# Supplementary material for: Splicing Factor PQBP1 Curtails BAX Expression to Promote Ovarian Cancer Progression
Source: Adv Sci (Weinh). 2024 Feb 11;11(15):2306229. doi: 10.1002/advs.202306229 (PMC11022708; doi:10.1002/advs.202306229)
Supplement: Supplementary file 2 — Supplemental Table 1 [file ADVS-11-2306229-s006.xlsx]

## Sheet: Sheet1
Table S1: Sequence information
BAX-rnapulldown-F	TAATACGACTCACTATAGGGATGGACGGGTCCGGG
BAX-rnapulldown-R	CAGTTGAAGTTGCCGTCAGA
BAX-L-F	GCTTCAGGGTTTCATCCAGG
BAX-L-R	CACCCTGGTCTTGGATCCA
BAX-S-F	AGAGGCGGGGTTTCATCCAG
BAX-S-R	TGTCCACGGCGGCAATCA
BAX-E2-F	GGCCCACCAGCTCTGAGC
BAX-E2-R	CCCTGAAGCAAAAGGGCC
BAX-E3-F	TTCATCCAGGATCGAGCAGG
BAX-E3-R	CTCTGCAGCTCCATGTTACTG
BAX-E4-F	CGTGGACACAGACTCCCC
BAX-E4-R	TGGCAAAGTAGAAAAGGGCG
BAX-E1E4-F	ATGGACGGGTCCGGGGAGCA
BAX-E1E4-R	CAGTTGAAGTTGCCGTCAGA
NEDD4-semi-CE9-F	CCTGGCTGGGTTGTTTTGG
NEDD4-semi-CE11-R	TTGACGGTGGAGGTGATGG
NEDD4-semi-E1-F	TGGAAGCGTTCGGAAATGG
NEDD4-semi-E5-R	GGTGCTGCTGAGGATGAAC
MTSS1-semi-CE9-F	GGACCCTCACAAACTGCCC
MTSS1-semi-CE11-R	ATGGGGGATGGTGACTTGG
MTSS1-semi-E11-F	TCACATTACCGCTACCGCA
MTSS1-semi-E13-R	GGTGGCAGCCGATACAGTC
ZEB1-qPCR-F	GATGATGAATGCGAGTCAGATGC
ZEB1-qPCR-R	ACAGCAGTGTCTTGTTGTTGT
NEDD4-qPCR-F	TCAGGACAACCTAACAGATGCT
NEDD4-qPCR-R	TTCTGCAAGATGAGTTGGAACAT
MTSS1-qPCR-F	CAGTCCCAGCTTCGGACAAC
MTSS1-qPCR-R	TGAGAGCAGATCCAATCTCCC
FN1-qPCR-F	CGGTGGCTGTCAGTCAAAG
FN1-qPCR-R	AAACCTCGGCTTCCTCCATAA
STAT5A-qPCR-F	CGACGGGACCTTCTTGTTG
STAT5A-qPCR-R	GTTCCGGGGAGTCAAACTTCC
BAX-qPCR-F	CCCGAGAGGTCTTTTTCCGAG
BAX-qPCR-R	CCAGCCCATGATGGTTCTGAT
PDCD6-qPCR-F	ATGGCCGCCTACTCTTACC
PDCD6-qPCR-R	TCCTGTCTTTATCGACCCTCTG
FLI1-qPCR-F	CCAACGAGAGGAGAGTCATCG
FLI1-qPCR-R	TTCCGTGTTGTAGAGGGTGGT
NFIB-qPCR-F	GCTGTGTCTTATCCAATCCCG
NFIB-qPCR-R	TGCCTTTGAACAGGATCACCA
PQBP1--qPCR-F	CAGTAAGCCGAAAGGATGAAGAG
PQBP1--qPCR-R	GCTTGGGGAGTCCTGTTGAC
PQBP1-luci-EcoRI-F	gattctagagctagcgaattcATGCCGCTGCCCGTTGCGCT
PQBP1-luci-BamHI-R	atccttcgcggccgcggatccTCAATCCTGCTGCTTGGTTCGGGA
STAT5A-semi-E5_F	GACAATCCCCAGGACAGAG
STAT5A-semi-E5_R	ATTCTCTGTGTCCTGCGTG
STAT5A-semi-CE_F	TCCAGCAGAAGCAGGTGTC
STAT5A-semi-CE_R	TCTTCTGGTGCTTCTCGGC
BAX-semi-E2_F	CGGGAGCGGCGGTGATGGA
BAX-semi-E2_R	GTCCACGGCGGCAATCATC
BAX-semi-CE_F	GATGATTGCCGCCGTGGAC
BAX-semi-CE_R	CAGCCCATGATGGTTCTGA
FLI1-semi-E6-7_F	AACCTCCCACACCGACCAA
FLI1-semi-E6-7_R	TTGGCTAGGCGACTGCTGG
FLI1-semi-CE_F	CCAGCAGTCGCCTAGCCAA
FLI1-semi-CE_R	CCCCTCCCAGGTGATACAG
BAX-ASO-1	A*A*A*A*G*G*G*CCCCT*G*T*C*T*T*C*A
BAX-ASO-2	G*C*C*C*C*T*G*TCTTCA*T*G*A*T*C*T*G
BAX-ASO-3	C*C*T*C*A*A*A*CTCAC*C*C*C*T*G*A*A
