# Supplementary material for: Splicing Factor PQBP1 Curtails BAX Expression to Promote Ovarian Cancer Progression
Source: Adv Sci (Weinh). 2024 Feb 11;11(15):2306229. doi: 10.1002/advs.202306229 (PMC11022708; doi:10.1002/advs.202306229)
Supplement: Supplementary file 5 — Supplemental Table 4 [file ADVS-11-2306229-s003.xlsx]

## Sheet: sheet1
Table S4: PQBP1 interacting proteins identified by IP-MS
#Number	Score	Accession	Gene name
1	300.42	P35579	MYH9_HUMAN
3	117.46	Q15149	PLEC_HUMAN
4	92.62	P08670	VIME_HUMAN
5	80.77	P04264	K2C1_HUMAN
6	78.3	Q92499	DDX1_HUMAN
7	51.45	Q9Y2W2	WBP11_HUMAN
8	50.93	P13645	K1C10_HUMAN;con-P13645
9	50.16	P62269	RS18_HUMAN
10	49.82	O75643	U520_HUMAN
11	46.33	P35908	K22E_HUMAN;con-P35908
12	45.03	Q9Y3I0	RTCB_HUMAN
13	44.3	P51114	FXR1_HUMAN
14	44.05	P11940	PABP1_HUMAN
15	42.19	P35580	MYH10_HUMAN
16	41.53	P63261	ACTG_HUMAN
17	41.08	P35527	K1C9_HUMAN;con-P35527
18	37.55	Q08211	DHX9_HUMAN
19	33.48	Q8WWM7	ATX2L_HUMAN
20	32.85	F8W930	F8W930_HUMAN;sp
21	32.06	H7BXY3	H7BXY3_HUMAN;sp
22	31.81	Q6P2Q9	PRP8_HUMAN
23	27.9	F8W6I7	F8W6I7_HUMAN;sp
24	27.63	A8MXP9	A8MXP9_HUMAN;tr
25	27.51	Q7Z417	NUFP2_HUMAN
26	27.45	Q92900	RENT1_HUMAN
27	26.73	A0A1W2PPS1	A0A1W2PPS1_HUMAN;sp
28	26.6	P11142	HSP7C_HUMAN
29	26.09	P05783	K1C18_HUMAN
30	25.2	G3V576	G3V576_HUMAN;tr
31	24.4	Q15029	U5S1_HUMAN
32	23.46	P23246	SFPQ_HUMAN
33	22.79	O60506	HNRPQ_HUMAN
34	22.62	A0A6Q8PFJ0	A0A6Q8PFJ0_HUMAN;sp
35	22.56	Q8NCA5	FA98A_HUMAN
36	21.75	P51991	ROA3_HUMAN
37	21.68	P62701	RS4X_HUMAN
38	21.62	A0A2R8YFS5	A0A2R8YFS5_HUMAN;tr							A0A0D9SG12	A0A0D9SG12_HUMAN;tr	A0A0D9SFB3	A0A0D9SFB3_HUMAN;tr	A0A0D9SF53	A0A0D9SF53_HUMAN;sp	O00571	DDX3X_HUMAN
39	20.75	J3KTA4	J3KTA4_HUMAN;sp
40	20.14	A6NLN1	A6NLN1_HUMAN;tr
42	19.81	P52272	HNRPM_HUMAN
43	19.64	Q5VTE0	EF1A3_HUMAN;sp
44	19.45	Q15393	SF3B3_HUMAN
45	19.43	P62805	H4_HUMAN
46	19.28	B1AHC9	B1AHC9_HUMAN;sp
47	18.58	O75533	SF3B1_HUMAN
48	17.57	P05787	K2C8_HUMAN;con-P05787
49	17.45	Q9Y224	RTRAF_HUMAN
50	17.31	Q9NZB2	F120A_HUMAN
51	17.06	P46781	RS9_HUMAN
52	16.57	F5H5D3	F5H5D3_HUMAN;sp
53	15.54	M0R210	M0R210_HUMAN;sp
54	15.41	Q15233	NONO_HUMAN
55	15.22	B1ANR0	B1ANR0_HUMAN;sp
56	15.15	P51116	FXR2_HUMAN
57	15.06	Q5T6W2	Q5T6W2_HUMAN;sp
58	14.88	P22626	ROA2_HUMAN
59	14.75	Q13283	G3BP1_HUMAN
60	14.63	Q12906	ILF3_HUMAN
61	14.57	H0YEN5	H0YEN5_HUMAN;sp
62	14.52	Q5JP53	Q5JP53_HUMAN;sp
64	14.26	P62280	RS11_HUMAN
65	14.21	Q14444	CAPR1_HUMAN
66	14.18	Q96QV6	H2A1A_HUMAN;sp
68	13.57	O60828	PQBP1_HUMAN
69	13.54	O43143	DHX15_HUMAN
70	13.51	K7ERT8	K7ERT8_HUMAN;tr							P62750	RL23A_HUMAN
71	13.51	P62277	RS13_HUMAN
72	13.13	G8JLB6	G8JLB6_HUMAN;sp
73	13.12	P62241	RS8_HUMAN
74	12.75	O00425	IF2B3_HUMAN
75	12.64	Q06787	FMR1_HUMAN
76	12.54	Q15717	ELAV1_HUMAN
77	12.45	P13010	XRCC5_HUMAN
78	12.13	P39023	RL3_HUMAN
79	12.11	P36578	RL4_HUMAN
80	12.09	H3BNC9	H3BNC9_HUMAN;sp
81	12	P62266	RS23_HUMAN
82	11.89	Q96PK6	RBM14_HUMAN
83	11.89	B4DY09	B4DY09_HUMAN;sp
84	11.8	P62081	RS7_HUMAN
85	11.76	A0A3B3ITZ9	A0A3B3ITZ9_HUMAN;sp
86	11.73	P13647	K2C5_HUMAN;con-P13647
87	11.69	P02533	K1C14_HUMAN;con-P02533
89	11.5	P18124	RL7_HUMAN
90	11.25	Q9H2U1	DHX36_HUMAN
91	10.68	Q93079	H2B1H_HUMAN;sp
92	10.55	O43390	HNRPR_HUMAN
93	10.49	Q02878	RL6_HUMAN
94	10.45	A0A5H1ZRQ2	A0A5H1ZRQ2_HUMAN;tr
95	10.43	E9PLL6	E9PLL6_HUMAN;sp
96	10.01	Q9NYF8	BCLF1_HUMAN
97	10	Q2TAY7	SMU1_HUMAN
98	9.8	P62424	RL7A_HUMAN
99	9.79	Q9NR30	DDX21_HUMAN
100	9.71	H3BT71	H3BT71_HUMAN;tr
101	9.59	P62829	RL23_HUMAN
102	9.57	M0R2Q4	M0R2Q4_HUMAN;tr							P22087	FBRL_HUMAN
104	9.35	Q9UMS4	PRP19_HUMAN
105	9.23	P05141	ADT2_HUMAN
106	9.12	P38919	IF4A3_HUMAN
108	8.96	Q9UN86	G3BP2_HUMAN
109	8.54	P23396	RS3_HUMAN
110	8.34	A0A2R8Y811	A0A2R8Y811_HUMAN;sp
111	8.27	P27635	RL10_HUMAN
112	8.16	B4DNK4	B4DNK4_HUMAN;sp
113	8.09	P62851	RS25_HUMAN
114	8.04	P61247	RS3A_HUMAN
115	8.04	H0YN42	H0YN42_HUMAN;tr							H0YKS4	H0YKS4_HUMAN;sp	P07355	ANXA2_HUMAN
116	8	J3KND3	J3KND3_HUMAN;tr							F8VPF3	F8VPF3_HUMAN;tr	B7Z6Z4	B7Z6Z4_HUMAN;sp	P60660	MYL6_HUMAN
117	7.89	O75367	H2AY_HUMAN
118	7.87	P63173	RL38_HUMAN
119	7.81	P26373	RL13_HUMAN
120	7.59	Q14103	HNRPD_HUMAN
121	7.24	E7EPB3	E7EPB3_HUMAN;sp
122	7.09	P62753	RS6_HUMAN
123	6.98	P42766	RL35_HUMAN
124	6.97	Q9Y2X3	NOP58_HUMAN
125	6.89	J3QRI7	J3QRI7_HUMAN;tr
126	6.68	P48668	K2C6C_HUMAN;con-P48668
127	6.57	A0A5H1ZRS9	A0A5H1ZRS9_HUMAN;sp
128	6.5	K7EK07	K7EK07_HUMAN;sp
129	6.44	Q07666	KHDR1_HUMAN
130	6.43	Q92804	RBP56_HUMAN
131	6.29	P62995	TRA2B_HUMAN
132	6.23	P38646	GRP75_HUMAN
133	6.14	J3QQ67	J3QQ67_HUMAN;tr
134	6.13	P26196	DDX6_HUMAN
135	6.03	E9PKZ0	E9PKZ0_HUMAN;sp
136	6	Q15459	SF3A1_HUMAN
137	6	A0A087WVQ6	A0A087WVQ6_HUMAN;sp
138	6	Q5JW30	Q5JW30_HUMAN;tr
139	6	P04406	G3P_HUMAN
140	6	E9PR30	E9PR30_HUMAN;sp
141	5.9	P19338	NUCL_HUMAN
142	5.81	P62854	RS26_HUMAN
144	5.52	A0A2R8Y422	A0A2R8Y422_HUMAN;sp
145	5.39	J3QQT2	J3QQT2_HUMAN;tr							P18621	RL17_HUMAN
146	5.39	Q8NHW5	RLA0L_HUMAN
147	5.34	J3KQN4	J3KQN4_HUMAN;sp
148	5.14	P26368	U2AF2_HUMAN
149	5.06	E7ET15	E7ET15_HUMAN;sp
150	5.01	E9PPJ0	E9PPJ0_HUMAN;sp
151	4.6	M0QYS1	M0QYS1_HUMAN;sp
152	4.52	H7C2W9	H7C2W9_HUMAN;tr							P62899	RL31_HUMAN
153	4.49	Q14694	UBP10_HUMAN
154	4.49	Q5VVC8	Q5VVC8_HUMAN;sp
155	4.48	P09661	RU2A_HUMAN
156	4.41	A0A3B3ITT5	A0A3B3ITT5_HUMAN;sp
157	4.39	D6RAN4	D6RAN4_HUMAN;sp
158	4.33	Q13151	ROA0_HUMAN
159	4.3	C9JXB8	C9JXB8_HUMAN;tr
160	4.3	Q01081	U2AF1_HUMAN;sp
161	4.28	P46778	RL21_HUMAN
162	4.27	Q6PKG0	LARP1_HUMAN
163	4.19	I3L3P7	I3L3P7_HUMAN;sp
164	4.05	F8WJN3	F8WJN3_HUMAN;sp
165	4.04	E5RI99	E5RI99_HUMAN;sp
166	4.03	Q14258	TRI25_HUMAN
167	4.03	O60832	DKC1_HUMAN
169	4.01	P36542	ATPG_HUMAN
170	4.01	K7ELG9	K7ELG9_HUMAN;sp
171	4	A0A087X253	A0A087X253_HUMAN;tr							P63010	AP2B1_HUMAN
172	4	A0A494C128	A0A494C128_HUMAN;sp
173	4	Q02880	TOP2B_HUMAN
174	4	E7ETK0	E7ETK0_HUMAN;tr
175	4	P30050	RL12_HUMAN
176	4	E7EQV9	E7EQV9_HUMAN;tr
177	4	Q59GN2	R39L5_HUMAN;sp
178	4	P62273	RS29_HUMAN
180	3.92	H0YLA2	H0YLA2_HUMAN;sp
182	3.65	P08238	HS90B_HUMAN
183	3.43	P52597	HNRPF_HUMAN
184	3.34	P39019	RS19_HUMAN
185	3.22	P61353	RL27_HUMAN
186	3.19	Q08945	SSRP1_HUMAN
187	3.18	P11021	BIP_HUMAN
188	3.15	Q5QPL9	Q5QPL9_HUMAN;sp
189	2.93	Q5JR04	Q5JR04_HUMAN;sp
190	2.83	P38432	COIL_HUMAN
191	2.78	B0QYD3	B0QYD3_HUMAN;sp
192	2.74	J3QLE5	J3QLE5_HUMAN;sp
193	2.62	F8W1T6	F8W1T6_HUMAN;sp
194	2.62	F8VVM2	F8VVM2_HUMAN
195	2.56	M0R3F1	M0R3F1_HUMAN;tr
196	2.4	J3QSV6	J3QSV6_HUMAN;sp
197	2.28	C9J4Z3	C9J4Z3_HUMAN;sp
198	2.24	A0A0C4DGB6	A0A0C4DGB6_HUMAN;sp
199	2.23	K7ELC2	K7ELC2_HUMAN
200	2.22	Q9H307	PININ_HUMAN
202	2.14	M0QXS5	M0QXS5_HUMAN;tr
203	2.11	F5H6E2	F5H6E2_HUMAN;sp
204	2.1	P60866	RS20_HUMAN
207	2.09	Q96I24	FUBP3_HUMAN
208	2.08	Q8NAV1	PR38A_HUMAN
209	2.05	P33778	H2B1B_HUMAN
210	2.04	A0A0G2JJZ9	A0A0G2JJZ9_HUMAN;sp
211	2.04	H0Y449	H0Y449_HUMAN;sp
212	2.02	A0A0G2JIW1	A0A0G2JIW1_HUMAN;sp
213	2.02	J3QLI9	J3QLI9_HUMAN;sp
214	2.02	Q71RC2	LARP4_HUMAN
215	2.01	Q9BUF5	TBB6_HUMAN
216	2.01	G5E972	G5E972_HUMAN;sp
217	2.01	Q15424	SAFB1_HUMAN
218	2.01	P09874	PARP1_HUMAN
219	2.01	E7EX29	E7EX29_HUMAN;sp
220	2.01	P13639	EF2_HUMAN
221	2.01	F5H6P7	F5H6P7_HUMAN;sp
222	2.01	Q96AG4	LRC59_HUMAN
223	2	P60709	ACTB_HUMAN
224	2	G3V4W0	G3V4W0_HUMAN;tr
225	2	P68363	TBA1B_HUMAN
227	2	P55795	HNRH2_HUMAN
228	2	Q71DI3	H32_HUMAN
229	2	P68431	H31_HUMAN
230	2	A0A087WVC1	A0A087WVC1_HUMAN;sp
231	2	H3BPE7	H3BPE7_HUMAN;sp
232	2	A0A087WT20	A0A087WT20_HUMAN
233	2	Q9UBC5	MYO1A_HUMAN
234	2	E9PGM1	E9PGM1_HUMAN;tr
235	2	P21980	TGM2_HUMAN
236	2	A0A499FJY3	A0A499FJY3_HUMAN;tr
237	2	Q69YN4	VIR_HUMAN
238	2	M0R0R2	M0R0R2_HUMAN;tr
239	2	K7EN94	K7EN94_HUMAN
240	2	F8W727	F8W727_HUMAN;tr
241	2	A0A0A0MSI0	A0A0A0MSI0_HUMAN;sp
242	2	A0A0A0MRM9	A0A0A0MRM9_HUMAN;sp
243	2	Q53G59	KLH12_HUMAN
244	2	Q15428	SF3A2_HUMAN
246	2	Q9HCS7	SYF1_HUMAN
247	2	Q9H0S4	DDX47_HUMAN
248	2	Q92615	LAR4B_HUMAN
249	2	O43809	CPSF5_HUMAN
250	2	W4VSQ8	W4VSQ8_HUMAN;tr
251	2	Q5VU77	Q5VU77_HUMAN;tr
252	2	Q5T3N1	Q5T3N1_HUMAN;tr
253	2	Q5QP23	Q5QP23_HUMAN;tr							A0A0U1RQH7	A0A0U1RQH7_HUMAN;sp	Q14498	RBM39_HUMAN
254	2	H3BV80	H3BV80_HUMAN;tr							H3BMM9	H3BMM9_HUMAN;sp	Q15287	RNPS1_HUMAN
255	2	F8WE71	F8WE71_HUMAN;tr							F5H1L6	F5H1L6_HUMAN;tr	F5H037	F5H037_HUMAN;tr	E9PMD7	E9PMD7_HUMAN;tr	E7ETD8	E7ETD8_HUMAN;tr	C9JP48	C9JP48_HUMAN;tr	C9J9S3	C9J9S3_HUMAN;tr	A0A087WYY5	A0A087WYY5_HUMAN;sp	P62140	PP1B_HUMAN;sp	P62136	PP1A_HUMAN;sp	P36873	PP1G_HUMAN
256	2	F8W9N7	F8W9N7_HUMAN;tr							P47755	CAZA2_HUMAN
257	2	A0A0A0MRN4	A0A0A0MRN4_HUMAN;sp
258	2	Q9Y3B4	SF3B6_HUMAN
259	2	P83111	LACTB_HUMAN
260	2	P62906	RL10A_HUMAN
261	2	O95816	BAG2_HUMAN
262	1.92	J3KN67	J3KN67_HUMAN
263	1.88	A0A494C0K9	A0A494C0K9_HUMAN
264	1.85	Q12874	SF3A3_HUMAN
266	1.76	J3QK89	J3QK89_HUMAN;sp
267	1.74	J3QR09	J3QR09_HUMAN;tr
268	1.7	Q9HAU5	RENT2_HUMAN
269	1.52	F5H658	F5H658_HUMAN;sp
270	1.51	M0R3D6	M0R3D6_HUMAN;tr
271	1.49	P62318	SMD3_HUMAN
272	1.43	Q5SRN1	Q5SRN1_HUMAN;sp
273	1.41	P31942	HNRH3_HUMAN
274	1.36	A0A2R8Y6J3	A0A2R8Y6J3_HUMAN;sp
275	1.31	E7EPN9	E7EPN9_HUMAN;sp
