# Supplementary material for: Splicing Factor PQBP1 Curtails BAX Expression to Promote Ovarian Cancer Progression
Source: Adv Sci (Weinh). 2024 Feb 11;11(15):2306229. doi: 10.1002/advs.202306229 (PMC11022708; doi:10.1002/advs.202306229)
Supplement: Supplementary file 6 — Supplemental Table 5 [file ADVS-11-2306229-s008.xlsx]

## Sheet: Table S5
Table S5: RNA-seq data in PQBP1 knockdown and control HEY cells
ID	GeneID	geneSymbol	chr	strand	exonStart_0base	exonEnd	upstreamES	upstreamEE	downstreamES	downstreamEE	ID	IJC_SAMPLE_1	SJC_SAMPLE_1	IJC_SAMPLE_2	SJC_SAMPLE_2	IncFormLen	SkipFormLen	PValue	FDR	IncLevel1	IncLevel2	IncLevelDifference
4	ENSG00000179195	ZNF664	chr12	+	124004877	124004935	123988042	123988138	124011380	124011441	4	4,0,10	37,52,50	2,0,3	35,34,57	206	149	0.0251612	0.416906	0.073,0.0,0.126	0.04,0.0,0.037	0.041
10	ENSG00000170946	DNAJC24	chr11	+	31414810	31414949	31370715	31370859	31426286	31426355	10	88175135	6,3,7	145114157	1,0,6	287	149	0.0217624	0.38074	0.884,0.968,0.909	0.987,1.0,0.931	-0.052
12	ENSG00000170946	DNAJC24	chr11	+	31421971	31422132	31414810	31414949	31426286	31427978	12	1,2,2	23,57,50	11,4,5	51,50,58	298	149	0.00232571	0.0897701	0.021,0.017,0.02	0.097,0.038,0.041	-0.039
34	ENSG00000075711	DLG1	chr3	-	197085295	197085756	197081050	197081117	197104902	197105005	34	1,0,0	0,1,1	2,0,1	0,1,0	298	149	0.0010399	0.0526902	1.0,0.0,0.0	1.0,0.0,1.0	-0.333
48	ENSG00000075711	DLG1	chr3	-	197115926	197116083	197090911	197091026	197130526	197130671	48	4,13,5	0,0,3	16,8,14	2,4,5	298	149	0.0281601	0.448431	1.0,1.0,0.455	0.8,0.5,0.583	0.191
79	ENSG00000286235	AL035461	chr20	+	5972006	5972037	5967829	5968025	5973055	5973196	79	51,89,79	2,2,6	95,63,81	0,0,0	179	149	0.00378448	0.122963	0.955,0.974,0.916	1.0,1.0,1.0	-0.052
80	ENSG00000286235	AL035461	chr20	+	5972006	5972037	5967829	5968025	5977875	5978017	80	10,14,13	0,2,0	11,11,12	1,3,2	179	149	0.00982735	0.233568	1.0,0.854,1.0	0.902,0.753,0.833	0.122
81	ENSG00000286235	AL035461	chr20	+	5973055	5973196	5967829	5968025	5977875	5978017	81	21,71,54	0,2,0	52,30,43	1,3,2	289	149	0.0285517	0.451863	1.0,0.948,1.0	0.964,0.838,0.917	0.076
103	ENSG00000178440	LINC00843	chr10	+	49945031	49945090	49942055	49942300	49952125	49952219	103	45,48,36	14,2,4	65,34,37	3,3,1	207	149	0.0113826	0.256696	0.698,0.945,0.866	0.94,0.891,0.964	-0.095
110	ENSG00000178440	LINC00843	chr10	+	49987164	49987234	49973011	49973142	49989307	49989376	110	3,4,2	0,1,4	0,3,1	1,0,0	218	149	0.0267083	0.432267	1.0,0.732,0.255	0.0,1.0,1.0	-0.004
132	ENSG00000122705	CLTA	chr9	+	36197550	36197588	36190855	36191273	36204067	36204179	132	150123130	0,0,2	104,106,98	11,2,2	186	149	0.000171412	0.0153061	1.0,1.0,0.981	0.883,0.977,0.975	0.049
168	ENSG00000162746	FCRLB	chr1	+	161722988	161723009	161722652	161722703	161723366	161723621	168	9,1,2	3,0,0	0,0,0	5,6,5	169	149	5.67e-13	1.69e-09	0.726,1.0,1.0	0.0,0.0,0.0	0.909
175	ENSG00000137770	CTDSPL2	chr15	+	44518653	44518864	44514764	44514844	44519168	44519295	175	0,7,9	49,72,90	0,1,8	101,83,107	298	149	0.0286398	0.452095	0.0,0.046,0.048	0.0,0.006,0.036	0.017
181	ENSG00000125952	MAX	chr14	-	65077343	65077428	65075126	65076663	65077912	65078036	181	2,2,14	169182161	0,1,1	202157209	233	149	0.0410033	0.567435	0.008,0.007,0.053	0.0,0.004,0.003	0.02
186	ENSG00000125952	MAX	chr14	-	65101545	65101572	65093497	65093815	65102303	65102339	186	97,74,97	114,111,97	97,101,91	98,78,83	175	149	0.0488132	0.627839	0.42,0.362,0.46	0.457,0.524,0.483	-0.074
187	ENSG00000125952	MAX	chr14	-	65101545	65101572	65093497	65093815	65102508	65102690	187	12,11,14	3,1,1	17,21,18	1,0,0	175	149	0.0311874	0.475533	0.773,0.904,0.923	0.935,1.0,1.0	-0.112
203	ENSG00000063761	ADCK1	chr14	+	77925763	77925961	77923231	77924606	77931517	77931711	203	12,2,16	0,1,0	13,20,17	0,4,4	298	149	0.00116473	0.0567506	1.0,0.5,1.0	1.0,0.714,0.68	0.035
254	ENSG00000166912	MTMR10	chr15	-	30951967	30952038	30948301	30948471	30953561	30953631	254	39,54,69	0,1,0	60,38,59	3,3,1	219	149	0.0238684	0.404721	1.0,0.974,1.0	0.932,0.896,0.976	0.057
257	ENSG00000166912	MTMR10	chr15	-	30976818	30976955	30974930	30975003	30990776	30990837	257	46,53,41	0,5,2	63,39,38	0,0,0	285	149	0.00646307	0.177285	1.0,0.847,0.915	1.0,1.0,1.0	-0.079
261	ENSG00000131080	EDA2R	chrX	-	66604420	66604506	66602632	66602797	66605047	66605226	261	86131115	2,0,0	87,87,105	5,2,2	234	149	0.0145156	0.295788	0.965,1.0,1.0	0.917,0.965,0.971	0.037
270	ENSG00000120963	ZNF706	chr8	-	101202332	101202447	101201606	101201743	101204649	101204693	270	18,16,13	20,14,18	36,27,14	17,23,8	263	149	0.0499405	0.636735	0.338,0.393,0.29	0.545,0.399,0.498	-0.14
271	ENSG00000120963	ZNF706	chr8	-	101202332	101202447	101201606	101201743	101205434	101205732	271	23,18,14	260267274	37,23,15	214185191	263	149	0.00245556	0.0932211	0.048,0.037,0.028	0.089,0.066,0.043	-0.028
310	ENSG00000182628	SKA2	chr17	-	59131280	59131367	59119298	59119495	59154955	59155177	310	259367343	12,10,5	316273273	2,1,10	235	149	0.0399533	0.558718	0.932,0.959,0.978	0.99,0.994,0.945	-0.02
316	ENSG00000205250	E2F4	chr16	+	67193421	67193515	67192760	67192870	67194397	67194459	316	52,43,32	15,6,3	46,40,52	3,4,4	242	149	0.0255688	0.420072	0.681,0.815,0.868	0.904,0.86,0.889	-0.096
329	ENSG00000186866	POFUT2	chr21	-	45266021	45266227	45263927	45265635	45267589	45267713	329	45,21,41	23,17,27	24,21,19	27,18,35	298	149	0.0104262	0.243242	0.495,0.382,0.432	0.308,0.368,0.213	0.14
351	ENSG00000154175	ABI3BP	chr3	-	100787727	100787802	100780130	100780209	100789453	100789516	351	7,12,4	0,0,0	44,28,39	11,13,14	223	149	5.44e-08	3.82e-05	1.0,1.0,1.0	0.728,0.59,0.651	0.344
378	ENSG00000154175	ABI3BP	chr3	-	100862837	100862909	100862310	100862385	100864001	100864076	378	2,6,11	0,0,0	9,18,23	1,0,6	220	149	0.000914033	0.048411	1.0,1.0,1.0	0.859,1.0,0.722	0.14
396	ENSG00000137955	RABGGTB	chr1	+	75789158	75789356	75786700	75787604	75789951	75789996	396	413781732	10,21,15	829661712	10,9,12	298	149	0.0290053	0.456103	0.954,0.949,0.961	0.976,0.973,0.967	-0.017
425	ENSG00000144840	RABL3	chr3	-	120694152	120694224	120690448	120690487	120698422	120698520	425	50,59,91	3,5,4	81,104,97	0,3,0	220	149	0.000568742	0.0347124	0.919,0.889,0.939	1.0,0.959,1.0	-0.071
469	ENSG00000131773	KHDRBS3	chr8	+	135606954	135607037	135581877	135582073	135645058	135645117	469	417355400	22,11,16	447496513	18,4,14	231	149	0.0252301	0.417611	0.924,0.954,0.942	0.941,0.988,0.959	-0.023
482	ENSG00000167775	CD320	chr19	-	8303854	8304088	8302776	8302980	8308148	8308350	482	103,76,105	22,13,16	74,90,98	8,5,8	298	149	0.00200783	0.0810874	0.701,0.745,0.766	0.822,0.9,0.86	-0.123
506	ENSG00000160050	CCDC28B	chr1	+	32204185	32204379	32203878	32204045	32204597	32204620	506	22,29,24	1,2,0	13,11,6	5,1,4	298	149	0.000172261	0.0153101	0.917,0.879,1.0	0.565,0.846,0.429	0.319
507	ENSG00000160050	CCDC28B	chr1	+	32204232	32204379	32203878	32204045	32204597	32204620	507	5,14,5	1,2,0	6,7,3	5,1,4	295	149	0.00292351	0.104716	0.716,0.78,1.0	0.377,0.78,0.275	0.355
519	ENSG00000165105	RASEF	chr9	-	83007436	83007505	83005415	83005500	83009640	83009756	519	9,20,14	3,1,6	24,28,19	1,0,2	217	149	0.000853094	0.0462655	0.673,0.932,0.616	0.943,1.0,0.867	-0.196
522	ENSG00000100814	CCNB1IP1	chr14	-	20315780	20315850	20313467	20313801	20316226	20316265	522	16,16,29	105,87,93	9,9,12	87,88,137	218	149	0.000858837	0.0464307	0.094,0.112,0.176	0.066,0.065,0.056	0.065
570	ENSG00000143248	RGS5	chr1	-	163248529	163248598	163168257	163168368	163306232	163306329	570	4,0,1	0,1,0	1,0,0	2,1,1	217	149	1.9e-05	0.00335694	1.0,0.0,1.0	0.256,0.0,0.0	0.581
572	ENSG00000143248	RGS5	chr1	-	163308543	163308631	163306232	163306329	163319181	163319291	572	8,12,9	4,7,4	25,12,25	2,9,1	236	149	0.0458032	0.603763	0.558,0.52,0.587	0.888,0.457,0.94	-0.207
574	ENSG00000143248	RGS5	chr1	-	163319181	163319291	163306232	163306329	163321621	163321772	574	33,44,41	6,11,0	40,47,48	4,1,0	258	149	0.00494753	0.146232	0.761,0.698,1.0	0.852,0.964,1.0	-0.119
591	ENSG00000144182	LIPT1	chr2	+	99156300	99156426	99154954	99155051	99161956	99162275	591	2,9,3	0,0,2	18,10,5	0,3,3	274	149	0.0134745	0.28287	1.0,1.0,0.449	1.0,0.644,0.475	0.11
600	ENSG00000140950	MEAK7	chr16	-	84502720	84502862	84497933	84498111	84503957	84504147	600	109134126	10,0,1	109103117	18,12,14	290	149	2.33e-06	0.000733473	0.848,1.0,0.985	0.757,0.815,0.811	0.15
611	ENSG00000141480	ARRB2	chr17	+	4718260	4718345	4717887	4718023	4718611	4718684	611	97,94,73	2,7,8	72,68,74	4,1,1	233	149	0.0256617	0.420716	0.969,0.896,0.854	0.92,0.978,0.979	-0.053
620	ENSG00000116918	TSNAX	chr1	+	231563464	231563629	231561127	231561255	231564527	231566524	620	8,7,17	66141115	2,11,6	151158210	298	149	0.000873175	0.0470133	0.057,0.024,0.069	0.007,0.034,0.014	0.032
629	ENSG00000174306	ZHX3	chr20	-	41213733	41213899	41202056	41205066	41268989	41269083	629	7,0,0	10,12,12	7,12,5	12,20,19	298	149	0.0256005	0.420072	0.259,0.0,0.0	0.226,0.231,0.116	-0.105
641	ENSG00000174306	ZHX3	chr20	-	41267462	41267612	41184826	41185201	41268989	41269083	641	4,6,0	2,0,2	2,4,1	0,0,1	298	149	0.00535593	0.154873	0.5,1.0,0.0	1.0,1.0,0.333	-0.278
644	ENSG00000174306	ZHX3	chr20	-	41267462	41267612	41213757	41213899	41268978	41269083	644	4,2,7	0,1,0	10,13,9	1,1,1	298	149	0.0215238	0.378	1.0,0.5,1.0	0.833,0.867,0.818	-0.006
645	ENSG00000174306	ZHX3	chr20	-	41267462	41267612	41213757	41213899	41268989	41269083	645	3,7,1	0,0,0	2,6,8	2,3,1	298	149	2.61e-05	0.00419603	1.0,1.0,1.0	0.333,0.5,0.8	0.456
668	ENSG00000131845	ZNF304	chr19	+	57355270	57355411	57353724	57353851	57356029	57358780	668	0,0,6	7,6,5	0,0,0	12,5,7	289	149	0.0285032	0.451485	0.0,0.0,0.382	0.0,0.0,0.0	0.127
683	ENSG00000065154	OAT	chr10	-	124414345	124414432	124411972	124412200	124414952	124415072	683	2,4,1	1,4,6	5,9,11	2,2,0	235	149	0.00045254	0.0297311	0.559,0.388,0.096	0.613,0.74,1.0	-0.437
686	ENSG00000153395	LPCAT1	chr5	-	1521346	1521480	1501460	1501603	1523709	1523740	686	0,1,1	9,3,2	0,6,3	2,9,2	282	149	0.00263771	0.0977931	0.0,0.15,0.209	0.0,0.26,0.442	-0.114
764	ENSG00000136450	SRSF1	chr17	-	58005397	58005600	58004922	58005041	58005800	58005973	764	908837925	35,36,54	9301026907	34,18,37	298	149	0.0115203	0.258628	0.928,0.921,0.895	0.932,0.966,0.925	-0.026
765	ENSG00000136450	SRSF1	chr17	-	58005413	58005600	58004587	58005041	58005800	58005973	765	947872964	35,36,54	9451036931	34,18,37	298	149	0.0173284	0.332572	0.931,0.924,0.899	0.933,0.966,0.926	-0.024
803	ENSG00000204463	BAG6	chr6	-	31644524	31644602	31644306	31644414	31644945	31645198	803	377270264	9,7,5	198237238	2,0,3	226	149	0.00419564	0.131515	0.965,0.962,0.972	0.985,1.0,0.981	-0.022
809	ENSG00000204463	BAG6	chr6	-	31648910	31648964	31648676	31648751	31649198	31649395	809	352345343	33,33,16	262238263	9,13,6	202	149	0.000437489	0.0290052	0.887,0.885,0.941	0.956,0.931,0.97	-0.048
922	ENSG00000107372	ZFAND5	chr9	-	72363469	72363606	72360627	72360787	72364695	72365208	922	230231245	34,45,44	247245293	32,37,26	285	149	0.0294486	0.459147	0.78,0.729,0.744	0.801,0.776,0.855	-0.06
945	ENSG00000124333	VAMP7	chrX	+	155895622	155895680	155889457	155889612	155898111	155898249	945	79161111	2,13,6	155147151	7,2,4	206	149	0.0407117	0.56494	0.966,0.9,0.93	0.941,0.982,0.965	-0.031
955	ENSG00000107672	NSMCE4A	chr10	-	121959500	121959595	121959323	121959410	121960357	121960406	955	253216257	6,2,8	241217246	13,10,9	243	149	0.0132809	0.279731	0.963,0.985,0.952	0.919,0.93,0.944	0.036
978	ENSG00000140416	TPM1	chr15	+	63061197	63061273	63060868	63060939	63061712	63061788	978	747719753	244191201	642626667	150139149	224	149	0.0287939	0.453963	0.671,0.715,0.714	0.74,0.75,0.749	-0.046
983	ENSG00000140416	TPM1	chr15	+	63064063	63064142	63062575	63062645	63065895	63066091	983	99,70,62	16,13,13	52,20,27	16,12,12	227	149	0.00401924	0.127979	0.802,0.779,0.758	0.681,0.522,0.596	0.18
1005	ENSG00000204576	PRR3	chr6	+	30558149	30558212	30556885	30557450	30561327	30561508	1005	34,35,30	3,4,6	32,37,41	0,5,0	211	149	0.0138636	0.287352	0.889,0.861,0.779	1.0,0.839,1.0	-0.103
1019	ENSG00000136122	BORA	chr13	+	72731280	72731387	72728925	72729093	72734959	72735005	1019	74,113,94	4,1,2	85,89,92	10,10,9	255	149	2.96e-05	0.0046272	0.915,0.985,0.965	0.832,0.839,0.857	0.112
1020	ENSG00000136122	BORA	chr13	+	72731280	72731387	72728925	72729093	72737961	72738043	1020	49,79,64	17,14,10	59,60,54	27,26,46	255	149	0.000481503	0.0311296	0.627,0.767,0.789	0.561,0.574,0.407	0.214
1021	ENSG00000136122	BORA	chr13	+	72734959	72735005	72728925	72729093	72737961	72738043	1021	26,14,24	17,14,10	28,23,27	27,26,46	194	149	0.0300167	0.464698	0.54,0.434,0.648	0.443,0.405,0.311	0.154
1033	ENSG00000136522	MRPL47	chr3	-	179602651	179602737	179601729	179601790	179604526	179604640	1033	273296398	25,4,0	293275244	19,13,13	234	149	0.0166347	0.323626	0.874,0.979,1.0	0.908,0.931,0.923	0.03
1055	ENSG00000124155	PIGT	chr20	+	45418851	45418979	45416516	45416694	45419294	45419395	1055	446428429	24,7,19	403349610	6,13,13	276	149	0.0375342	0.536555	0.909,0.971,0.924	0.973,0.935,0.962	-0.022
1076	ENSG00000175727	MLXIP	chr12	+	122132291	122132383	122130843	122130933	122133347	122133987	1076	54,31,70	5,4,0	35,40,62	0,0,0	240	149	0.000850769	0.0462488	0.87,0.828,1.0	1.0,1.0,1.0	-0.101
1113	ENSG00000142227	EMP3	chr19	+	48326829	48326922	48325546	48325610	48329351	48329439	1113	318248305	0,0,14	271239300	27,0,21	241	149	1.51e-05	0.00282747	1.0,1.0,0.931	0.861,1.0,0.898	0.057
1115	ENSG00000142227	EMP3	chr19	+	48327520	48327623	48325346	48325610	48329351	48329439	1115	194315321629	0,0,14	147115241906	27,0,21	251	149	0.0276454	0.443016	1.0,1.0,0.986	0.97,1.0,0.982	0.011
1147	ENSG00000183426	NPIPA1	chr16	+	14933366	14933493	14933065	14933276	14935159	14935276	1147	13,13,11	0,2,6	10,29,19	3,0,0	275	149	0.013805	0.28637	1.0,0.779,0.498	0.644,1.0,1.0	-0.122
1175	ENSG00000232956	SNHG15	chr7	-	44984356	44984426	44983821	44984046	44986020	44986097	1175	214155199	12,10,13	156180186	0,1,12	218	149	0.00232052	0.0897062	0.924,0.914,0.913	1.0,0.992,0.914	-0.052
1207	ENSG00000170954	ZNF415	chr19	-	53116312	53116433	53107878	53109908	53122661	53122743	1207	5,2,2	0,2,0	11,22,16	5,0,2	269	149	0.0400362	0.559392	1.0,0.356,1.0	0.549,1.0,0.816	-0.003
1261	ENSG00000197905	TEAD4	chr12	+	2994737	2994992	2959795	2960040	3011003	3011068	1261	196125181	0,0,0	126153154	0,9,2	298	149	0.00310066	0.109163	1.0,1.0,1.0	1.0,0.895,0.975	0.043
1275	ENSG00000204469	PRRC2A	chr6	+	31626771	31626862	31625753	31626162	31626981	31627074	1275	363363362	6,3,7	248314269	0,1,1	239	149	0.0439893	0.59127	0.974,0.987,0.97	1.0,0.995,0.994	-0.019
1284	ENSG00000106397	PLOD3	chr7	-	101207577	101207724	101206778	101206904	101208852	101208957	1284	152108104	2,0,7	73100112	3,0,0	295	149	0.0459372	0.604381	0.975,1.0,0.882	0.925,1.0,1.0	-0.023
1289	ENSG00000117122	MFAP2	chr1	-	16976707	16976794	16976170	16976545	16976896	16976923	1289	104114124	7,4,0	60,47,78	0,0,0	235	149	0.00397533	0.127208	0.904,0.948,1.0	1.0,1.0,1.0	-0.049
1291	ENSG00000117122	MFAP2	chr1	-	16977108	16977195	16976896	16976923	16978236	16978276	1291	56,46,55	10,3,0	19,23,32	9,5,8	235	149	0.00125134	0.0594114	0.78,0.907,1.0	0.572,0.745,0.717	0.218
1292	ENSG00000117122	MFAP2	chr1	-	16977108	16977198	16976707	16976923	16978236	16978314	1292	94,71,89	10,3,0	37,44,54	9,5,8	238	149	0.00181582	0.0756812	0.855,0.937,1.0	0.72,0.846,0.809	0.139
1302	ENSG00000093144	ECHDC1	chr6	-	127315933	127315974	127314815	127314896	127316449	127316502	1302	5,11,11	119197185	1,7,7	203170180	189	149	0.0290516	0.456465	0.032,0.042,0.045	0.004,0.031,0.03	0.018
1309	ENSG00000093144	ECHDC1	chr6	-	127329821	127329882	127327001	127327144	127330808	127331030	1309	0,7,8	110166134	0,0,4	173152162	209	149	0.0329675	0.492077	0.0,0.029,0.041	0.0,0.0,0.017	0.018
1339	ENSG00000103335	PIEZO1	chr16	-	88725008	88725080	88723870	88723971	88725415	88725519	1339	263174228	13,13,17	182213160	0,7,5	220	149	0.000146507	0.0137606	0.932,0.901,0.901	1.0,0.954,0.956	-0.059
1351	ENSG00000072736	NFATC3	chr16	+	68214328	68214432	68190767	68191775	68226349	68226934	1351	4,7,3	16,25,14	13,9,11	21,16,6	252	149	0.00447801	0.137287	0.129,0.142,0.112	0.268,0.25,0.52	-0.218
1384	ENSG00000115392	FANCL	chr2	-	58221941	58222042	58204129	58204226	58241217	58241372	1384	12,40,23	2,0,5	30,16,16	0,0,2	249	149	0.0104215	0.243242	0.782,1.0,0.734	1.0,1.0,0.827	-0.104
1395	ENSG00000164329	TENT2	chr5	+	79656957	79657001	79648861	79649190	79668891	79669028	1395	71,89,106	0,6,2	145,92,160	12,6,11	192	149	0.00538315	0.155129	1.0,0.92,0.976	0.904,0.922,0.919	0.05
1409	ENSG00000018699	TTC27	chr2	+	32777881	32777980	32758291	32758519	32782625	32782678	1409	30,54,55	0,0,0	63,76,82	1,3,4	247	149	0.0124792	0.269678	1.0,1.0,1.0	0.974,0.939,0.925	0.054
1491	ENSG00000106701	FSD1L	chr9	+	105534492	105534593	105512806	105512936	105546357	105546802	1491	3,4,9	0,0,0	10,5,9	5,0,1	249	149	0.00124413	0.0591943	1.0,1.0,1.0	0.545,1.0,0.843	0.204
1523	ENSG00000160813	PPP1R35	chr7	-	100435630	100435767	100435281	100435533	100435847	100436064	1523	35,52,30	0,4,2	28,41,16	3,3,11	285	149	0.00877354	0.216012	1.0,0.872,0.887	0.83,0.877,0.432	0.207
1535	ENSG00000214944	ARHGEF28	chr5	+	73923086	73923164	73911274	73911575	73940843	73941589	1535	35,31,48	121163152	56,58,37	100131168	226	149	0.0410282	0.567469	0.16,0.111,0.172	0.27,0.226,0.127	-0.06
1560	ENSG00000092439	TRPM7	chr15	-	50628148	50628249	50624165	50624300	50631416	50631489	1560	14,38,21	0,0,1	33,19,44	2,6,0	249	149	0.0017661	0.0745143	1.0,1.0,0.926	0.908,0.655,1.0	0.121
1577	ENSG00000170043	TRAPPC1	chr17	-	7931505	7931576	7931010	7931149	7931730	7931829	1577	585453579	50,38,29	497603622	28,5,43	219	149	0.00307687	0.10875	0.888,0.89,0.931	0.924,0.988,0.908	-0.037
1612	ENSG00000148516	ZEB1	chr10	+	31373017	31373173	31319215	31319292	31387123	31387266	1612	0,1,2	2,1,2	15,0,6	0,1,0	298	149	1.28e-05	0.00256665	0.0,0.333,0.333	1.0,0.0,1.0	-0.445
1636	ENSG00000251022	THAP9-AS1	chr4	-	82899712	82899737	82897792	82898062	82900076	82900223	1636	3,23,10	13,38,30	12,10,3	55,35,46	173	149	0.0134728	0.28287	0.166,0.343,0.223	0.158,0.197,0.053	0.108
1673	ENSG00000075218	GTSE1	chr22	+	46308149	46308207	46297379	46297479	46308318	46308943	1673	181177203	10,17,19	184190174	1,0,0	206	149	3.89e-13	1.23e-09	0.929,0.883,0.885	0.993,1.0,1.0	-0.099
1681	ENSG00000154358	OBSCN	chr1	+	228219323	228219599	228217012	228217288	228243182	228243458	1681	0,3,1	4,2,0	4,1,6	0,0,0	298	149	2.22e-06	0.000711245	0.0,0.429,1.0	1.0,1.0,1.0	-0.524
1685	ENSG00000154358	OBSCN	chr1	+	228277504	228277666	228277159	228277313	228277753	228277858	1685	2,6,10	0,0,0	5,6,6	5,0,0	298	149	0.0262934	0.428248	1.0,1.0,1.0	0.333,1.0,1.0	0.222
1721	ENSG00000155974	GRIP1	chr12	-	66456186	66456342	66455408	66455564	66462923	66463093	1721	15,6,11	0,0,0	9,6,3	0,5,0	298	149	0.024223	0.408387	1.0,1.0,1.0	1.0,0.375,1.0	0.208
1731	ENSG00000164615	CAMLG	chr5	+	134743986	134744052	134741062	134741523	134750758	134751377	1731	101129135	13,0,10	146,87,155	1,0,0	214	149	3.24e-07	0.000161093	0.844,1.0,0.904	0.99,1.0,1.0	-0.081
1744	ENSG00000177150	FAM210A	chr18	-	13671861	13671973	13663346	13666713	13681604	13682105	1744	90124156	12,7,14	170129192	3,8,10	260	149	0.0107142	0.248133	0.811,0.91,0.865	0.97,0.902,0.917	-0.068
1776	ENSG00000116863	ADPRHL2	chr1	+	36091243	36091340	36088891	36089115	36091617	36091825	1776	55,53,44	4,3,0	28,22,42	0,0,0	245	149	0.0136236	0.284586	0.893,0.915,1.0	1.0,1.0,1.0	-0.064
1791	ENSG00000182944	EWSR1	chr22	+	29291561	29291599	29286922	29287134	29292136	29292169	1791	316269290	7,0,3	211276260	3,7,11	186	149	0.0117125	0.260889	0.973,1.0,0.987	0.983,0.969,0.95	0.019
1792	ENSG00000182944	EWSR1	chr22	+	29291561	29291599	29288605	29288786	29292136	29292169	1792	597468541	0,0,8	396471453	5,14,7	186	149	0.00317168	0.110712	1.0,1.0,0.982	0.984,0.964,0.981	0.018
1793	ENSG00000182944	EWSR1	chr22	+	29291564	29291599	29286922	29287134	29292136	29292169	1793	308260288	7,0,3	205270259	3,7,11	183	149	0.0121109	0.266015	0.973,1.0,0.987	0.982,0.969,0.95	0.02
1794	ENSG00000182944	EWSR1	chr22	+	29291564	29291599	29288605	29288786	29292136	29292169	1794	558480538	0,0,8	398507442	5,14,7	183	149	0.00473008	0.141837	1.0,1.0,0.982	0.985,0.967,0.981	0.016
1865	ENSG00000134882	UBAC2	chr13	+	99231433	99231513	99200891	99200939	99238426	99238554	1865	3,1,2	48,32,48	10,8,0	31,53,45	228	149	0.00749103	0.19484	0.039,0.02,0.027	0.174,0.09,0.0	-0.059
1887	ENSG00000154582	ELOC	chr8	-	73969559	73969673	73955910	73956054	73972076	73972232	1887	0,4,0	21,14,24	5,8,2	5,6,23	262	149	0.000218906	0.0180532	0.0,0.14,0.0	0.363,0.431,0.047	-0.234
1939	ENSG00000186001	LRCH3	chr3	+	197854391	197854445	197852327	197852620	197865422	197865471	1939	93,98,90	2,4,3	47,64,86	0,0,0	202	149	0.0264233	0.429401	0.972,0.948,0.957	1.0,1.0,1.0	-0.041
1940	ENSG00000186001	LRCH3	chr3	+	197858833	197858905	197852327	197852620	197865422	197865471	1940	22,29,32	2,4,3	15,15,22	0,0,0	220	149	0.000163227	0.0149706	0.882,0.831,0.878	1.0,1.0,1.0	-0.136
1949	ENSG00000233024	NPIPA9	chr16	-	18361169	18361277	18360092	18360153	18364226	18364371	1949	37,8,37	2,0,4	14,6,17	0,1,0	256	149	0.0174066	0.333654	0.915,1.0,0.843	1.0,0.777,1.0	-0.006
1990	ENSG00000169062	UPF3A	chr13	+	114282836	114282943	114281924	114282127	114286518	114286629	1990	77,51,57	0,0,0	78,56,51	0,15,0	255	149	9.27e-05	0.0101532	1.0,1.0,1.0	1.0,0.686,1.0	0.105
1992	ENSG00000169062	UPF3A	chr13	+	114286301	114286400	114282020	114282127	114286518	114286629	1992	70,79,112	0,0,0	119,95,87	0,15,0	247	149	9.67e-05	0.0104616	1.0,1.0,1.0	1.0,0.793,1.0	0.069
2020	ENSG00000138785	INTS12	chr4	-	105707918	105708162	105699849	105700014	105708637	105708683	2020	6,4,9	22,37,23	2,0,4	30,20,17	298	149	0.0127149	0.272449	0.12,0.051,0.164	0.032,0.0,0.105	0.066
2038	ENSG00000164535	DAGLB	chr7	-	6434761	6435020	6432836	6432959	6436361	6436533	2038	139,98,111	1,1,0	110,96,97	5,4,10	298	149	1.37e-06	0.000487196	0.986,0.98,1.0	0.917,0.923,0.829	0.099
2096	ENSG00000154102	C16orf74	chr16	-	85710163	85710285	85707516	85708066	85735189	85735235	2096	58,36,72	2,1,1	57,45,49	14,0,0	270	149	0.0291488	0.457161	0.941,0.952,0.975	0.692,1.0,1.0	0.059
2099	ENSG00000154102	C16orf74	chr16	-	85735189	85735235	85710163	85710285	85750925	85750951	2099	36,20,32	0,0,0	23,22,24	3,3,0	194	149	0.018756	0.348133	1.0,1.0,1.0	0.855,0.849,1.0	0.099
2146	ENSG00000178449	COX14	chr12	+	50118492	50118552	50112203	50112301	50120035	50120457	2146	0,0,4	147107142	2,15,1	88129129	208	149	0.00157357	0.069521	0.0,0.0,0.02	0.016,0.077,0.006	-0.026
2179	ENSG00000185420	SMYD3	chr1	-	245915529	245915640	245863798	245863886	245927930	245928033	2179	65,62,58	4,7,0	71,58,79	0,0,4	259	149	0.0134939	0.28316	0.903,0.836,1.0	1.0,1.0,0.919	-0.06
2235	ENSG00000196911	KPNA5	chr6	+	116681446	116681552	116681186	116681338	116689319	116689453	2235	4,0,2	11,6,12	0,1,0	15,14,9	254	149	0.0152322	0.306938	0.176,0.0,0.089	0.0,0.04,0.0	0.075
2255	ENSG00000178053	MLF1	chr3	+	158588851	158588924	158571172	158571391	158592433	158592581	2255	25,16,14	30,43,35	6,8,7	30,15,34	221	149	0.0419034	0.574536	0.36,0.201,0.212	0.119,0.264,0.122	0.089
2257	ENSG00000178053	MLF1	chr3	+	158588859	158588924	158571193	158571347	158592433	158592581	2257	7,8,2	72,57,62	2,3,3	81,58,57	213	149	0.0424436	0.579609	0.064,0.089,0.022	0.017,0.035,0.036	0.029
2259	ENSG00000178053	MLF1	chr3	+	158592433	158592581	158571193	158571347	158596861	158596945	2259	151144129	0,0,2	151126123	6,4,1	296	149	0.00359435	0.119391	1.0,1.0,0.97	0.927,0.941,0.984	0.039
2358	ENSG00000198780	FAM169A	chr5	-	74838964	74839050	74834425	74834597	74840073	74840173	2358	4,19,7	0,0,0	6,11,7	1,3,1	234	149	0.00754802	0.19582	1.0,1.0,1.0	0.793,0.7,0.817	0.23
2359	ENSG00000224078	SNHG14	chr15	+	24998365	24998486	24981774	24982437	24998969	24999078	2359	2,9,2	0,0,0	3,0,1	1,2,0	269	149	0.0252194	0.417597	1.0,1.0,1.0	0.624,0.0,1.0	0.459
2362	ENSG00000224078	SNHG14	chr15	+	25079825	25080079	25078861	25078995	25081090	25081224	2362	1,1,6	4,8,7	10,13,9	11,8,8	298	149	0.012011	0.265067	0.111,0.059,0.3	0.312,0.448,0.36	-0.217
2364	ENSG00000224078	SNHG14	chr15	+	25085189	25085322	25083395	25083527	25087466	25087599	2364	14,31,27	1,0,0	16,23,48	5,6,7	281	149	3.11e-07	0.000159511	0.881,1.0,1.0	0.629,0.67,0.784	0.266
2380	ENSG00000113240	CLK4	chr5	-	178622392	178622459	178618555	178618778	178623255	178623416	2380	2,4,4	10,14,16	1,0,4	29,30,15	215	149	0.0136007	0.284224	0.122,0.165,0.148	0.023,0.0,0.156	0.085
2384	ENSG00000204650	LINC02210	chr17	+	45629903	45630158	45621907	45622041	45636282	45636344	2384	52,31,76	0,0,0	28,45,55	0,3,5	298	149	0.00082004	0.0450126	1.0,1.0,1.0	1.0,0.882,0.846	0.091
2421	ENSG00000003393	ALS2	chr2	-	201718076	201718210	201715671	201715839	201723042	201723120	2421	92130131	2,1,6	143125142	0,2,0	282	149	0.017041	0.329594	0.96,0.986,0.92	1.0,0.971,1.0	-0.035
2428	ENSG00000003393	ALS2	chr2	-	201779978	201780083	201768865	201768945	201780876	201780951	2428	0,1,6	19,20,24	0,0,1	23,21,17	253	149	0.0309531	0.474098	0.0,0.029,0.128	0.0,0.0,0.033	0.041
2433	ENSG00000113161	HMGCR	chr5	+	75359397	75359556	75359169	75359310	75359984	75360139	2433	412439513	4,2,11	421371403	2,0,1	298	149	0.0219214	0.38221	0.981,0.991,0.959	0.991,1.0,0.995	-0.018
2438	ENSG00000160408	ST6GALNAC6	chr9	-	127897825	127898010	127896241	127896332	127899502	127899535	2438	5,4,5	13,1,2	1,2,5	5,16,5	298	149	0.0414384	0.571429	0.161,0.667,0.556	0.091,0.059,0.333	0.3
2440	ENSG00000160408	ST6GALNAC6	chr9	-	127897955	127898010	127896241	127896332	127899502	127899574	2440	30,32,14	13,1,2	13,16,19	5,16,5	203	149	0.0331312	0.493005	0.629,0.959,0.837	0.656,0.423,0.736	0.203
2449	ENSG00000265681	RPL17	chr18	-	49491735	49491833	49491531	49491584	49492257	49492409	2449	54,42,51	132128150	34,32,40	141179128	246	149	0.0121014	0.266015	0.199,0.166,0.171	0.127,0.098,0.159	0.051
2523	ENSG00000131943	C19orf12	chr19	-	29705273	29705394	29702841	29702977	29708253	29708423	2523	5,2,9	5,0,0	2,3,3	3,2,1	269	149	0.0448063	0.596348	0.356,1.0,1.0	0.27,0.454,0.624	0.336
2525	ENSG00000131943	C19orf12	chr19	-	29708253	29708423	29698885	29702977	29715124	29715224	2525	11,5,2	1,1,1	6,3,1	3,1,1	298	149	0.0423251	0.579091	0.846,0.714,0.5	0.5,0.6,0.333	0.209
2539	ENSG00000145216	FIP1L1	chr4	+	53379072	53379117	53377640	53377923	53379224	53379264	2539	56,41,75	66,62,95	58,72,106	78,39,47	193	149	0.0157991	0.312829	0.396,0.338,0.379	0.365,0.588,0.635	-0.158
2566	ENSG00000062194	GPBP1	chr5	+	57237112	57237172	57235965	57236032	57246299	57246484	2566	43,88,86	53,108,68	82,46,69	138,64,122	208	149	0.0103487	0.242377	0.368,0.369,0.475	0.299,0.34,0.288	0.095
2578	ENSG00000100575	TIMM9	chr14	-	58427053	58427242	58424007	58424095	58427391	58427527	2578	165163169	3,2,18	152185202	2,0,0	298	149	1.35e-06	0.000484999	0.965,0.976,0.824	0.974,1.0,1.0	-0.07
2582	ENSG00000164733	CTSB	chr8	-	11857857	11857940	11853328	11853479	11864375	11864463	2582	2,1,2	57,52,40	4,9,8	94,87,129	231	149	0.0302275	0.466842	0.022,0.012,0.031	0.027,0.063,0.038	-0.021
2591	ENSG00000164733	CTSB	chr8	-	11864375	11864463	11853328	11853479	11868000	11868040	2591	86,64,40	397311300	122100169	394445494	236	149	0.000403393	0.0275737	0.12,0.115,0.078	0.164,0.124,0.178	-0.051
2610	ENSG00000152127	MGAT5	chr2	+	134253094	134253218	134119982	134120291	134254261	134254644	2610	12,3,5	2,3,0	8,6,14	0,2,0	272	149	0.0185475	0.34604	0.767,0.354,1.0	1.0,0.622,1.0	-0.167
2671	ENSG00000125447	GGA3	chr17	-	75243062	75243166	75242830	75242911	75243446	75243570	2671	149146134	1,2,5	123101101	6,10,8	252	149	0.000143808	0.0135747	0.989,0.977,0.941	0.924,0.857,0.882	0.081
2672	ENSG00000125447	GGA3	chr17	-	75243062	75243258	75242883	75242911	75243446	75243570	2672	65,74,59	1,2,5	65,46,54	6,10,8	298	149	0.000647918	0.0381571	0.97,0.949,0.855	0.844,0.697,0.771	0.154
2691	ENSG00000112079	STK38	chr6	-	36499872	36499990	36498362	36498486	36506582	36506644	2691	127111121	3,4,2	107141108	0,0,3	266	149	0.036061	0.523313	0.96,0.94,0.971	1.0,1.0,0.953	-0.027
2758	ENSG00000214827	MTCP1	chrX	-	155065905	155066057	155065618	155065789	155070693	155071136	2758	3,11,5	2,0,0	1,1,1	2,1,0	298	149	0.0122792	0.267072	0.429,1.0,1.0	0.2,0.333,1.0	0.299
2761	ENSG00000133789	SWAP70	chr11	+	9713465	9713639	9694145	9694286	9724657	9724885	2761	139224224	0,2,0	241246298	6,2,12	298	149	0.000166237	0.0150938	1.0,0.982,1.0	0.953,0.984,0.925	0.04
2768	ENSG00000214216	IQCJ	chr3	+	159252726	159252807	159245842	159245907	159262547	159262683	2768	31,27,28	7,8,3	61,50,63	6,4,5	229	149	0.0280322	0.447596	0.742,0.687,0.859	0.869,0.891,0.891	-0.121
2780	ENSG00000119640	ACYP1	chr14	-	75061683	75061762	75053242	75053659	75063469	75063561	2780	40,41,48	62,69,99	29,38,16	67,74,82	227	149	0.0367196	0.529779	0.297,0.281,0.241	0.221,0.252,0.114	0.077
2795	ENSG00000162961	DPY30	chr2	-	31891991	31892134	31869847	31869952	31917925	31918037	2795	149128127	4,5,0	168156153	1,3,0	291	149	0.0490439	0.629184	0.95,0.929,1.0	0.989,0.964,1.0	-0.025
2802	ENSG00000162961	DPY30	chr2	-	32023676	32023808	32023421	32023474	32029593	32029736	2802	5,4,5	2,2,0	6,0,0	9,8,4	280	149	8.7e-05	0.00967554	0.571,0.516,1.0	0.262,0.0,0.0	0.608
2846	ENSG00000129158	SERGEF	chr11	-	18010070	18010139	18007940	18008076	18012850	18012898	2846	4,2,1	0,0,3	2,0,2	2,1,2	217	149	0.00667701	0.181	1.0,1.0,0.186	0.407,0.0,0.407	0.457
2861	ENSG00000132478	UNK	chr17	+	75808947	75809039	75784861	75784984	75809759	75809969	2861	3,4,7	34,26,31	0,6,0	11,31,44	240	149	0.0472768	0.615144	0.052,0.087,0.123	0.0,0.107,0.0	0.052
2869	ENSG00000180822	PSMG4	chr6	+	3264173	3264325	3263683	3263759	3267590	3267920	2869	2,2,0	36,28,49	6,1,5	46,46,45	298	149	0.0283357	0.449815	0.027,0.034,0.0	0.061,0.011,0.053	-0.021
2885	ENSG00000145908	ZNF300	chr5	-	150903140	150903182	150898427	150898554	150903863	150903977	2885	6,35,28	0,0,0	16,13,17	3,3,0	190	149	0.0060826	0.170538	1.0,1.0,1.0	0.807,0.773,1.0	0.14
2935	ENSG00000147677	EIF3H	chr8	-	116657214	116657314	116648805	116648926	116726015	116726160	2935	0,0,2	11,7,9	4,6,4	10,6,0	248	149	2.97e-05	0.0046272	0.0,0.0,0.118	0.194,0.375,1.0	-0.484
2961	ENSG00000138386	NAB1	chr2	+	190683737	190683827	190673100	190673152	190685475	190685638	2961	84,87,126	0,0,4	105131125	0,5,8	238	149	0.0167364	0.325232	1.0,1.0,0.952	1.0,0.943,0.907	0.034
2983	ENSG00000197956	S100A6	chr1	-	153535788	153535933	153535201	153535360	153536107	153536244	2983	12,12,8	1,0,0	3,14,5	0,0,6	293	149	0.0258127	0.422506	0.859,1.0,1.0	1.0,1.0,0.298	0.187
3014	ENSG00000119912	IDE	chr10	-	92478644	92478789	92475883	92475994	92483254	92483337	3014	4,14,8	0,0,0	6,7,15	0,3,3	293	149	0.000499053	0.0317874	1.0,1.0,1.0	1.0,0.543,0.718	0.246
3024	ENSG00000119912	IDE	chr10	-	92559033	92559215	92537365	92537550	92573921	92574067	3024	2,5,1	12,10,11	0,0,2	10,5,18	298	149	0.00670414	0.181348	0.077,0.2,0.043	0.0,0.0,0.053	0.089
3048	ENSG00000100711	ZFYVE21	chr14	+	103726791	103726842	103715729	103715979	103728907	103728983	3048	7,8,15	0,0,0	14,18,12	4,4,2	199	149	3.7e-06	0.00101909	1.0,1.0,1.0	0.724,0.771,0.818	0.229
3053	ENSG00000100711	ZFYVE21	chr14	+	103729792	103729846	103729090	103729182	103732619	103732762	3053	7,1,1	114,102,79	5,6,14	128166134	202	149	0.0330853	0.493005	0.043,0.007,0.009	0.028,0.026,0.072	-0.022
3057	ENSG00000196505	GDAP2	chr1	-	117877775	117877841	117870183	117870616	117878008	117878152	3057	0,5,10	24,23,23	0,0,3	23,19,12	214	149	0.00159973	0.0701441	0.0,0.131,0.232	0.0,0.0,0.148	0.072
3059	ENSG00000196505	GDAP2	chr1	-	117913419	117913499	117912529	117912683	117918596	117918736	3059	3,3,2	32,41,36	1,0,1	28,41,27	228	149	0.0405126	0.563875	0.058,0.046,0.035	0.023,0.0,0.024	0.031
3064	ENSG00000166979	EVA1C	chr21	+	32457596	32457720	32412436	32413013	32467695	32467848	3064	6,2,0	1,1,3	5,2,4	2,0,0	272	149	0.000145233	0.0136662	0.767,0.523,0.0	0.578,1.0,1.0	-0.429
3090	ENSG00000144744	UBA3	chr3	-	69071534	69071617	69067927	69068008	69077797	69077918	3090	61,65,80	2,0,0	81,88,104	3,0,6	231	149	0.020539	0.367578	0.952,1.0,1.0	0.946,1.0,0.918	0.029
3095	ENSG00000144744	UBA3	chr3	-	69080111	69080153	69077338	69077918	69080333	69080363	3095	324435447	12,12,27	424480441	31,36,27	190	149	0.00698716	0.18593	0.955,0.966,0.928	0.915,0.913,0.928	0.031
3105	ENSG00000125375	DMAC2L	chr14	+	50323944	50324116	50322510	50322719	50325608	50325645	3105	64,64,61	4,2,14	56,49,53	1,3,1	298	149	0.00535399	0.154873	0.889,0.941,0.685	0.966,0.891,0.964	-0.102
3115	ENSG00000126858	RHOT1	chr17	+	32207511	32207563	32206949	32207029	32208106	32208309	3115	7,13,9	43,49,54	1,1,7	44,35,42	200	149	0.00363174	0.120155	0.108,0.165,0.11	0.017,0.021,0.11	0.078
3125	ENSG00000143797	MBOAT2	chr2	-	8862270	8862322	8860612	8860764	8862589	8862722	3125	0,1,5	84,72,86	6,3,6	82,91,96	200	149	0.0362369	0.525115	0.0,0.01,0.042	0.052,0.024,0.044	-0.023
3128	ENSG00000143797	MBOAT2	chr2	-	8862589	8862722	8862270	8862322	8864169	8864234	3128	88110136	0,0,0	120,104,99	2,8,0	281	149	0.00328375	0.113144	1.0,1.0,1.0	0.97,0.873,1.0	0.052
3157	ENSG00000144320	LNPK	chr2	-	175940987	175941080	175939551	175939657	175947479	175947692	3157	0,0,1	17,58,47	7,2,1	42,74,51	241	149	0.0314082	0.476805	0.0,0.0,0.013	0.093,0.016,0.012	-0.036
3161	ENSG00000144320	LNPK	chr2	-	175994133	175994280	175993180	175993223	175995557	175995646	3161	0,3,6	8,14,19	1,0,1	21,22,19	295	149	0.00198906	0.0807096	0.0,0.098,0.138	0.023,0.0,0.026	0.062
3169	ENSG00000119328	FAM206A	chr9	+	108936307	108936437	108935637	108935689	108939195	108939272	3169	43116102	3,0,2	95,89,91	6,7,0	278	149	0.031689	0.479243	0.885,1.0,0.965	0.895,0.872,1.0	0.028
3191	ENSG00000064102	INTS13	chr12	-	26914407	26914532	26914045	26914128	26917351	26917441	3191	57,79,63	0,0,0	83,97,82	2,6,0	273	149	0.0177329	0.336852	1.0,1.0,1.0	0.958,0.898,1.0	0.048
3193	ENSG00000064102	INTS13	chr12	-	26914407	26914578	26913973	26914128	26917351	26917441	3193	62,88,72	0,0,0	110110100	2,6,0	298	149	0.0290825	0.456808	1.0,1.0,1.0	0.965,0.902,1.0	0.044
3198	ENSG00000064102	INTS13	chr12	-	26934555	26934630	26928702	26928905	26936578	26936814	3198	117218177	8,1,3	213173264	3,1,0	223	149	0.0184994	0.345842	0.907,0.993,0.975	0.979,0.991,1.0	-0.032
3202	ENSG00000069956	MAPK6	chr15	+	52042753	52042833	52019237	52019376	52045829	52046109	3202	0,2,0	41,38,48	2,4,4	38,38,26	228	149	0.00368642	0.121331	0.0,0.033,0.0	0.033,0.064,0.091	-0.052
3234	ENSG00000166435	XRRA1	chr11	-	74851087	74851203	74848114	74848462	74906238	74906456	3234	4,3,5	3,0,1	7,7,2	0,0,0	264	149	0.0415321	0.572066	0.429,1.0,0.738	1.0,1.0,1.0	-0.278
3245	ENSG00000166435	XRRA1	chr11	-	74930299	74930372	74921213	74921347	74936883	74937068	3245	2,0,2	0,1,3	1,2,0	0,0,1	221	149	0.0235637	0.401297	1.0,0.0,0.31	1.0,1.0,0.0	-0.23
3248	ENSG00000166435	XRRA1	chr11	-	74940784	74940882	74936883	74937068	74945017	74945085	3248	8,6,2	3,1,6	3,2,1	6,9,11	246	149	0.00289975	0.104085	0.618,0.784,0.168	0.232,0.119,0.052	0.389
3249	ENSG00000166435	XRRA1	chr11	-	74940784	74940882	74936883	74937068	74948927	74949020	3249	5,6,2	5,3,0	3,2,1	7,6,5	246	149	0.0104646	0.244025	0.377,0.548,1.0	0.206,0.168,0.108	0.481
3259	ENSG00000072609	CHFR	chr12	-	132869618	132869798	132861466	132861634	132870723	132870783	3259	29,29,37	0,1,3	20,19,41	3,6,3	298	149	0.00512034	0.149655	1.0,0.935,0.86	0.769,0.613,0.872	0.18
3267	ENSG00000077254	USP33	chr1	-	77715741	77715868	77713199	77713281	77717866	77718047	3267	94125129	0,0,4	115104100	4,0,6	275	149	0.0349617	0.513382	1.0,1.0,0.946	0.94,1.0,0.9	0.035
3298	ENSG00000141127	PRPSAP2	chr17	+	18859339	18859475	18858103	18858261	18865468	18865564	3298	9,2,3	12,0,16	5,12,10	0,0,8	284	149	0.0206293	0.368328	0.282,1.0,0.09	1.0,1.0,0.396	-0.341
3308	ENSG00000141127	PRPSAP2	chr17	+	18872582	18872649	18865801	18865952	18877697	18877738	3308	65,76,91	0,0,0	50,81,77	6,2,2	215	149	0.00116373	0.0567506	1.0,1.0,1.0	0.852,0.966,0.964	0.073
3393	ENSG00000186815	TPCN1	chr12	+	113225243	113225336	113221459	113221626	113226727	113226964	3393	0,2,1	2,0,0	1,5,2	6,1,1	241	149	0.0323248	0.486061	0.0,1.0,1.0	0.093,0.756,0.553	0.199
3399	ENSG00000186815	TPCN1	chr12	+	113284717	113284771	113284580	113284637	113285888	113285961	3399	21,17,20	5,0,3	12,17,11	2,7,5	202	149	0.0486755	0.626592	0.756,1.0,0.831	0.816,0.642,0.619	0.17
3425	ENSG00000169118	CSNK1G1	chr15	-	64188374	64188485	64181175	64181430	64203081	64203189	3425	5,4,8	0,0,0	3,10,2	3,1,1	259	149	0.00135118	0.062964	1.0,1.0,1.0	0.365,0.852,0.535	0.416
3433	ENSG00000139998	RAB15	chr14	-	64957939	64958159	64952510	64952571	64971952	64972197	3433	17,3,4	31,25,40	2,0,2	15,19,15	298	149	0.00381395	0.123604	0.215,0.057,0.048	0.063,0.0,0.063	0.065
3436	ENSG00000276170	AC244153	chr17	-	38451305	38451393	38450393	38450723	38451625	38451756	3436	21,22,21	97,72,78	32,22,36	70,49,112	236	149	0.0390345	0.551474	0.12,0.162,0.145	0.224,0.221,0.169	-0.062
3518	ENSG00000135801	TAF5L	chr1	-	229607773	229607835	229606833	229606876	229610105	229610210	3518	3,4,0	3,1,2	6,3,1	0,0,1	210	149	7.69e-05	0.0088897	0.415,0.739,0.0	1.0,1.0,0.415	-0.42
3556	ENSG00000184381	PLA2G6	chr22	-	38125638	38125691	38123094	38123258	38126370	38126449	3556	2,1,2	1,0,1	1,1,4	1,4,0	201	149	0.0136491	0.285002	0.597,1.0,0.597	0.426,0.156,1.0	0.204
3574	ENSG00000272822	AC073610	chr12	-	48939996	48940107	48939654	48939779	48940947	48941188	3574	11758711026	14,0,13	773909927	28,21,25	259	149	1.15e-07	7.11e-05	0.98,1.0,0.978	0.941,0.961,0.955	0.034
3595	ENSG00000147996	CBWD5	chr9	+	65693385	65693473	65692570	65692608	65698514	65698561	3595	36,15,30	12,12,4	25,26,15	33,15,21	236	149	0.00936099	0.226625	0.654,0.441,0.826	0.324,0.523,0.311	0.254
3596	ENSG00000147996	CBWD5	chr9	+	65694904	65695044	65693385	65693473	65698514	65698561	3596	3,3,6	10,5,6	2,1,1	8,11,3	288	149	0.0177263	0.336852	0.134,0.237,0.341	0.115,0.045,0.147	0.135
3598	ENSG00000147996	CBWD5	chr9	+	65700250	65700337	65698514	65698561	65702969	65703014	3598	9,6,6	0,2,0	31,15,12	5,0,2	235	149	0.0271558	0.437351	1.0,0.655,1.0	0.797,1.0,0.792	0.022
3605	ENSG00000147996	CBWD5	chr9	+	65732946	65733122	65731801	65731867	65733509	65733580	3605	30,63,44	2,0,0	74,44,59	0,6,3	298	149	0.00573275	0.162493	0.882,1.0,1.0	1.0,0.786,0.908	0.063
3606	ENSG00000147996	CBWD5	chr9	+	65732992	65733122	65731801	65731867	65733509	65733647	3606	38,93,60	2,0,0	109,73,79	0,6,3	278	149	0.0136867	0.2852	0.911,1.0,1.0	1.0,0.867,0.934	0.037
3613	ENSG00000239672	NME1	chr17	+	51154224	51154444	51153664	51153724	51155650	51155780	3613	107,78,92	0,2,3	68,52,50	0,6,5	298	149	0.0107365	0.248498	1.0,0.951,0.939	1.0,0.813,0.833	0.081
3695	ENSG00000089159	PXN	chr12	-	120216272	120216581	120215102	120215273	120221622	120221758	3695	34,60,54	164182185	58,54,72	134144170	298	149	0.00937877	0.226839	0.094,0.142,0.127	0.178,0.158,0.175	-0.049
3696	ENSG00000089159	PXN	chr12	-	120216272	120216581	120215559	120215661	120221622	120221758	3696	58,82,76	69,56,97	77,70,104	41,46,66	298	149	0.00665733	0.180781	0.296,0.423,0.281	0.484,0.432,0.441	-0.119
3699	ENSG00000089159	PXN	chr12	-	120216272	120217116	120215102	120215417	120219206	120219378	3699	4,5,4	0,3,2	5,2,2	6,3,4	298	149	0.0308983	0.473739	1.0,0.455,0.5	0.294,0.25,0.2	0.404
3763	ENSG00000002919	SNX11	chr17	+	48110707	48110767	48107557	48107838	48112030	48112085	3763	18,9,8	51,38,33	2,7,0	50,37,42	208	149	3.96e-05	0.00554489	0.202,0.145,0.148	0.028,0.119,0.0	0.116
3774	ENSG00000197451	HNRNPAB	chr5	+	178210131	178210272	178209329	178209447	178210552	178211142	3774	156712721491	224159213	136414951500	173153160	289	149	0.0479059	0.620191	0.783,0.805,0.783	0.803,0.834,0.829	-0.032
3781	ENSG00000182473	EXOC7	chr17	-	76090328	76090397	76089174	76089320	76091142	76091235	3781	75,75,87	27,17,22	73,46,65	4,18,6	217	149	0.0438753	0.590822	0.656,0.752,0.731	0.926,0.637,0.881	-0.102
3784	ENSG00000182473	EXOC7	chr17	-	76091142	76091235	76089174	76089320	76094413	76094581	3784	54,50,50	103,69,87	24,38,33	88,72,75	241	149	0.0313673	0.476608	0.245,0.309,0.262	0.144,0.246,0.214	0.071
3785	ENSG00000182473	EXOC7	chr17	-	76091142	76091235	76090328	76090397	76094413	76094581	3785	71,79,83	0,0,0	64,50,63	4,1,2	241	149	0.038901	0.549894	1.0,1.0,1.0	0.908,0.969,0.951	0.057
3792	ENSG00000149548	CCDC15	chr11	+	124991460	124991583	124987126	124988134	124992579	124992687	3792	1,7,5	3,9,9	20,8,15	13,1,11	271	149	0.0175585	0.335676	0.155,0.3,0.234	0.458,0.815,0.428	-0.337
3812	ENSG00000141568	FOXK2	chr17	+	82582740	82582934	82571723	82571870	82584012	82584030	3812	233240221	5,2,4	186224214	0,0,1	298	149	0.0425352	0.579876	0.959,0.984,0.965	1.0,1.0,0.991	-0.028
3844	ENSG00000101901	ALG13	chrX	+	111686136	111686174	111684964	111685103	111687886	111688128	3844	19,34,17	60,83,72	14,8,21	83,66,83	186	149	0.0123364	0.267962	0.202,0.247,0.159	0.119,0.089,0.169	0.077
3861	ENSG00000101901	ALG13	chrX	+	111722792	111722857	111721602	111721711	111723797	111723898	3861	15,42,56	0,1,0	63,50,58	2,0,5	213	149	0.0352464	0.515495	1.0,0.967,1.0	0.957,1.0,0.89	0.04
3894	ENSG00000072310	SREBF1	chr17	-	17823517	17823607	17820089	17820521	17836726	17836987	3894	10,2,3	16,15,10	0,2,0	10,12,15	238	149	6.84e-05	0.00817717	0.281,0.077,0.158	0.0,0.094,0.0	0.141
3905	ENSG00000119471	HSDL2	chr9	+	112418859	112418958	112405623	112405722	112438430	112438625	3905	18,34,16	1,0,0	43,26,43	1,3,2	247	149	0.0283778	0.45006	0.916,1.0,1.0	0.963,0.839,0.928	0.062
3926	ENSG00000132549	VPS13B	chr8	+	99507136	99507203	99502835	99502950	99507769	99507911	3926	4,8,3	0,2,4	7,9,6	0,0,2	215	149	0.00253294	0.095232	1.0,0.735,0.342	1.0,1.0,0.675	-0.199
3935	ENSG00000106603	COA1	chr7	-	43650611	43650712	43647227	43648652	43665657	43665722	3935	24,20,19	19,15,20	20,29,35	4,15,11	249	149	0.00450878	0.137594	0.43,0.444,0.362	0.749,0.536,0.656	-0.235
3936	ENSG00000106603	COA1	chr7	-	43650611	43650712	43647227	43648652	43729428	43729474	3936	48,35,27	95116106	37,40,45	37,75,78	249	149	0.00211459	0.0842769	0.232,0.153,0.132	0.374,0.242,0.257	-0.119
3939	ENSG00000106603	COA1	chr7	-	43657215	43657269	43656032	43656153	43729428	43729505	3939	3,2,4	15,17,12	12,3,7	14,8,8	202	149	0.00374799	0.122483	0.129,0.08,0.197	0.387,0.217,0.392	-0.197
3949	ENSG00000198909	MAP3K3	chr17	+	63692241	63692419	63691732	63691862	63693548	63693874	3949	142128124	12,15,10	75,107,90	0,9,2	298	149	0.00554353	0.158312	0.855,0.81,0.861	1.0,0.856,0.957	-0.096
3966	ENSG00000095574	IKZF5	chr10	-	123007025	123007176	122998226	122998671	123008693	123008807	3966	47,37,50	2,0,0	36,45,50	1,6,5	298	149	0.000129039	0.0129087	0.922,1.0,1.0	0.947,0.789,0.833	0.118
3989	ENSG00000162929	KIAA1841	chr2	+	61073457	61073551	61071605	61071792	61076919	61077158	3989	16,23,23	0,0,0	31,26,32	0,4,2	242	149	0.0198083	0.35919	1.0,1.0,1.0	1.0,0.8,0.908	0.097
4021	ENSG00000234545	FAM133B	chr7	-	92566009	92566061	92561136	92562368	92569822	92569915	4021	15,10,21	0,4,5	30,17,7	0,3,0	200	149	0.00635566	0.175759	1.0,0.651,0.758	1.0,0.808,1.0	-0.133
4022	ENSG00000234545	FAM133B	chr7	-	92566013	92566061	92560792	92562368	92569822	92569915	4022	51,8,75	0,4,5	75,16,42	0,3,0	196	149	0.0244629	0.410419	1.0,0.603,0.919	1.0,0.802,1.0	-0.093
4066	ENSG00000143367	TUFT1	chr1	+	151562584	151562686	151540304	151540426	151563903	151563990	4066	113,82,106	0,0,0	105128138	6,11,1	250	149	5.29e-06	0.00136321	1.0,1.0,1.0	0.913,0.874,0.988	0.075
4090	ENSG00000105202	FBL	chr19	-	39840616	39840787	39840413	39840515	39846290	39846376	4090	343225288	10,2,5	222249284	4,2,1	298	149	0.0411782	0.568748	0.945,0.983,0.966	0.965,0.984,0.993	-0.016
4111	ENSG00000100299	ARSA	chr22	-	50626833	50627052	50626590	50626760	50627165	50627406	4111	18,7,19	0,0,2	3,11,17	0,3,3	298	149	0.000736056	0.0417584	1.0,1.0,0.826	1.0,0.647,0.739	0.147
4112	ENSG00000100299	ARSA	chr22	-	50627555	50627792	50627165	50627406	50627945	50628170	4112	11,8,14	4,0,2	15,28,15	2,0,1	298	149	0.0314049	0.476805	0.579,1.0,0.778	0.789,1.0,0.882	-0.105
4118	ENSG00000168894	RNF181	chr2	+	85596821	85596931	85596518	85596649	85597444	85597581	4118	348282291	1,5,10	289283347	1,0,1	258	149	0.00686199	0.183853	0.995,0.97,0.944	0.994,1.0,0.995	-0.027
4120	ENSG00000168894	RNF181	chr2	+	85596856	85596931	85596518	85596649	85597444	85597604	4120	16,13,10	1,5,10	4,8,18	1,0,1	223	149	0.000204531	0.0171749	0.914,0.635,0.401	0.728,1.0,0.923	-0.234
4122	ENSG00000168894	RNF181	chr2	+	85597103	85597178	85596518	85596649	85597444	85597581	4122	89,82,76	1,5,10	74,89,80	1,0,1	223	149	4.88e-05	0.00645566	0.983,0.916,0.835	0.98,1.0,0.982	-0.076
4127	ENSG00000125991	ERGIC3	chr20	+	35543660	35543804	35542821	35542941	35547411	35547471	4127	38,26,27	671577630	12,18,21	588551510	292	149	0.0178069	0.337923	0.028,0.022,0.021	0.01,0.016,0.021	0.008
4171	ENSG00000213865	C8orf44	chr8	+	66676744	66676902	66667651	66667701	66679720	66681000	4171	18,23,11	11,11,14	25,21,29	5,9,8	298	149	0.0180542	0.340406	0.45,0.511,0.282	0.714,0.538,0.644	-0.218
4202	ENSG00000172062	SMN1	chr5	+	70942357	70942558	70941388	70941508	70942717	70942870	4202	477,16,99	14,3,27	65575991	1,30,6	298	149	4.77e-05	0.00633535	0.945,0.727,0.647	0.97,0.906,0.988	-0.182
4224	ENSG00000115317	HTRA2	chr2	+	74532618	74532714	74531855	74531925	74532819	74533152	4224	161138151	23,8,19	97127148	6,5,10	244	149	0.0101075	0.238438	0.81,0.913,0.829	0.908,0.939,0.9	-0.065
4239	ENSG00000124713	GNMT	chr6	+	42963071	42963214	42962761	42962878	42963327	42963449	4239	4,4,2	6,0,0	2,5,18	0,0,1	291	149	0.0236724	0.402629	0.254,1.0,1.0	1.0,1.0,0.902	-0.216
4244	ENSG00000149743	TRPT1	chr11	-	64224099	64224210	64223798	64223967	64224284	64224341	4244	38,34,35	14,23,26	43,50,35	19,9,11	259	149	0.0313321	0.476445	0.61,0.46,0.436	0.566,0.762,0.647	-0.156
4277	ENSG00000087157	PGS1	chr17	+	78414878	78415027	78403567	78404089	78419545	78419675	4277	53,61,48	4,3,1	54,35,40	0,0,0	297	149	0.00151495	0.067638	0.869,0.911,0.96	1.0,1.0,1.0	-0.087
4278	ENSG00000087157	PGS1	chr17	+	78414951	78415027	78403567	78404089	78419545	78419596	4278	49,42,46	4,3,1	40,27,29	0,0,0	224	149	0.00255531	0.0958601	0.891,0.903,0.968	1.0,1.0,1.0	-0.079
4285	ENSG00000173818	ENDOV	chr17	+	80421827	80421962	80415452	80415821	80422205	80422242	4285	0,2,0	17,13,9	2,3,4	12,12,5	283	149	0.000886397	0.0473732	0.0,0.075,0.0	0.081,0.116,0.296	-0.139
4316	ENSG00000065357	DGKA	chr12	+	55938637	55938698	55937977	55938052	55938914	55938942	4316	6,7,8	2,2,1	8,12,11	0,0,0	209	149	0.00675356	0.182261	0.681,0.714,0.851	1.0,1.0,1.0	-0.251
4319	ENSG00000065357	DGKA	chr12	+	55940081	55940168	55939414	55939529	55940313	55940433	4319	37,25,28	5,5,9	48,43,44	2,2,2	235	149	0.00022222	0.0181568	0.824,0.76,0.664	0.938,0.932,0.933	-0.185
4321	ENSG00000065357	DGKA	chr12	+	55940081	55940170	55939414	55939529	55940313	55940433	4321	139102104	5,5,9	162167163	2,2,2	237	149	0.000182465	0.0158195	0.946,0.928,0.879	0.981,0.981,0.981	-0.063
4333	ENSG00000143776	CDC42BPA	chr1	-	227051880	227051985	227047926	227048010	227069776	227069853	4333	5,14,20	24,38,41	41,22,47	35,41,43	253	149	0.000959104	0.0496375	0.109,0.178,0.223	0.408,0.24,0.392	-0.177
4349	ENSG00000175294	CATSPER1	chr11	-	66020139	66020200	66018787	66018902	66020810	66020954	4349	10,8,9	3,0,3	7,10,4	0,0,0	209	149	0.00116034	0.0567506	0.704,1.0,0.681	1.0,1.0,1.0	-0.205
4352	ENSG00000175294	CATSPER1	chr11	-	66020563	66020627	66018826	66018902	66020810	66020954	4352	13,4,12	3,0,3	7,6,13	0,0,0	212	149	0.00135906	0.0630992	0.753,1.0,0.738	1.0,1.0,1.0	-0.17
4379	ENSG00000197563	PIGN	chr18	-	62163530	62163656	62162252	62162329	62186843	62186989	4379	10,18,13	0,0,0	23,15,6	2,0,3	274	149	0.018651	0.346886	1.0,1.0,1.0	0.862,1.0,0.521	0.206
4388	ENSG00000164118	CEP44	chr4	+	174297965	174298062	174283968	174284140	174299071	174299210	4388	8,13,13	0,0,0	15,17,12	0,1,4	245	149	0.0282833	0.449264	1.0,1.0,1.0	1.0,0.912,0.646	0.147
4420	ENSG00000164896	FASTK	chr7	-	151076912	151077027	151076623	151076832	151077100	151077236	4420	16,4,15	0,2,0	25,17,14	2,1,5	263	149	0.0121209	0.266015	1.0,0.531,1.0	0.876,0.906,0.613	0.045
4437	ENSG00000204219	TCEA3	chr1	-	23419076	23419139	23417903	23418009	23424564	23424618	4437	12,15,9	0,2,2	8,7,7	1,4,5	211	149	0.0109455	0.251157	1.0,0.841,0.761	0.85,0.553,0.497	0.234
4501	ENSG00000148110	MFSD14B	chr9	+	94444963	94445182	94440984	94441099	94446822	94446936	4501	327400440	1,0,1	370485505	10,14,10	298	149	2.39e-07	0.000127468	0.994,1.0,0.995	0.949,0.945,0.962	0.044
4510	ENSG00000250565	ATP6V1E2	chr2	-	46537375	46537576	46536610	46536703	46541389	46541589	4510	2,2,3	7,6,3	0,0,1	4,9,3	298	149	0.0015813	0.0696201	0.125,0.143,0.333	0.0,0.0,0.143	0.153
4535	ENSG00000102984	ZNF821	chr16	-	71881316	71881434	71879906	71880023	71883210	71883273	4535	1,10,5	2,1,0	0,1,0	2,0,2	266	149	3.47e-05	0.005069	0.219,0.849,1.0	0.0,1.0,0.0	0.356
4536	ENSG00000069943	PIGB	chr15	+	55324779	55324834	55321272	55321390	55327530	55327635	4536	0,0,1	23,14,19	6,1,4	49,30,40	203	149	0.00335458	0.114112	0.0,0.0,0.037	0.082,0.024,0.068	-0.046
4579	ENSG00000168936	TMEM129	chr4	-	1717515	1717675	1715951	1717428	1718151	1718626	4579	32,9,13	0,1,1	27,11,32	4,8,0	298	149	0.00114631	0.0563913	1.0,0.818,0.867	0.771,0.407,1.0	0.169
4580	ENSG00000168936	TMEM129	chr4	-	1717515	1717703	1716600	1717428	1718151	1718235	4580	14,0,8	0,1,1	14,11,17	4,8,0	298	149	0.0223568	0.388326	1.0,0.0,0.8	0.636,0.407,1.0	-0.081
4598	ENSG00000156136	DCK	chr4	+	71028622	71028719	71026664	71026755	71029351	71030914	4598	2,2,0	64,87,94	2,5,9	117,74,107	245	149	0.0117023	0.260778	0.019,0.014,0.0	0.01,0.039,0.049	-0.022
4623	ENSG00000107959	PITRM1	chr10	-	3148170	3148291	3147571	3147737	3149620	3149753	4623	114,93,100	0,2,4	101107157	6,9,3	269	149	0.01317	0.277876	1.0,0.963,0.933	0.903,0.868,0.967	0.053
4662	ENSG00000176853	FAM91A1	chr8	+	123808271	123808376	123806079	123806229	123808892	123809016	4662	213378419	1,0,5	321219353	12,6,2	253	149	0.00134638	0.0628287	0.992,1.0,0.98	0.94,0.956,0.99	0.029
4676	ENSG00000221914	PPP2R2A	chr8	+	26339902	26339973	26338889	26338987	26354467	26354633	4676	13,15,12	240216256	17,25,22	251219263	219	149	0.0398404	0.557732	0.036,0.045,0.031	0.044,0.072,0.054	-0.019
4687	ENSG00000177683	THAP5	chr7	-	108565829	108566022	108562131	108565105	108569489	108569706	4687	11,12,18	0,1,3	17,24,26	4,9,3	298	149	0.024912	0.414673	1.0,0.857,0.75	0.68,0.571,0.813	0.181
4689	ENSG00000177683	THAP5	chr7	-	108565951	108566022	108564569	108565105	108569489	108569750	4689	8,3,8	0,1,3	13,5,5	4,9,3	219	149	0.0200944	0.362391	1.0,0.671,0.645	0.689,0.274,0.531	0.274
4718	ENSG00000105865	DUS4L	chr7	+	107564587	107564676	107563979	107564059	107567049	107567186	4718	6,8,5	0,0,0	2,17,12	1,1,3	237	149	0.0140848	0.289574	1.0,1.0,1.0	0.557,0.914,0.715	0.271
4722	ENSG00000105865	DUS4L	chr7	+	107573703	107573821	107571144	107571266	107575187	107575282	4722	32,36,47	0,0,2	45,39,35	1,2,3	266	149	0.0320019	0.482779	1.0,1.0,0.929	0.962,0.916,0.867	0.061
4723	ENSG00000105865	DUS4L	chr7	+	107573703	107573883	107571144	107571266	107575187	107575310	4723	14,23,24	0,0,2	18,17,13	1,2,3	298	149	0.00620957	0.173236	1.0,1.0,0.857	0.9,0.81,0.684	0.154
4760	ENSG00000170854	RIOX2	chr3	-	97952151	97952252	97950785	97950888	97954391	97954495	4760	0,7,3	39,59,72	1,0,2	57,42,73	249	149	0.0461975	0.606547	0.0,0.066,0.024	0.01,0.0,0.016	0.021
4765	ENSG00000105372	RPS19	chr19	+	41863870	41863985	41861111	41861212	41864173	41864899	4765	15,16,15	20,5,6	15,20,13	0,0,9	263	149	0.00614136	0.171733	0.298,0.644,0.586	1.0,1.0,0.45	-0.307
4774	ENSG00000143549	TPM3	chr1	-	154169304	154169383	154156968	154157721	154170399	154170469	4774	107,80,79	374332663852	73,51,89	348635504137	227	149	0.0441483	0.5919	0.018,0.016,0.013	0.014,0.009,0.014	0.003
4803	ENSG00000122545	SEPT7	chr7	+	35831352	35831496	35801217	35801270	35832797	35832900	4803	7,20,29	4,12,14	15,11,19	21,20,21	292	149	0.00176887	0.0745143	0.472,0.46,0.514	0.267,0.219,0.316	0.215
4804	ENSG00000122545	SEPT7	chr7	+	35831424	35831496	35801218	35801270	35832797	35832900	4804	7,19,29	4,12,14	15,9,19	21,20,21	220	149	0.00175255	0.0742585	0.542,0.517,0.584	0.326,0.234,0.38	0.234
4805	ENSG00000122545	SEPT7	chr7	+	35831491	35831496	35800931	35801270	35832797	35832900	4805	2,12,17	4,12,14	6,6,14	21,20,21	153	149	0.0270941	0.436665	0.327,0.493,0.542	0.218,0.226,0.394	0.175
4808	ENSG00000122545	SEPT7	chr7	+	35832797	35832893	35801218	35801270	35863551	35863658	4808	1,1,1	2,8,5	5,2,4	9,10,4	244	149	0.0153225	0.307702	0.234,0.071,0.109	0.253,0.109,0.379	-0.109
4830	ENSG00000248596	AC139491	chr5	-	176146088	176146207	176145024	176145195	176146965	176147105	4830	10,5,4	0,1,4	7,7,1	0,0,0	267	149	0.00549242	0.157295	1.0,0.736,0.358	1.0,1.0,1.0	-0.302
4833	ENSG00000248596	AC139491	chr5	-	176183230	176183301	176182684	176182763	176185100	176185155	4833	9,7,13	1,0,5	10,2,5	1,0,0	219	149	0.00334359	0.114005	0.86,1.0,0.639	0.872,1.0,1.0	-0.124
4849	ENSG00000186687	LYRM7	chr5	+	131187027	131187109	131182228	131182299	131199530	131205428	4849	41,63,79	1,7,8	60,76,64	3,0,3	230	149	0.00944573	0.227699	0.964,0.854,0.865	0.928,1.0,0.933	-0.059
4862	ENSG00000101126	ADNP	chr20	-	50928650	50928825	50903888	50904001	50930825	50931375	4862	38,46,43	0,6,1	25,51,50	0,1,1	298	149	0.0170648	0.329594	1.0,0.793,0.956	1.0,0.962,0.962	-0.058
4863	ENSG00000119977	TCTN3	chr10	-	95680471	95680609	95663395	95664300	95682650	95682804	4863	151143134	1,2,1	96129135	8,0,2	286	149	0.0291992	0.457161	0.987,0.974,0.986	0.862,1.0,0.972	0.038
4890	ENSG00000169592	INO80E	chr16	+	30001211	30001530	30000928	30001040	30005220	30005323	4890	25,33,26	25,24,12	27,39,36	10,13,9	298	149	0.00510806	0.149496	0.333,0.407,0.52	0.574,0.6,0.667	-0.194
4892	ENSG00000169592	INO80E	chr16	+	30001413	30001530	30000928	30001040	30005220	30005791	4892	93132103	25,24,12	62117108	10,13,9	265	149	0.0464927	0.609004	0.677,0.756,0.828	0.777,0.835,0.871	-0.074
4894	ENSG00000169592	INO80E	chr16	+	30001464	30001530	30000928	30001040	30005220	30005577	4894	13,23,12	25,24,12	14,21,22	10,13,9	214	149	0.0113019	0.255445	0.266,0.4,0.41	0.494,0.529,0.63	-0.192
4896	ENSG00000169592	INO80E	chr16	+	30003435	30003526	30001413	30001530	30003649	30003670	4896	5,2,1	2,1,0	0,1,0	2,2,3	239	149	1.03e-06	0.000408197	0.609,0.555,1.0	0.0,0.238,0.0	0.642
4903	ENSG00000101057	MYBL2	chr20	+	43681783	43681855	43673805	43673899	43686851	43687072	4903	44,49,47	4,2,1	25,35,28	1,6,5	220	149	0.0382682	0.543981	0.882,0.943,0.97	0.944,0.798,0.791	0.087
4919	ENSG00000135778	NTPCR	chr1	+	232955556	232955719	232950610	232950744	232956346	232956443	4919	401297353	6,1,1	370341405	1,9,9	298	149	0.0269003	0.434508	0.971,0.993,0.994	0.995,0.95,0.957	0.019
4930	ENSG00000123562	MORF4L2	chrX	-	103684680	103684729	103678498	103678600	103685170	103685260	4930	743608704	404313373	510523653	388445478	197	149	7.04e-05	0.00832279	0.582,0.595,0.588	0.499,0.471,0.508	0.096
4943	ENSG00000115977	AAK1	chr2	-	69482710	69482812	69480859	69480961	69495984	69496080	4943	2,2,0	2,1,1	1,5,0	0,0,1	250	149	0.000418114	0.0282751	0.373,0.544,0.0	1.0,1.0,0.0	-0.361
4965	ENSG00000100558	PLEK2	chr14	-	67398006	67398055	67397745	67397826	67412017	67412167	4965	7,1,0	63,43,45	4,8,8	44,52,45	197	149	0.00748266	0.194722	0.078,0.017,0.0	0.064,0.104,0.119	-0.064
4970	ENSG00000121022	COPS5	chr8	-	67047684	67047859	67045811	67045960	67051229	67051341	4970	66,84,112	423399425	56,51,78	406383409	298	149	0.0198538	0.359502	0.072,0.095,0.116	0.065,0.062,0.087	0.023
4971	ENSG00000121022	COPS5	chr8	-	67047767	67047859	67045811	67045960	67051229	67051341	4971	31,35,31	423399425	18,19,28	406383409	240	149	0.0440741	0.591687	0.044,0.052,0.043	0.027,0.03,0.041	0.014
5001	ENSG00000182378	PLCXD1	chrX	+	281481	281684	276321	276394	284166	284314	5001	9,13,12	0,3,4	9,5,9	0,0,0	298	149	5.57e-05	0.00700958	1.0,0.684,0.6	1.0,1.0,1.0	-0.239
5023	ENSG00000164074	ABHD18	chr4	+	127965953	127966056	127965473	127965606	127982938	127983047	5023	2,5,3	19,25,22	2,0,0	24,26,25	251	149	0.00173818	0.0739585	0.059,0.106,0.075	0.047,0.0,0.0	0.064
5024	ENSG00000164074	ABHD18	chr4	+	127989720	127989821	127984338	127984423	128008919	128008957	5024	17,23,26	0,0,1	28,15,27	2,4,0	249	149	0.00906926	0.221465	1.0,1.0,0.94	0.893,0.692,1.0	0.118
5072	ENSG00000115419	GLS	chr2	+	190913192	190913364	190910262	190910321	190921023	190921056	5072	5,12,11	93144166	24,21,28	185167222	298	149	0.0062511	0.173916	0.026,0.04,0.032	0.061,0.059,0.059	-0.027
5073	ENSG00000115419	GLS	chr2	+	190920214	190920248	190910262	190910321	190921023	190921056	5073	9,7,4	93144166	0,2,4	185167222	182	149	0.000379211	0.0263468	0.073,0.038,0.019	0.0,0.01,0.015	0.035
5074	ENSG00000115419	GLS	chr2	+	190920214	190920248	190913192	190913364	190921023	190921056	5074	8,2,2	0,0,1	0,0,0	10,3,7	182	149	4.44e-16	3.22e-12	1.0,1.0,0.621	0.0,0.0,0.0	0.874
5079	ENSG00000099977	DDT	chr22	-	23973767	23973943	23971364	23971623	23974306	23974439	5079	352389458	12,3,9	275337337	0,4,0	298	149	0.000340523	0.0245036	0.936,0.985,0.962	1.0,0.977,1.0	-0.031
5089	ENSG00000286239	AC093884	chr2	-	223912252	223912326	223901182	223901333	223917942	223918010	5089	27,38,33	0,0,0	28,43,38	2,4,0	222	149	0.0488044	0.627839	1.0,1.0,1.0	0.904,0.878,1.0	0.073
5101	ENSG00000173852	DPY19L1	chr7	-	34957983	34958070	34955307	34955367	34966893	34966971	5101	53,116,90	0,0,9	120130176	0,2,2	235	149	0.0235532	0.401274	1.0,1.0,0.864	1.0,0.976,0.982	-0.031
5105	ENSG00000173852	DPY19L1	chr7	-	34966893	34966971	34957983	34958070	34969432	34969532	5105	90131116	0,3,0	141118181	8,1,5	226	149	0.00536264	0.154891	1.0,0.966,1.0	0.921,0.987,0.96	0.033
5108	ENSG00000106628	POLD2	chr7	-	44116114	44116209	44115820	44115893	44116429	44116510	5108	171136144	4,7,9	118141137	2,2,2	243	149	0.0041648	0.130958	0.963,0.923,0.907	0.973,0.977,0.977	-0.045
5109	ENSG00000106628	POLD2	chr7	-	44116114	44116272	44115765	44115893	44116429	44116510	5109	494435419	4,7,9	333385418	2,2,2	298	149	0.00974825	0.232488	0.984,0.969,0.959	0.988,0.99,0.991	-0.019
5143	ENSG00000144681	STAC	chr3	+	36482991	36483092	36380527	36380754	36484976	36485058	5143	8,16,8	0,0,0	8,9,13	0,1,5	249	149	0.00163065	0.0709913	1.0,1.0,1.0	1.0,0.843,0.609	0.183
5151	ENSG00000185122	HSF1	chr8	+	144292482	144292619	144291604	144291874	144308905	144309014	5151	10,15,12	74,68,61	3,2,6	48,53,39	285	149	0.00541332	0.155557	0.066,0.103,0.093	0.032,0.019,0.074	0.046
5175	ENSG00000114030	KPNA1	chr3	-	122453869	122454001	122451975	122452064	122461223	122461318	5175	265270301	0,0,3	313320338	0,14,8	280	149	0.00020111	0.0169719	1.0,1.0,0.982	1.0,0.924,0.957	0.034
5194	ENSG00000181381	DDX60L	chr4	-	168530560	168530702	168492665	168492885	168537640	168537786	5194	0,1,2	2,6,1	6,2,2	7,4,5	290	149	0.0446685	0.59508	0.0,0.079,0.507	0.306,0.204,0.17	-0.031
5198	ENSG00000116962	NID1	chr1	-	236013410	236013560	236011920	236012043	236017147	236017273	5198	148176189	1,0,0	162127161	9,0,2	298	149	0.00421042	0.131658	0.987,1.0,1.0	0.9,1.0,0.976	0.037
5211	ENSG00000100207	TCF20	chr22	-	42168608	42168736	42160012	42161358	42169846	42169896	5211	40,31,24	37,29,28	24,31,17	37,38,37	276	149	0.0445427	0.59446	0.369,0.366,0.316	0.259,0.306,0.199	0.096
5244	ENSG00000258689	LINC01269	chr14	+	70703694	70703787	70699994	70700200	70712009	70712153	5244	1,5,0	2,0,2	4,3,4	0,3,0	241	149	0.019032	0.350463	0.236,1.0,0.0	1.0,0.382,1.0	-0.382
5262	ENSG00000164808	SPIDR	chr8	+	47727199	47727293	47713488	47713641	47735306	47735916	5262	26,47,42	0,13,2	54,31,31	0,2,1	242	149	0.00147286	0.0663427	1.0,0.69,0.928	1.0,0.905,0.95	-0.079
5276	ENSG00000182903	ZNF721	chr4	-	435769	435879	425814	427119	437445	437511	5276	5,0,9	3,5,0	8,8,7	0,0,0	258	149	8.83e-06	0.00198101	0.49,0.0,1.0	1.0,1.0,1.0	-0.503
5279	ENSG00000182903	ZNF721	chr4	-	444342	444432	438583	438632	472574	472701	5279	1,0,2	4,1,0	4,2,4	0,0,0	238	149	0.000193137	0.0164875	0.135,0.0,1.0	1.0,1.0,1.0	-0.622
5292	ENSG00000007541	PIGQ	chr16	+	580182	580263	579068	579180	580857	580922	5292	73,49,61	0,3,7	46,46,59	2,4,14	229	149	0.0364654	0.526769	1.0,0.914,0.85	0.937,0.882,0.733	0.071
5295	ENSG00000007541	PIGQ	chr16	+	581198	581341	580857	580972	582247	582309	5295	7,0,2	27,19,26	0,2,1	27,27,30	291	149	0.0180156	0.339931	0.117,0.0,0.038	0.0,0.037,0.017	0.034
5301	ENSG00000183648	NDUFB1	chr14	-	92118848	92118966	92117497	92117642	92121641	92121724	5301	35,18,35	376272317	15,25,10	338338333	266	149	0.00165687	0.0717634	0.05,0.036,0.058	0.024,0.04,0.017	0.021
5395	ENSG00000215114	UBXN2B	chr8	+	58434857	58434948	58434394	58434504	58445906	58446068	5395	1,7,11	2,0,3	5,9,1	0,0,0	239	149	0.00757852	0.196195	0.238,1.0,0.696	1.0,1.0,1.0	-0.355
5401	ENSG00000164494	PDSS2	chr6	-	107212108	107212282	107210438	107210570	107245547	107245619	5401	23,36,50	0,0,0	41,43,42	0,7,0	298	149	0.00809624	0.205728	1.0,1.0,1.0	1.0,0.754,1.0	0.082
5410	ENSG00000241553	ARPC4	chr3	+	9803535	9803707	9801660	9801756	9803842	9804013	5410	46,34,50	970897941	29,21,33	862894902	298	149	0.0154044	0.308764	0.023,0.019,0.026	0.017,0.012,0.018	0.007
5457	ENSG00000163636	PSMD6	chr3	-	64013438	64013607	64010877	64010955	64018598	64018707	5457	123813461265	12,0,3	121911591359	16,6,11	298	149	0.0443224	0.593293	0.981,1.0,0.995	0.974,0.99,0.984	0.009
5458	ENSG00000163636	PSMD6	chr3	-	64022642	64022801	64022317	64022523	64023274	64023472	5458	32,30,36	689687701	51,57,38	675671552	298	149	0.00176453	0.0745143	0.023,0.021,0.025	0.036,0.041,0.033	-0.014
5459	ENSG00000163636	PSMD6	chr3	-	64022642	64022801	64022317	64022523	64023391	64023458	5459	13,21,13	2,2,4	30,29,21	0,0,1	298	149	3.6e-05	0.00518978	0.765,0.84,0.619	1.0,1.0,0.913	-0.23
5464	ENSG00000183741	CBX6	chr22	-	38871901	38871945	38871691	38871757	38872121	38872216	5464	108,82,69	3,4,2	58,56,84	2,0,0	192	149	0.0299206	0.463656	0.965,0.941,0.964	0.957,1.0,1.0	-0.029
5531	ENSG00000136932	TRMO	chr9	-	97913978	97914026	97913400	97913558	97916163	97916338	5531	8,0,3	49,70,50	0,1,0	78,71,60	196	149	0.00380953	0.123539	0.11,0.0,0.044	0.0,0.011,0.0	0.048
5549	ENSG00000120438	TCP1	chr6	-	159787742	159787871	159783940	159784067	159789404	159789596	5549	2,0,1	6,2,2	7,4,1	0,0,0	277	149	2.55e-15	1.3e-11	0.152,0.0,0.212	1.0,1.0,1.0	-0.879
5580	ENSG00000141068	KSR1	chr17	+	27601359	27601401	27597267	27597436	27603833	27603888	5580	0,1,1	2,1,1	3,3,0	0,1,1	190	149	0.000112427	0.0115663	0.0,0.44,0.44	1.0,0.702,0.0	-0.274
5588	ENSG00000196954	CASP4	chr11	-	104951895	104952063	104949542	104949777	104954746	104955001	5588	1,6,8	5,3,5	7,20,8	1,4,1	298	149	0.00237609	0.0912925	0.091,0.5,0.444	0.778,0.714,0.8	-0.419
5607	ENSG00000157657	ZNF618	chr9	+	114008343	114008379	114007349	114007439	114008476	114008554	5607	7,8,12	6,0,0	13,16,15	0,2,0	184	149	0.0382855	0.544054	0.486,1.0,1.0	1.0,0.866,1.0	-0.127
5608	ENSG00000157657	ZNF618	chr9	+	114016112	114016172	114008476	114008554	114016694	114016784	5608	2,7,3	12,8,7	9,13,14	4,12,13	208	149	0.0154469	0.309175	0.107,0.385,0.235	0.617,0.437,0.435	-0.254
5609	ENSG00000157657	ZNF618	chr9	+	114028732	114028972	114016694	114016784	114032644	114032728	5609	8,12,9	0,0,0	4,13,19	5,0,5	298	149	8.72e-06	0.00196457	1.0,1.0,1.0	0.286,1.0,0.655	0.353
5622	ENSG00000273136	NBPF26	chr1	+	120816621	120816827	120816084	120816157	120818122	120818174	5622	14,22,25	0,4,1	12,24,28	0,2,0	298	149	0.047879	0.620191	1.0,0.733,0.926	1.0,0.857,1.0	-0.066
5653	ENSG00000147439	BIN3	chr8	-	22622540	22622697	22621530	22621568	22623914	22624049	5653	15,2,0	46,53,63	0,3,0	48,56,44	298	149	0.000921687	0.0485936	0.14,0.019,0.0	0.0,0.026,0.0	0.044
5656	ENSG00000147439	BIN3	chr8	-	22636524	22636586	22630441	22630578	22636921	22636962	5656	185128157	11,6,10	144165159	4,1,3	210	149	0.000451099	0.0297184	0.923,0.938,0.918	0.962,0.992,0.974	-0.05
5658	ENSG00000147439	BIN3	chr8	-	22644754	22644803	22636589	22636962	22669043	22669091	5658	142,93,120	0,0,0	98,102,99	3,3,4	197	149	0.0137941	0.286261	1.0,1.0,1.0	0.961,0.963,0.949	0.042
5664	ENSG00000119778	ATAD2B	chr2	-	23827797	23827860	23823257	23823569	23828848	23828939	5664	2,0,1	3,4,4	3,6,0	4,2,11	211	149	0.0412136	0.568947	0.32,0.0,0.15	0.346,0.679,0.0	-0.185
5714	ENSG00000112742	TTK	chr6	+	80006104	80006175	80005841	80005982	80007808	80007838	5714	1,4,15	77116116	2,3,6	144118147	219	149	0.016771	0.325778	0.009,0.023,0.081	0.009,0.017,0.027	0.02
5751	ENSG00000111727	HCFC2	chr12	+	104097610	104097691	104096359	104096433	104098342	104098480	5751	2,2,7	17,39,27	7,8,13	41,26,37	229	149	0.0330306	0.492584	0.071,0.032,0.144	0.1,0.167,0.186	-0.069
5757	ENSG00000196792	STRN3	chr14	-	30913523	30913657	30912006	30912182	30935162	30935304	5757	61110112	4,7,5	105,94,93	8,13,11	282	149	0.0270692	0.436541	0.89,0.893,0.922	0.874,0.793,0.817	0.074
5761	ENSG00000196792	STRN3	chr14	-	30929200	30929311	30918965	30919106	30935162	30935304	5761	16,18,34	4,8,9	20,11,14	13,9,10	259	149	0.0148851	0.301334	0.697,0.564,0.685	0.47,0.413,0.446	0.206
5764	ENSG00000025039	RRAGD	chr6	-	89372436	89372585	89364635	89368207	89377670	89377813	5764	149121125	0,3,8	74,92,84	1,1,0	297	149	0.00913645	0.222752	1.0,0.953,0.887	0.974,0.979,1.0	-0.038
5776	ENSG00000180900	SCRIB	chr8	-	143807551	143807614	143806923	143807013	143808608	143809025	5776	268254261	119,97,114	217217187	49,86,60	211	149	0.0392679	0.552616	0.614,0.649,0.618	0.758,0.641,0.688	-0.069
5860	ENSG00000189091	SF3B3	chr16	+	70560468	70560591	70556885	70557029	70563875	70564050	5860	112111109	2,7,2	115144132	0,0,0	271	149	0.000915483	0.0484175	0.969,0.897,0.968	1.0,1.0,1.0	-0.055
5870	ENSG00000135018	UBQLN1	chr9	-	83666349	83666394	83665029	83665145	83669184	83669291	5870	184196210	46,54,28	151124183	67,65,70	193	149	1.54e-05	0.00286834	0.755,0.737,0.853	0.635,0.596,0.669	0.148
5871	ENSG00000135018	UBQLN1	chr9	-	83666349	83666433	83665029	83665145	83669184	83669327	5871	93310211040	46,54,28	8928651052	67,65,70	232	149	0.000181438	0.0157845	0.929,0.924,0.96	0.895,0.895,0.906	0.039
5874	ENSG00000135018	UBQLN1	chr9	-	83678440	83678599	83666349	83669327	83682950	83683066	5874	7,3,8	6,0,0	3,15,0	2,2,6	298	149	0.0366391	0.528978	0.368,1.0,1.0	0.429,0.789,0.0	0.383
5878	ENSG00000135018	UBQLN1	chr9	-	83682950	83683066	83666349	83669327	83707499	83707934	5878	6,0,0	0,3,3	3,4,6	2,1,0	264	149	0.00261269	0.0972216	1.0,0.0,0.0	0.458,0.693,1.0	-0.384
5980	ENSG00000068885	IFT80	chr3	-	160319759	160319939	160307662	160307781	160356012	160356150	5980	31,95,80	0,0,2	125,84,96	6,2,8	298	149	0.000152133	0.0141412	1.0,1.0,0.952	0.912,0.955,0.857	0.076
5985	ENSG00000068885	IFT80	chr3	-	160381502	160381718	160377429	160377540	160399145	160399209	5985	16,47,61	1,2,0	59,65,66	3,5,3	298	149	0.0122797	0.267072	0.889,0.922,1.0	0.908,0.867,0.917	0.04
5995	ENSG00000170502	NUDT9	chr4	+	87449141	87449253	87441828	87441915	87451588	87451714	5995	114109128	0,1,3	132120117	4,6,5	260	149	0.00229917	0.0892206	1.0,0.984,0.961	0.95,0.92,0.931	0.048
6006	ENSG00000148187	MRRF	chr9	+	122270863	122271075	122264602	122264938	122280442	122280598	6006	280246212	7,10,11	291239288	8,3,5	298	149	0.02859	0.452095	0.952,0.925,0.906	0.948,0.976,0.966	-0.036
6010	ENSG00000148187	MRRF	chr9	+	122270952	122271075	122264903	122264938	122280442	122280598	6010	149127102	7,10,11	133132139	8,3,5	271	149	0.0405861	0.564587	0.921,0.875,0.836	0.901,0.96,0.939	-0.056
6025	ENSG00000064726	BTBD1	chr15	-	83018706	83018853	83016421	83018225	83020674	83020762	6025	506745725	2,2,1	649730777	7,6,16	295	149	0.000648502	0.0381571	0.992,0.995,0.997	0.979,0.984,0.961	0.02
6028	ENSG00000064726	BTBD1	chr15	-	83028615	83028728	83018739	83018853	83030135	83030328	6028	7,21,21	7,2,6	21,22,27	4,0,1	261	149	0.00542164	0.155708	0.363,0.857,0.666	0.75,1.0,0.939	-0.268
6039	ENSG00000185619	PCGF3	chr4	+	732399	732498	730969	731110	733671	733789	6039	12,8,10	20,31,31	2,5,8	26,27,29	247	149	0.0350862	0.514466	0.266,0.135,0.163	0.044,0.1,0.143	0.092
6040	ENSG00000185619	PCGF3	chr4	+	732443	732498	730969	731110	733671	733789	6040	9,8,3	20,31,31	0,2,5	26,27,29	203	149	0.00768364	0.197526	0.248,0.159,0.066	0.0,0.052,0.112	0.103
6051	ENSG00000251322	SHANK3	chr22	+	50697563	50697715	50694774	50695048	50698689	50698803	6051	3,7,6	2,0,2	4,2,5	4,1,6	298	149	0.0286362	0.452095	0.429,1.0,0.6	0.333,0.5,0.294	0.301
6085	ENSG00000120008	WDR11	chr10	+	120905875	120906021	120905318	120905416	120906775	120906855	6085	115175149	2,1,1	162169144	3,9,2	294	149	0.00529279	0.153577	0.967,0.989,0.987	0.965,0.905,0.973	0.033
6097	ENSG00000175265	GOLGA8A	chr15	-	34435382	34435471	34407523	34407735	34437397	34437466	6097	12,33,12	2,0,4	7,20,5	1,0,0	237	149	0.00706542	0.187129	0.79,1.0,0.654	0.815,1.0,1.0	-0.124
6164	ENSG00000242193	CRYZL2P	chr1	-	178033026	178033085	178026071	178026255	178034704	178034801	6164	6,10,10	2,0,1	10,17,9	3,1,10	207	149	0.0102408	0.240575	0.683,1.0,0.878	0.706,0.924,0.393	0.179
6176	ENSG00000105793	GTPBP10	chr7	+	90354457	90354549	90346675	90346774	90374301	90374354	6176	1,2,1	0,0,0	3,0,0	0,1,1	240	149	0.0311904	0.475533	1.0,1.0,1.0	1.0,0.0,0.0	0.667
6262	ENSG00000126746	ZNF384	chr12	-	6672349	6672532	6670759	6670838	6673215	6673440	6262	121112104	233244248	119128137	174193213	298	149	0.00412885	0.130131	0.206,0.187,0.173	0.255,0.249,0.243	-0.06
6265	ENSG00000126746	ZNF384	chr12	-	6678662	6678710	6678126	6678460	6678945	6679183	6265	155143135	80,57,63	100135117	63,93,92	196	149	0.00325382	0.112572	0.596,0.656,0.62	0.547,0.525,0.492	0.103
6290	ENSG00000157020	SEC13	chr3	-	10319138	10319172	10318049	10318094	10320508	10321060	6290	13,16,12	21,8,6	3,13,2	15,19,8	182	149	0.00877325	0.216012	0.336,0.621,0.621	0.141,0.359,0.17	0.303
6292	ENSG00000157020	SEC13	chr3	-	10319138	10319172	10318049	10318094	10321049	10321082	6292	12,22,19	250196213	3,10,2	194243215	182	149	3.09e-06	0.000895099	0.038,0.084,0.068	0.013,0.033,0.008	0.045
6314	ENSG00000114120	SLC25A36	chr3	+	140966347	140966434	140963126	140963227	140970926	140970993	6314	11,21,17	59,72,85	9,4,4	105,83,112	235	149	6.25e-07	0.000278045	0.106,0.156,0.113	0.052,0.03,0.022	0.09
6320	ENSG00000114120	SLC25A36	chr3	+	140968682	140968730	140966933	140967036	140970926	140970993	6320	2,6,0	11,44,36	0,0,2	46,25,38	196	149	0.0146898	0.298296	0.121,0.094,0.0	0.0,0.0,0.038	0.059
6356	ENSG00000115947	ORC4	chr2	-	147975901	147975975	147973447	147973524	148020632	148020723	6356	76,103,87	1,1,6	122108104	2,0,0	222	149	0.0438728	0.590822	0.981,0.986,0.907	0.976,1.0,1.0	-0.034
6358	ENSG00000115947	ORC4	chr2	-	147981927	147982081	147975901	147975975	148020632	148020724	6358	5,5,7	34,57,52	2,3,0	71,56,54	298	149	0.000707439	0.0407734	0.068,0.042,0.063	0.014,0.026,0.0	0.044
6360	ENSG00000111832	RWDD1	chr6	+	116572857	116572985	116571408	116571655	116574057	116574171	6360	10,14,17	17,14,26	11,6,6	24,22,16	276	149	0.0327574	0.490674	0.241,0.351,0.261	0.198,0.128,0.168	0.12
6375	ENSG00000251595	ABCA11P	chr4	-	437445	437511	425814	426973	472574	472701	6375	17,8,12	0,0,0	13,8,6	0,2,3	214	149	0.0109202	0.251045	1.0,1.0,1.0	1.0,0.736,0.582	0.227
6456	ENSG00000159216	RUNX1	chr21	-	34892924	34892963	34886842	34887096	35048841	35048958	6456	20,13,21	5,0,5	19,11,23	3,0,1	187	149	0.0439608	0.59127	0.761,1.0,0.77	0.835,1.0,0.948	-0.084
6469	ENSG00000175832	ETV4	chr17	-	43533186	43533348	43532673	43532939	43533858	43533985	6469	213195216	26,15,8	170136151	2,12,7	298	149	0.0489578	0.628631	0.804,0.867,0.931	0.977,0.85,0.915	-0.047
6479	ENSG00000151116	UEVLD	chr11	-	18546879	18547050	18544622	18544796	18558227	18558330	6479	51,96,68	0,2,0	76,68,77	2,2,4	298	149	0.0114388	0.257394	1.0,0.96,1.0	0.95,0.944,0.906	0.053
6503	ENSG00000125885	MCM8	chr20	+	5972575	5972726	5967829	5968025	5973055	5973196	6503	0,10,8	2,2,6	14,6,6	0,0,0	298	149	3.36e-08	2.84e-05	0.0,0.714,0.4	1.0,1.0,1.0	-0.629
6508	ENSG00000171877	FRMD5	chr15	-	43924204	43924309	43919766	43919809	44194952	44195040	6508	10,14,8	0,2,6	17,17,10	0,0,0	253	149	5.37e-05	0.00683762	1.0,0.805,0.44	1.0,1.0,1.0	-0.252
6534	ENSG00000173480	ZNF417	chr19	-	57915337	57915531	57912059	57912186	57916378	57916577	6534	1,1,1	0,1,0	0,1,1	4,4,0	298	149	0.000319051	0.0232833	1.0,0.333,1.0	0.0,0.111,1.0	0.407
6536	ENSG00000173480	ZNF417	chr19	-	57915564	57915665	57912059	57912186	57916378	57916592	6536	1,2,1	0,1,0	0,2,4	4,4,0	249	149	3.64e-05	0.00521976	1.0,0.545,1.0	0.0,0.23,1.0	0.438
6539	ENSG00000148396	SEC16A	chr9	-	136445051	136445111	136443822	136443900	136446854	136446949	6539	9,17,23	1,3,1	21,15,28	1,0,0	208	149	0.036249	0.525126	0.866,0.802,0.943	0.938,1.0,1.0	-0.109
6542	ENSG00000148396	SEC16A	chr9	-	136454108	136454327	136453427	136453510	136455600	136455793	6542	48,71,67	3,0,0	64,52,54	2,0,6	298	149	0.0238417	0.404423	0.889,1.0,1.0	0.941,1.0,0.818	0.043
6546	ENSG00000148396	SEC16A	chr9	-	136462886	136463132	136461176	136461274	136463678	136463740	6546	80,87,71	1,7,2	102,93,96	0,0,0	298	149	0.000451175	0.0297184	0.976,0.861,0.947	1.0,1.0,1.0	-0.072
6547	ENSG00000148396	SEC16A	chr9	-	136463462	136463601	136461176	136461274	136463678	136463740	6547	65,42,42	1,7,2	45,43,39	0,0,0	287	149	6.66e-05	0.00806593	0.971,0.757,0.916	1.0,1.0,1.0	-0.119
6568	ENSG00000151743	AMN1	chr12	-	31709292	31709425	31701862	31702007	31728970	31729021	6568	39,34,49	1,0,0	50,57,32	6,0,2	281	149	0.00274634	0.10021	0.954,1.0,1.0	0.815,1.0,0.895	0.081
6593	ENSG00000051180	RAD51	chr15	+	40701805	40701926	40701063	40701201	40709024	40709116	6593	0,1,0	4,0,3	8,0,2	0,2,5	269	149	0.0283104	0.449554	0.0,1.0,0.0	1.0,0.0,0.181	-0.06
6595	ENSG00000051180	RAD51	chr15	+	40706176	40706294	40701805	40701926	40709024	40709116	6595	73,70,54	0,0,0	59,70,87	5,0,2	266	149	0.0477502	0.619872	1.0,1.0,1.0	0.869,1.0,0.961	0.057
6688	ENSG00000138867	GUCD1	chr22	-	24548916	24549001	24547715	24548073	24555614	24555935	6688	38,29,34	4,5,3	27,32,18	2,2,0	233	149	0.0311002	0.475098	0.859,0.788,0.879	0.896,0.911,1.0	-0.094
6703	ENSG00000137074	APTX	chr9	-	32988082	32988124	32987543	32987731	32989758	32989895	6703	54,49,44	51,32,37	62,54,71	31,29,29	190	149	0.00656813	0.179488	0.454,0.546,0.483	0.611,0.594,0.658	-0.127
6726	ENSG00000137478	FCHSD2	chr11	-	72900256	72900328	72889828	72889945	72902542	72902638	6726	3,2,8	66,67,53	1,1,0	69,99,56	220	149	0.00188226	0.077552	0.03,0.02,0.093	0.01,0.007,0.0	0.042
6741	ENSG00000142765	SYTL1	chr1	+	27349651	27349765	27349397	27349498	27350388	27350485	6741	6,4,4	2,0,0	0,2,1	2,2,0	262	149	0.000241504	0.0192478	0.63,1.0,1.0	0.0,0.363,1.0	0.422
6752	ENSG00000079387	SENP1	chr12	-	48101468	48101516	48097736	48098124	48106027	48106046	6752	20,20,13	6,6,0	19,29,35	4,0,0	196	149	0.00388354	0.125698	0.717,0.717,1.0	0.783,1.0,1.0	-0.116
6773	ENSG00000197579	TOPORS	chr9	-	32550773	32550968	32540543	32544326	32552433	32552586	6773	33,62,57	1,2,4	56,30,52	0,1,0	298	149	0.00678239	0.182622	0.943,0.939,0.877	1.0,0.938,1.0	-0.06
6807	ENSG00000151612	ZNF827	chr4	-	145763089	145763117	145760774	145761598	145764987	145765165	6807	1,4,2	4,0,4	0,0,0	2,6,2	176	149	5.95e-05	0.00735785	0.175,1.0,0.297	0.0,0.0,0.0	0.491
6839	ENSG00000066322	ELOVL1	chr1	-	43364927	43365097	43364737	43364794	43365185	43365376	6839	211193186	4,2,5	195202174	0,3,1	298	149	0.0367549	0.529779	0.963,0.98,0.949	1.0,0.971,0.989	-0.023
6840	ENSG00000066322	ELOVL1	chr1	-	43365185	43365376	43364927	43365008	43365563	43365623	6840	1138930969	23,8,22	799812954	21,26,23	298	149	0.0234687	0.400373	0.961,0.983,0.957	0.95,0.94,0.954	0.019
6842	ENSG00000066322	ELOVL1	chr1	-	43366267	43366411	43365563	43365623	43367914	43368003	6842	22,21,6	537415490	25,27,37	305316358	292	149	4.67e-07	0.000219376	0.02,0.025,0.006	0.04,0.042,0.05	-0.027
6910	ENSG00000140553	UNC45A	chr15	+	90949653	90949720	90949315	90949443	90950153	90950267	6910	161113131	1,11,1	122103103	4,0,0	215	149	0.0179084	0.338411	0.991,0.877,0.989	0.955,1.0,1.0	-0.033
6932	ENSG00000048140	TSPAN17	chr5	+	176656894	176656956	176656699	176656816	176657517	176657618	6932	106,78,90	7,0,2	71,98,87	2,1,0	210	149	0.0370528	0.532221	0.915,1.0,0.97	0.962,0.986,1.0	-0.021
6955	ENSG00000165637	VDAC2	chr10	+	75217887	75217991	75214020	75214070	75219062	75219215	6955	70,60,89	113110061005	42,43,58	8689291082	252	149	0.0125794	0.270428	0.035,0.034,0.05	0.028,0.027,0.031	0.011
6977	ENSG00000148300	REXO4	chr9	-	133412298	133412492	133410984	133411073	133412777	133412921	6977	471442453	9,12,10	279360300	2,1,8	298	149	0.0239669	0.405828	0.963,0.948,0.958	0.986,0.994,0.949	-0.02
7000	ENSG00000172845	SP3	chr2	-	173964404	173964553	173954872	173956232	173965164	173965702	7000	1,3,10	0,0,0	4,3,6	1,1,2	297	149	0.00162579	0.070852	1.0,1.0,1.0	0.667,0.601,0.601	0.377
7003	ENSG00000119772	DNMT3A	chr2	-	25239314	25239513	25239129	25239215	25240301	25240450	7003	2,0,0	21,15,10	0,7,0	8,5,12	298	149	0.0307792	0.472629	0.045,0.0,0.0	0.0,0.412,0.0	-0.122
7010	ENSG00000147862	NFIB	chr9	-	14102421	14102510	14081842	14088326	14116180	14116346	7010	3,9,5	0,0,1	7,14,12	1,4,1	237	149	0.00212709	0.0844891	1.0,1.0,0.759	0.815,0.688,0.883	0.124
7012	ENSG00000147862	NFIB	chr9	-	14112998	14113081	14081847	14088326	14116180	14116346	7012	10,20,10	0,0,1	25,23,23	1,4,1	231	149	0.0125763	0.270428	1.0,1.0,0.866	0.942,0.788,0.937	0.066
7014	ENSG00000147862	NFIB	chr9	-	14116180	14116346	14087599	14088326	14120439	14120624	7014	26,36,43	5,8,2	41,35,41	17,19,19	298	149	0.000393721	0.0271689	0.722,0.692,0.915	0.547,0.479,0.519	0.261
7060	ENSG00000125944	HNRNPR	chr1	-	23321527	23321663	23313552	23313702	23333517	23333631	7060	9,6,15	0,3,2	8,18,6	0,1,1	284	149	0.0200321	0.361955	1.0,0.512,0.797	1.0,0.904,0.759	-0.118
7079	ENSG00000105701	FKBP8	chr19	-	18539370	18539459	18538215	18538436	18541678	18541995	7079	166124130	5,5,1	155179167	0,0,2	237	149	0.00954713	0.22938	0.954,0.94,0.988	1.0,1.0,0.981	-0.033
7082	ENSG00000070366	SMG6	chr17	-	2065467	2065679	2065072	2065154	2068777	2068931	7082	169152135	3,0,1	83112100	3,4,2	298	149	0.016844	0.326821	0.966,1.0,0.985	0.933,0.933,0.962	0.041
7086	ENSG00000070366	SMG6	chr17	-	2297242	2297353	2292870	2292977	2297862	2298055	7086	69,62,67	0,0,0	49,57,49	0,7,2	259	149	0.00067334	0.0392542	1.0,1.0,1.0	1.0,0.824,0.934	0.081
7124	ENSG00000255857	PXN-AS1	chr12	+	120210929	120211106	120209838	120209934	120212374	120213138	7124	4,3,2	10,7,16	0,2,1	6,8,8	298	149	0.0466321	0.610382	0.167,0.176,0.059	0.0,0.111,0.059	0.077
7131	ENSG00000104164	BLOC1S6	chr15	+	45592134	45592276	45587122	45587525	45597879	45599562	7131	63,115,89	0,7,6	128,82,97	1,0,0	290	149	5.38e-05	0.00683762	1.0,0.894,0.884	0.985,1.0,1.0	-0.069
7140	ENSG00000104164	BLOC1S6	chr15	+	45597879	45597996	45587352	45587525	45603099	45603187	7140	0,7,6	12,2,15	1,0,0	20,6,17	265	149	0.00015184	0.0141412	0.0,0.663,0.184	0.027,0.0,0.0	0.273
7201	ENSG00000137819	PAQR5	chr15	+	69359965	69360131	69337340	69337501	69379882	69380010	7201	2,6,8	0,0,2	6,14,4	8,1,0	298	149	0.00708213	0.187473	1.0,1.0,0.667	0.273,0.875,1.0	0.173
7214	ENSG00000137817	PARP6	chr15	-	72250844	72250954	72250019	72250092	72251206	72251255	7214	104,78,116	8,6,9	96,55,98	9,20,14	258	149	0.0101864	0.239717	0.882,0.882,0.882	0.86,0.614,0.802	0.123
7218	ENSG00000137817	PARP6	chr15	-	72253949	72254070	72253436	72253504	72254454	72254481	7218	1,0,2	62,56,68	0,12,0	61,54,68	269	149	0.0216295	0.3792	0.009,0.0,0.016	0.0,0.11,0.0	-0.028
7347	ENSG00000166689	PLEKHA7	chr11	-	16787109	16787237	16786292	16786387	16789095	16789296	7347	0,0,1	4,4,0	7,5,1	2,4,1	276	149	0.000407859	0.027778	0.0,0.0,1.0	0.654,0.403,0.351	-0.136
7355	ENSG00000072163	LIMS2	chr2	-	127640269	127640318	127640069	127640145	127640895	127640988	7355	26,12,18	1,6,0	25,31,22	0,1,0	197	149	0.00400785	0.127765	0.952,0.602,1.0	1.0,0.959,1.0	-0.135
7357	ENSG00000072163	LIMS2	chr2	-	127657402	127657562	127654423	127654896	127675013	127675190	7357	1,4,2	2,1,1	5,7,3	0,0,0	298	149	0.00301239	0.106918	0.2,0.667,0.5	1.0,1.0,1.0	-0.544
7363	ENSG00000163565	IFI16	chr1	+	159018228	159018651	159015871	159015987	159020340	159020529	7363	216464384	1,10,7	564484569	9,2,0	298	149	0.0181002	0.340685	0.991,0.959,0.965	0.969,0.992,1.0	-0.015
7381	ENSG00000116641	DOCK7	chr1	-	62544946	62545039	62543655	62543745	62552731	62552761	7381	9,40,28	27,52,44	10,21,29	62,36,86	241	149	0.0248093	0.413643	0.171,0.322,0.282	0.091,0.265,0.173	0.082
7414	ENSG00000271605	MILR1	chr17	+	64457399	64457684	64452596	64452866	64460821	64460932	7414	47,74,67	2,6,0	26,53,22	1,0,0	298	149	0.00726208	0.19104	0.922,0.86,1.0	0.929,1.0,1.0	-0.049
7418	ENSG00000271605	MILR1	chr17	+	64467564	64467645	64466593	64466662	64468309	64468643	7418	19,8,32	0,5,8	15,5,16	0,0,0	229	149	5.37e-06	0.00137665	1.0,0.51,0.722	1.0,1.0,1.0	-0.256
7448	ENSG00000127990	SGCE	chr7	-	94629718	94629821	94628201	94628359	94655989	94656147	7448	51,63,56	7,7,15	84,65,78	0,18,0	251	149	0.0101579	0.239293	0.812,0.842,0.689	1.0,0.682,1.0	-0.113
7451	ENSG00000127990	SGCE	chr7	-	94629718	94629841	94623324	94628359	94655989	94655993	7451	114142118	7,7,15	169150153	0,18,0	271	149	0.0180934	0.340685	0.9,0.918,0.812	1.0,0.821,1.0	-0.064
7455	ENSG00000127990	SGCE	chr7	-	94644605	94644667	94628201	94628359	94655989	94656009	7455	0,1,6	7,7,15	3,1,2	0,18,0	210	149	0.0269827	0.435563	0.0,0.092,0.221	1.0,0.038,1.0	-0.575
7480	ENSG00000169379	ARL13B	chr3	+	93996547	93996684	93995873	93995944	94003658	94003902	7480	1,8,1	5,7,13	1,1,1	21,13,14	285	149	0.00247063	0.0936533	0.095,0.374,0.039	0.024,0.039,0.036	0.136
7484	ENSG00000169379	ARL13B	chr3	+	94003658	94003908	93995873	93995944	94035330	94035436	7484	21,51,51	0,1,0	68,50,72	0,3,11	298	149	8.17e-05	0.00933271	1.0,0.962,1.0	1.0,0.893,0.766	0.101
7497	ENSG00000132694	ARHGEF11	chr1	-	156938417	156938513	156937248	156937496	156939547	156939910	7497	79,65,78	2,10,6	90,97,91	5,4,0	244	149	0.0176359	0.336741	0.96,0.799,0.888	0.917,0.937,1.0	-0.069
7500	ENSG00000132694	ARHGEF11	chr1	-	156971696	156971816	156969997	156970043	156976982	156977054	7500	54,31,46	20,15,19	52,35,41	27,32,27	268	149	0.0393599	0.553757	0.6,0.535,0.574	0.517,0.378,0.458	0.119
7541	ENSG00000076242	MLH1	chr3	+	37048516	37048609	37047518	37047683	37048903	37049017	7541	217197203	11,0,3	225199218	6,0,0	241	149	0.0311883	0.475533	0.924,1.0,0.977	0.959,1.0,1.0	-0.019
7575	ENSG00000175482	POLD4	chr11	-	67352690	67352802	67350771	67352019	67352987	67353077	7575	114,50,108	2,6,2	108,75,91	2,0,0	260	149	0.00486918	0.144675	0.97,0.827,0.969	0.969,1.0,1.0	-0.068
7601	ENSG00000074755	ZZEF1	chr17	-	4071338	4071446	4070778	4070924	4072607	4072756	7601	1,3,9	28,14,24	9,11,8	12,13,16	256	149	0.00107383	0.0539776	0.02,0.111,0.179	0.304,0.33,0.225	-0.183
7608	ENSG00000148362	PAXX	chr9	+	136992639	136992700	136992421	136992562	136992924	136992974	7608	60,30,50	9,15,18	55,49,39	7,5,1	209	149	0.000517587	0.0323693	0.826,0.588,0.664	0.849,0.875,0.965	-0.204
7629	ENSG00000285444	AL162377	chr13	-	51777059	51777121	51773929	51774034	51790010	51790092	7629	8,6,4	2,0,6	11,23,21	0,0,0	210	149	5.42e-05	0.00687085	0.739,1.0,0.321	1.0,1.0,1.0	-0.313
7633	ENSG00000028310	BRD9	chr5	-	869037	869119	868606	868804	869244	869394	7633	6,3,15	0,0,2	5,5,6	2,3,8	230	149	7.27e-06	0.00171127	1.0,1.0,0.829	0.618,0.519,0.327	0.455
7660	ENSG00000197415	VEPH1	chr3	-	157495211	157495506	157470313	157470529	157505277	157505409	7660	218241239	3,3,0	251276299	0,5,16	298	149	0.00339775	0.115194	0.973,0.976,1.0	1.0,0.965,0.903	0.027
7677	ENSG00000167491	GATAD2A	chr19	+	19436130	19436219	19385825	19386138	19465339	19465577	7677	8,10,24	0,0,0	11,11,11	11,0,8	237	149	2.38e-07	0.000127468	1.0,1.0,1.0	0.386,1.0,0.464	0.383
7678	ENSG00000167491	GATAD2A	chr19	+	19436130	19436219	19385825	19386138	19465344	19465614	7678	2,3,3	3,3,0	3,4,1	1,0,0	237	149	0.000107623	0.0113013	0.295,0.386,1.0	0.654,1.0,1.0	-0.324
7679	ENSG00000167491	GATAD2A	chr19	+	19436130	19436219	19405837	19406019	19465339	19465577	7679	8,10,25	0,0,0	11,11,9	0,10,0	237	149	0.00238561	0.0914556	1.0,1.0,1.0	1.0,0.409,1.0	0.197
7687	ENSG00000167491	GATAD2A	chr19	+	19501968	19502043	19501117	19501416	19502330	19502526	7687	189160199	1,1,1	171193191	3,6,3	223	149	0.0276383	0.443016	0.992,0.991,0.993	0.974,0.956,0.977	0.023
7715	ENSG00000198901	PRC1	chr15	-	90969078	90969120	90966464	90966653	90969446	90969623	7715	42,45,48	0,8,2	53,42,70	0,3,0	190	149	0.00487607	0.144795	1.0,0.815,0.95	1.0,0.917,1.0	-0.051
7742	ENSG00000148296	SURF6	chr9	-	133333717	133333806	133332547	133332760	133334391	133334601	7742	202139196	2,9,4	159153141	0,1,1	237	149	0.00168606	0.0725321	0.984,0.907,0.969	1.0,0.99,0.989	-0.04
7749	ENSG00000149782	PLCB3	chr11	+	64266494	64266552	64266314	64266404	64267184	64267271	7749	246233293	8,6,8	195214173	1,2,5	206	149	0.0296175	0.460647	0.957,0.966,0.964	0.993,0.987,0.962	-0.018
7775	ENSG00000237765	FAM200B	chr4	+	15684849	15684959	15681756	15681901	15686235	15686396	7775	0,12,13	25,15,27	5,4,1	34,26,30	258	149	0.00864338	0.214551	0.0,0.316,0.218	0.078,0.082,0.019	0.118
7776	ENSG00000237765	FAM200B	chr4	+	15684849	15684959	15681795	15681968	15686235	15686396	7776	0,6,14	11,16,17	3,4,0	16,13,34	258	149	0.00912357	0.222577	0.0,0.178,0.322	0.098,0.151,0.0	0.084
7798	ENSG00000173209	AHSA2P	chr2	+	61185979	61186081	61185501	61185618	61186445	61186497	7798	2,13,7	38,34,27	0,0,0	108,57,83	250	149	2.69e-10	4.4e-07	0.03,0.186,0.134	0.0,0.0,0.0	0.117
7830	ENSG00000181555	SETD2	chr3	-	47088112	47088247	47086194	47086314	47097954	47098081	7830	142221206	1,2,0	217155153	0,8,3	283	149	0.0166286	0.323626	0.987,0.983,1.0	1.0,0.911,0.964	0.032
7831	ENSG00000181555	SETD2	chr3	-	47088112	47088249	47086194	47086314	47097954	47097961	7831	35,66,80	1,2,0	79,60,41	0,8,3	285	149	0.00403793	0.128466	0.948,0.945,1.0	1.0,0.797,0.877	0.073
7881	ENSG00000088727	KIF9	chr3	-	47243050	47243245	47240800	47241015	47244790	47244924	7881	2,4,0	1,0,6	2,1,3	1,0,0	298	149	0.000397936	0.0273481	0.5,1.0,0.0	0.5,1.0,1.0	-0.333
7935	ENSG00000070010	UFD1	chr22	-	19471686	19471808	19467402	19468003	19479082	19479144	7935	311342316	10,11,14	253282285	9,0,3	270	149	0.00225966	0.08817	0.945,0.945,0.926	0.939,1.0,0.981	-0.035
7958	ENSG00000061273	HDAC7	chr12	-	47802223	47802274	47798784	47798972	47819766	47819866	7958	2,4,3	3,3,3	6,14,3	0,2,1	199	149	0.000232878	0.0187779	0.333,0.5,0.428	1.0,0.84,0.692	-0.424
8008	ENSG00000101190	TCFL5	chr20	-	62857394	62857638	62854015	62854157	62860124	62860308	8008	39,48,37	0,2,0	56,51,27	0,3,5	298	149	0.0048461	0.144243	1.0,0.923,1.0	1.0,0.895,0.73	0.099
8038	ENSG00000149091	DGKZ	chr11	+	46369940	46370009	46369363	46369550	46371312	46371384	8038	210230177	8,3,9	113157135	4,0,0	217	149	0.00231724	0.0897062	0.947,0.981,0.931	0.951,1.0,1.0	-0.031
8075	ENSG00000162733	DDR2	chr1	+	162705051	162705131	162655210	162655374	162719036	162719145	8075	6,16,13	43,32,43	4,4,7	43,60,55	228	149	0.000567168	0.0346581	0.084,0.246,0.165	0.057,0.042,0.077	0.106
8094	ENSG00000133195	SLC39A11	chr17	-	73091823	73092116	73088656	73088775	73092610	73092712	8094	2,7,1	16,9,7	3,0,0	10,14,9	298	149	0.00566774	0.160953	0.059,0.28,0.067	0.13,0.0,0.0	0.092
8146	ENSG00000132330	SCLY	chr2	+	238083247	238083354	238082044	238082209	238091217	238091254	8146	60,55,79	3,0,0	54,61,56	2,0,6	255	149	0.0282037	0.448542	0.921,1.0,1.0	0.94,1.0,0.845	0.045
8201	ENSG00000196705	ZNF431	chr19	+	21151078	21151198	21143550	21143643	21166334	21166461	8201	1,2,2	0,0,2	4,5,3	0,3,2	268	149	0.00854324	0.212926	1.0,1.0,0.357	1.0,0.481,0.455	0.14
8243	ENSG00000156504	FAM122B	chrX	-	134772142	134772283	134771095	134771354	134781820	134781917	8243	66113111	7,8,8	85,94,122	16,23,18	289	149	0.000653869	0.0384282	0.829,0.879,0.877	0.733,0.678,0.778	0.132
8244	ENSG00000156504	FAM122B	chrX	-	134789579	134789636	134789222	134789266	134793814	134793893	8244	17,9,17	18,36,38	43,51,28	30,30,36	205	149	0.00259833	0.0969006	0.407,0.154,0.245	0.51,0.553,0.361	-0.206
8254	ENSG00000160752	FDPS	chr1	+	155309752	155309965	155308913	155308965	155310042	155310205	8254	99,83,107	897703792	61,87,79	840869823	298	149	0.0150676	0.30414	0.052,0.056,0.063	0.035,0.048,0.046	0.014
8255	ENSG00000160752	FDPS	chr1	+	155309752	155309965	155308958	155309076	155310042	155310205	8255	97,85,107	212150167	64,84,74	157212172	298	149	0.032133	0.483979	0.186,0.221,0.243	0.169,0.165,0.177	0.046
8256	ENSG00000160752	FDPS	chr1	+	155309788	155309965	155308851	155308965	155310042	155310205	8256	132104154	897703792	78,106,98	840869823	298	149	0.0010663	0.0537055	0.069,0.069,0.089	0.044,0.057,0.056	0.023
8257	ENSG00000160752	FDPS	chr1	+	155309788	155309965	155308915	155309076	155310042	155310205	8257	128116149	212150167	81118115	157212172	298	149	0.0470253	0.612816	0.232,0.279,0.308	0.205,0.218,0.251	0.048
8272	ENSG00000160752	FDPS	chr1	+	155319856	155319928	155319610	155319688	155320408	155320665	8272	632451479	2,7,10	524530549	14,19,11	220	149	0.00215741	0.0850869	0.995,0.978,0.97	0.962,0.95,0.971	0.02
8279	ENSG00000100867	DHRS2	chr14	+	23638826	23639004	23636334	23636772	23639178	23639356	8279	25,31,30	0,0,7	48,38,70	0,0,0	298	149	0.00358709	0.119391	1.0,1.0,0.682	1.0,1.0,1.0	-0.106
8294	ENSG00000109534	GAR1	chr4	+	109816152	109816378	109815509	109815545	109817935	109818090	8294	298258271	8,14,7	246267253	0,2,2	298	149	1.69e-06	0.00057662	0.949,0.902,0.951	1.0,0.985,0.984	-0.056
8298	ENSG00000116095	PLEKHA3	chr2	+	178488967	178489014	178485640	178485757	178490658	178490814	8298	0,5,12	37,43,44	0,2,3	47,49,42	195	149	0.00225468	0.0881009	0.0,0.082,0.172	0.0,0.03,0.052	0.057
8308	ENSG00000055070	SZRD1	chr1	+	16391374	16391424	16367087	16367308	16393230	16393482	8308	133,93,103	443323354	91131102	257304281	198	149	0.0291127	0.457142	0.184,0.178,0.18	0.21,0.245,0.215	-0.043
8340	ENSG00000143393	PI4KB	chr1	-	151324744	151324917	151307573	151307801	151326171	151326373	8340	25,22,18	1,1,4	26,32,25	0,0,2	298	149	0.0107674	0.248911	0.926,0.917,0.692	1.0,1.0,0.862	-0.109
8342	ENSG00000143393	PI4KB	chr1	-	151324744	151324917	151315572	151316509	151326171	151326373	8342	73,71,50	200176217	71,83,89	196159186	298	149	0.0219763	0.38303	0.154,0.168,0.103	0.153,0.207,0.193	-0.043
8361	ENSG00000160714	UBE2Q1	chr1	-	154550937	154551004	154548576	154550469	154551396	154551492	8361	542488495	8,15,5	504526497	0,3,3	215	149	0.000894603	0.0477112	0.979,0.958,0.986	1.0,0.992,0.991	-0.02
8368	ENSG00000155329	ZCCHC10	chr5	-	133000131	133000173	132996984	132998850	133006758	133006920	8368	70,98,118	5,6,6	124,93,120	0,2,2	190	149	0.000204345	0.0171749	0.917,0.928,0.939	1.0,0.973,0.979	-0.056
8370	ENSG00000155329	ZCCHC10	chr5	-	133000131	133000201	132998407	132998850	133006758	133006920	8370	27,33,28	5,6,6	35,32,57	0,2,2	218	149	5.26e-05	0.00678778	0.787,0.79,0.761	1.0,0.916,0.951	-0.176
8405	ENSG00000261253	AC137932	chr16	+	89323765	89323920	89323223	89323333	89324235	89324923	8405	0,0,3	2,2,6	3,3,3	2,0,4	298	149	0.00276025	0.100457	0.0,0.0,0.2	0.429,1.0,0.273	-0.501
8414	ENSG00000245958	AC093752	chr4	+	119497810	119497903	119494425	119494523	119512350	119512464	8414	10,13,18	1,4,0	16,10,14	0,0,0	241	149	0.0242587	0.408387	0.861,0.668,1.0	1.0,1.0,1.0	-0.157
8456	ENSG00000261611	AC010547	chr16	-	71482081	71482143	71478878	71479005	71484588	71484748	8456	1,3,3	0,0,8	5,4,5	0,0,0	210	149	0.0147158	0.298548	1.0,1.0,0.21	1.0,1.0,1.0	-0.263
8494	ENSG00000205885	C1RL-AS1	chr12	+	7115385	7118677	7115129	7115219	7118898	7119026	8494	9,10,13	0,0,0	11,9,19	5,6,0	298	149	1.79e-06	0.000600258	1.0,1.0,1.0	0.524,0.429,1.0	0.349
8544	ENSG00000092969	TGFB2	chr1	+	218363333	218363417	218346234	218347047	218405168	218405332	8544	7,2,3	0,12,9	0,0,2	2,2,5	232	149	0.001953	0.0796472	1.0,0.097,0.176	0.0,0.0,0.204	0.356
8594	ENSG00000137504	CREBZF	chr11	-	85661636	85661749	85660334	85660597	85662388	85662457	8594	12,22,27	8,8,14	8,18,5	24,14,35	261	149	0.00011202	0.0115611	0.461,0.611,0.524	0.16,0.423,0.075	0.313
8618	ENSG00000111785	RIC8B	chr12	+	106874480	106874567	106870822	106870942	106878986	106879125	8618	2,12,12	0,2,1	7,11,4	0,9,2	235	149	0.0170795	0.32975	1.0,0.792,0.884	1.0,0.437,0.559	0.227
8637	ENSG00000108384	RAD51C	chr17	+	58705877	58706022	58703195	58703329	58709858	58709990	8637	4,5,9	145176170	10,11,9	123126145	293	149	0.0153419	0.307802	0.014,0.014,0.026	0.04,0.043,0.031	-0.02
8649	ENSG00000108384	RAD51C	chr17	+	58724039	58724100	58720745	58720812	58734117	58734229	8649	85,85,113	3,0,3	70,71,84	3,5,4	209	149	0.0368626	0.530799	0.953,1.0,0.964	0.943,0.91,0.937	0.042
8670	ENSG00000072210	ALDH3A2	chr17	+	19673150	19673275	19671720	19671956	19675557	19675880	8670	18,15,21	65,65,76	11,7,8	44,60,69	273	149	0.0272196	0.437968	0.131,0.112,0.131	0.12,0.06,0.06	0.045
8675	ENSG00000152457	DCLRE1C	chr10	-	14926842	14926897	14922980	14923069	14928015	14928082	8675	8,20,10	0,3,4	19,16,15	0,0,0	203	149	0.000383156	0.0265845	1.0,0.83,0.647	1.0,1.0,1.0	-0.174
8683	ENSG00000152457	DCLRE1C	chr10	-	14949035	14949087	14945104	14945189	14953901	14954018	8683	15,8,8	1,1,5	10,17,17	2,0,0	200	149	0.000878233	0.0471855	0.918,0.856,0.544	0.788,1.0,1.0	-0.157
8699	ENSG00000183077	AFMID	chr17	+	78202702	78202751	78190969	78191060	78206910	78207187	8699	9,2,3	0,0,0	1,5,9	11,0,0	197	149	0.0136736	0.285161	1.0,1.0,1.0	0.064,1.0,1.0	0.312
8742	ENSG00000278311	GGNBP2	chr17	+	36545618	36545817	36544918	36545097	36554819	36554900	8742	57,67,94	7,7,3	96,71,60	1,0,0	298	149	9.79e-07	0.000393975	0.803,0.827,0.94	0.98,1.0,1.0	-0.137
8804	ENSG00000146830	GIGYF1	chr7	-	100681863	100681993	100679506	100681771	100682071	100682235	8804	25,12,4	0,0,5	23,33,21	0,0,0	278	149	0.0346262	0.509931	1.0,1.0,0.3	1.0,1.0,1.0	-0.233
8829	ENSG00000154065	ANKRD29	chr18	-	23612091	23612190	23598925	23601309	23617731	23617827	8829	4,11,10	1,0,0	6,26,23	5,2,1	247	149	0.000573256	0.0348621	0.707,1.0,1.0	0.42,0.887,0.933	0.156
8863	ENSG00000168014	C2CD3	chr11	-	74161398	74161556	74139604	74139828	74168343	74168613	8863	30,47,51	10,3,3	20,23,41	0,0,4	298	149	0.0137499	0.285734	0.6,0.887,0.895	1.0,1.0,0.837	-0.152
8868	ENSG00000101084	RAB5IF	chr20	+	36607889	36608000	36607714	36607818	36612009	36612557	8868	57,36,51	17,0,0	55,39,51	10,4,19	259	149	0.0200969	0.362391	0.659,1.0,1.0	0.76,0.849,0.607	0.148
8871	ENSG00000101084	RAB5IF	chr20	+	36609600	36609758	36607714	36607818	36612009	36612557	8871	522414422	17,0,0	375448428	10,4,19	298	149	0.00881369	0.21658	0.939,1.0,1.0	0.949,0.982,0.918	0.03
8881	ENSG00000170876	TMEM43	chr3	+	14128854	14129085	14125014	14125205	14129411	14129561	8881	8,15,19	121103103	2,7,4	108122125	298	149	2.04e-05	0.00355945	0.032,0.068,0.084	0.009,0.028,0.016	0.044
8896	ENSG00000085733	CTTN	chr11	+	70420399	70420510	70419745	70419856	70422939	70422995	8896	972966983	14,6,0	792969835	14,13,10	259	149	0.00744176	0.193857	0.976,0.989,1.0	0.97,0.977,0.98	0.013
8897	ENSG00000085733	CTTN	chr11	+	70421469	70421580	70420399	70420510	70422939	70422995	8897	1016952984	217208194	754752769	197265202	259	149	0.00150475	0.0673604	0.729,0.725,0.745	0.688,0.62,0.687	0.068
8907	ENSG00000189403	HMGB1	chr13	-	30461638	30461688	30460894	30461533	30462537	30462712	8907	3,0,9	42,25,86	0,4,0	60,101,95	198	149	0.00240077	0.0918337	0.051,0.0,0.073	0.0,0.029,0.0	0.032
8918	ENSG00000139624	CERS5	chr12	-	50138566	50138617	50135940	50136069	50142052	50142110	8918	51,46,51	5,0,3	39,36,31	0,0,0	199	149	0.00637326	0.175772	0.884,1.0,0.927	1.0,1.0,1.0	-0.063
8919	ENSG00000139624	CERS5	chr12	-	50142052	50142110	50138566	50138617	50143073	50143204	8919	125135121	6,9,9	100,88,81	2,2,1	206	149	0.000859485	0.0464307	0.938,0.916,0.907	0.973,0.97,0.983	-0.055
8921	ENSG00000139624	CERS5	chr12	-	50144768	50144969	50143951	50144057	50167100	50167303	8921	1,1,4	40,44,35	4,3,6	31,17,17	298	149	0.00395352	0.126714	0.012,0.011,0.054	0.061,0.081,0.15	-0.072
8936	ENSG00000228544	CCDC183-AS1	chr9	-	136806049	136806128	136803926	136805584	136806384	136806537	8936	2,2,3	6,0,2	0,1,0	4,11,6	227	149	0.000109383	0.0113918	0.18,1.0,0.496	0.0,0.056,0.0	0.54
9014	ENSG00000177106	EPS8L2	chr11	+	721902	721991	721564	721691	722090	722165	9014	227154210	16,4,6	162172175	0,7,1	237	149	0.00227856	0.0886243	0.899,0.96,0.957	1.0,0.939,0.991	-0.038
9019	ENSG00000164162	ANAPC10	chr4	-	144999256	144999294	144995160	144995603	145064571	145064692	9019	0,9,6	81,73,97	1,1,3	86,81,99	186	149	0.00642723	0.176589	0.0,0.09,0.047	0.009,0.01,0.024	0.031
9090	ENSG00000178952	TUFM	chr16	-	28845313	28845480	28844950	28845055	28845911	28846106	9090	142912631272	25,10,13	110513231282	5,7,11	298	149	0.00727188	0.191199	0.966,0.984,0.98	0.991,0.99,0.983	-0.011
9103	ENSG00000104375	STK3	chr8	-	98594860	98595045	98579758	98579789	98596031	98596392	9103	3,10,7	104175151	5,1,3	169151200	298	149	0.0264199	0.429401	0.014,0.028,0.023	0.015,0.003,0.007	0.013
9152	ENSG00000283196	AC006453	chr2	-	89580557	89580635	89554089	89554600	89581005	89581140	9152	24,16,25	0,0,0	17,28,25	4,3,0	226	149	0.0016979	0.0729773	1.0,1.0,1.0	0.737,0.86,1.0	0.134
9154	ENSG00000114346	ECT2	chr3	+	172752149	172752272	172750762	172750857	172754508	172754660	9154	47,68,79	92205155	71,63,52	255154188	271	149	0.0267041	0.432267	0.219,0.154,0.219	0.133,0.184,0.132	0.048
9155	ENSG00000114346	ECT2	chr3	+	172752149	172752436	172750762	172750857	172754508	172754660	9155	50,75,100	92205155	80,77,66	255154188	298	149	0.0496522	0.634654	0.214,0.155,0.244	0.136,0.2,0.149	0.043
9156	ENSG00000114346	ECT2	chr3	+	172752149	172752472	172750684	172750857	172754508	172754585	9156	49111114	92205155	97,96,80	255154188	298	149	0.0488219	0.627839	0.21,0.213,0.269	0.16,0.238,0.175	0.04
9220	ENSG00000171953	ATPAF2	chr17	-	18021122	18021238	18018020	18018686	18024623	18024704	9220	33,20,22	1,0,1	25,16,22	4,2,0	264	149	0.0406778	0.56494	0.949,1.0,0.925	0.779,0.819,1.0	0.092
9225	ENSG00000127663	KDM4B	chr19	+	5032865	5033031	5016256	5016339	5039835	5040011	9225	19,25,36	4,4,0	9,28,19	2,0,0	298	149	0.003765	0.122768	0.704,0.758,1.0	0.692,1.0,1.0	-0.077
9260	ENSG00000164258	NDUFS4	chr5	+	53604723	53604895	53603451	53603530	53646232	53646405	9260	66,89,70	368460424	61,54,93	516480552	298	149	0.0252655	0.417667	0.082,0.088,0.076	0.056,0.053,0.078	0.02
9273	ENSG00000180228	PRKRA	chr2	-	178445425	178445535	178444421	178444500	178447504	178447586	9273	10,16,17	91120135	24,23,12	90101113	258	149	0.0480656	0.621898	0.06,0.071,0.068	0.133,0.116,0.058	-0.036
9331	ENSG00000198964	SGMS1	chr10	-	50307981	50308148	50305585	50307321	50311261	50311415	9331	97129138	1,2,7	126143150	0,0,0	298	149	0.0032739	0.112959	0.98,0.97,0.908	1.0,1.0,1.0	-0.047
9364	ENSG00000105983	LMBR1	chr7	-	156779654	156779732	156763668	156763795	156796388	156796492	9364	0,0,0	36,33,27	7,1,4	35,34,34	226	149	0.000237453	0.0190259	0.0,0.0,0.0	0.116,0.019,0.072	-0.069
9387	ENSG00000186575	NF2	chr22	+	29639089	29639212	29636750	29636876	29642201	29642285	9387	259254252	0,10,5	268215271	2,4,0	271	149	0.0241481	0.407847	1.0,0.933,0.965	0.987,0.967,1.0	-0.019
9436	ENSG00000162971	TYW5	chr2	-	199938932	199939070	199936404	199936492	199940088	199940133	9436	93140127	0,0,2	114,128,87	2,0,6	286	149	0.0396449	0.55607	1.0,1.0,0.971	0.967,1.0,0.883	0.04
9514	ENSG00000185480	PARPBP	chr12	+	102153868	102153989	102123987	102124041	102165728	102165883	9514	2,4,5	1,0,6	4,10,7	1,2,0	269	149	0.0311367	0.47524	0.526,1.0,0.316	0.689,0.735,1.0	-0.194
9526	ENSG00000185480	PARPBP	chr12	+	102195311	102195447	102165728	102165883	102195950	102196429	9526	6,21,13	17,22,11	23,11,33	16,7,16	284	149	0.0187873	0.3484	0.156,0.334,0.383	0.43,0.452,0.52	-0.176
9538	ENSG00000100600	LGMN	chr14	-	92704639	92704707	92703808	92704361	92709671	92709872	9538	62,51,60	5,0,4	41,47,37	0,0,0	216	149	0.00250665	0.0945943	0.895,1.0,0.912	1.0,1.0,1.0	-0.064
9539	ENSG00000100600	LGMN	chr14	-	92706482	92706653	92703808	92704361	92709671	92709872	9539	124,99,121	5,0,4	65,72,103	0,0,0	298	149	0.00938403	0.226858	0.925,1.0,0.938	1.0,1.0,1.0	-0.046
9546	ENSG00000100600	LGMN	chr14	-	92741061	92741179	92732648	92732815	92748488	92748627	9546	6,0,8	94,59,82	0,1,0	46,60,49	266	149	0.0100506	0.237427	0.035,0.0,0.052	0.0,0.009,0.0	0.026
9551	ENSG00000134452	FBH1	chr10	+	5891018	5891116	5890279	5890346	5903019	5903175	9551	3,1,4	29,10,8	0,1,0	12,21,13	246	149	0.00353781	0.118438	0.059,0.057,0.232	0.0,0.028,0.0	0.107
9552	ENSG00000134452	FBH1	chr10	+	5891018	5891116	5890279	5890346	5906036	5906621	9552	2,2,5	7,0,4	0,1,0	1,2,2	246	149	0.000182999	0.0158388	0.148,1.0,0.431	0.0,0.232,0.0	0.449
9565	ENSG00000134452	FBH1	chr10	+	5924750	5924801	5924310	5924508	5925366	5925492	9565	4,2,8	76,78,45	0,9,20	69,58,64	199	149	0.0367478	0.529779	0.038,0.019,0.117	0.0,0.104,0.19	-0.04
9591	ENSG00000162191	UBXN1	chr11	-	62676812	62677005	62676497	62676639	62677517	62677634	9591	367266271	11,9,12	238300216	3,4,8	298	149	0.0445256	0.594444	0.943,0.937,0.919	0.975,0.974,0.931	-0.027
9620	ENSG00000151338	MIPOL1	chr14	+	37227725	37227838	37197949	37198104	37247102	37247240	9620	0,0,1	3,4,1	7,1,3	6,2,15	261	149	0.000597908	0.0360586	0.0,0.0,0.363	0.4,0.222,0.102	-0.12
9646	ENSG00000259171	AL163636	chr14	+	20693546	20693650	20684586	20684758	20699354	20700576	9646	9,8,5	0,2,5	4,2,3	3,12,8	252	149	0.00118204	0.0574251	1.0,0.703,0.372	0.441,0.09,0.181	0.454
9647	ENSG00000151917	BEND6	chr6	+	57014461	57014525	56992377	56992555	57015132	57015160	9647	2,2,2	2,3,5	0,1,1	7,7,1	212	149	0.00486238	0.144588	0.413,0.319,0.219	0.0,0.091,0.413	0.149
9677	ENSG00000196295	GARS-DT	chr7	-	30579230	30579314	30568832	30568989	30585329	30585479	9677	4,6,2	0,0,0	2,3,1	5,1,1	232	149	6.64e-08	4.49e-05	1.0,1.0,1.0	0.204,0.658,0.391	0.582
9682	ENSG00000196295	GARS-DT	chr7	-	30584710	30584808	30568801	30568989	30585329	30585479	9682	5,5,2	0,0,0	6,0,0	5,1,1	246	149	2.63e-08	2.34e-05	1.0,1.0,1.0	0.421,0.0,0.0	0.86
9696	ENSG00000049167	ERCC8	chr5	-	60909647	60909957	60904791	60904873	60918264	60918388	9696	1,2,10	31,39,42	0,3,0	40,38,43	298	149	0.00279143	0.1012	0.016,0.025,0.106	0.0,0.038,0.0	0.036
9762	ENSG00000141367	CLTC	chr17	+	59687000	59687021	59685586	59685808	59690635	59690711	9762	63,80,65	618855874	38,46,53	702625704	169	149	0.044516	0.594444	0.082,0.076,0.062	0.046,0.061,0.062	0.017
9767	ENSG00000155111	CDK19	chr6	-	110773875	110773937	110746125	110746201	110815008	110815096	9767	0,0,0	5,9,9	4,2,0	12,16,6	210	149	0.0163861	0.320028	0.0,0.0,0.0	0.191,0.081,0.0	-0.091
9809	ENSG00000175764	TTLL11	chr9	-	121860336	121860443	121821927	121822879	121870496	121870748	9809	32,12,27	0,0,0	15,10,19	0,2,3	255	149	0.0246396	0.411762	1.0,1.0,1.0	1.0,0.745,0.787	0.156
9817	ENSG00000241878	PISD	chr22	-	31623683	31623849	31621648	31621885	31625762	31626016	9817	37,37,26	0,1,0	24,30,27	4,2,1	298	149	0.00137551	0.063511	1.0,0.949,1.0	0.75,0.882,0.931	0.129
9824	ENSG00000241878	PISD	chr22	-	31628002	31628210	31625762	31626016	31630803	31630824	9824	7,2,9	0,7,0	4,4,8	0,0,0	298	149	0.0172662	0.332091	1.0,0.125,1.0	1.0,1.0,1.0	-0.292
9829	ENSG00000140326	CDAN1	chr15	-	42727620	42727769	42726309	42726417	42727954	42728033	9829	21,19,28	0,4,1	14,22,18	1,0,0	297	149	0.0484236	0.624776	1.0,0.704,0.934	0.875,1.0,1.0	-0.079
9830	ENSG00000140326	CDAN1	chr15	-	42727667	42727769	42726309	42726417	42727954	42728033	9830	7,7,26	0,4,1	6,11,8	1,0,0	250	149	0.0321599	0.484011	1.0,0.511,0.939	0.781,1.0,1.0	-0.11
9851	ENSG00000008130	NADK	chr1	-	1753566	1753649	1751231	1753060	1754283	1754383	9851	152106116	1,7,2	92106105	0,0,3	231	149	0.0350401	0.514332	0.99,0.907,0.974	1.0,1.0,0.958	-0.029
9852	ENSG00000008130	NADK	chr1	-	1754050	1754208	1751231	1753060	1754283	1754383	9852	78,68,80	1,7,2	72,94,51	0,0,3	298	149	0.00914392	0.222752	0.975,0.829,0.952	1.0,1.0,0.895	-0.046
9853	ENSG00000008130	NADK	chr1	-	1754050	1754208	1753566	1753649	1754283	1754383	9853	119107123	21,8,7	121,141,88	4,6,5	298	149	0.00609833	0.170885	0.739,0.87,0.898	0.938,0.922,0.898	-0.084
9854	ENSG00000008130	NADK	chr1	-	1755373	1755476	1754543	1754698	1756257	1756327	9854	134,113,99	7,12,1	96151125	1,0,0	251	149	9.42e-07	0.00038223	0.919,0.848,0.983	0.983,1.0,1.0	-0.078
9865	ENSG00000141524	TMC6	chr17	-	78124888	78124985	78124178	78124781	78125157	78125263	9865	3,2,6	0,1,8	5,2,1	1,0,1	245	149	0.00539831	0.155384	1.0,0.549,0.313	0.753,1.0,0.378	-0.09
9881	ENSG00000149294	NCAM1	chr11	+	113272932	113273748	113271759	113271876	113275266	113275740	9881	2,3,0	35,50,33	4,8,7	47,61,55	298	149	0.00738701	0.192826	0.028,0.029,0.0	0.041,0.062,0.06	-0.035
9905	ENSG00000165322	ARHGAP12	chr10	-	31852516	31852597	31843460	31843586	31861394	31861658	9905	20,71,59	0,0,0	75,39,65	0,2,5	229	149	0.0439882	0.59127	1.0,1.0,1.0	1.0,0.927,0.894	0.06
9906	ENSG00000165322	ARHGAP12	chr10	-	31854065	31854206	31852516	31852597	31861394	31861658	9906	35,88,73	10,37,20	131,77,152	28,16,23	289	149	0.00755273	0.195842	0.643,0.551,0.653	0.707,0.713,0.773	-0.115
9912	ENSG00000141646	SMAD4	chr18	+	51077306	51077419	51076637	51076776	51078255	51079143	9912	13,16,27	45,40,29	12,16,4	50,41,45	261	149	0.015371	0.308264	0.142,0.186,0.347	0.121,0.182,0.048	0.108
9951	ENSG00000128309	MPST	chr22	+	37023751	37023927	37019767	37019872	37024191	37024810	9951	9,1,4	15,7,8	2,3,1	15,7,13	298	149	0.0369381	0.531367	0.231,0.067,0.2	0.063,0.176,0.037	0.074
9957	ENSG00000175215	CTDSP2	chr12	-	57826995	57827097	57826345	57826402	57827551	57827590	9957	291252232	4,9,13	209206234	3,3,5	250	149	0.0314915	0.477908	0.977,0.943,0.914	0.976,0.976,0.965	-0.028
9995	ENSG00000140043	PTGR2	chr14	+	73876997	73877168	73874022	73874214	73879095	73879305	9995	38,67,45	1,5,0	61,42,53	0,0,0	298	149	0.0497737	0.635669	0.95,0.87,1.0	1.0,1.0,1.0	-0.06
10010	ENSG00000106610	STAG3L4	chr7	+	67305986	67306083	67302620	67302885	67308934	67309139	10010	28,5,18	0,5,0	16,3,27	0,0,0	245	149	0.0421211	0.576611	1.0,0.378,1.0	1.0,1.0,1.0	-0.207
10018	ENSG00000106610	STAG3L4	chr7	+	67320102	67320336	67309563	67309715	67330262	67330394	10018	42,57,36	0,0,0	43,49,31	2,2,3	298	149	0.00267443	0.0984358	1.0,1.0,1.0	0.915,0.925,0.838	0.107
10046	ENSG00000085224	ATRX	chrX	-	77693823	77693937	77688817	77688927	77696576	77696704	10046	5,31,6	0,1,0	42,10,22	5,2,0	262	149	0.00310745	0.10922	1.0,0.946,1.0	0.827,0.74,1.0	0.126
10074	ENSG00000141027	NCOR1	chr17	-	16198600	16198719	16194461	16194639	16215361	16215530	10074	1,8,6	1,1,3	3,4,0	1,5,6	267	149	0.0230533	0.395548	0.358,0.817,0.527	0.626,0.309,0.0	0.256
10075	ENSG00000121481	RNF2	chr1	+	185093060	185093276	185091578	185091739	185098071	185098344	10075	137200176	0,1,3	209216225	14,0,1	298	149	0.00797785	0.203433	1.0,0.99,0.967	0.882,1.0,0.991	0.028
10079	ENSG00000088888	MAVS	chr20	+	3857634	3857809	3854557	3854741	3861331	3861504	10079	134132121	6,13,3	96138128	4,1,4	298	149	0.0194357	0.354462	0.918,0.835,0.953	0.923,0.986,0.941	-0.048
10081	ENSG00000088888	MAVS	chr20	+	3861331	3861504	3854557	3854741	3862253	3862413	10081	65,54,49	4,0,3	36,38,29	1,0,0	298	149	0.0122047	0.266623	0.89,1.0,0.891	0.947,1.0,1.0	-0.055
10089	ENSG00000109113	RAB34	chr17	-	28715992	28716058	28715799	28715901	28717212	28717850	10089	94,98,118	2,12,2	88103103	3,2,1	214	149	0.0205847	0.368006	0.97,0.85,0.976	0.953,0.973,0.986	-0.039
10092	ENSG00000109113	RAB34	chr17	-	28715992	28716061	28715799	28715901	28717212	28717291	10092	103,96,120	2,12,2	86,99,100	3,2,1	217	149	0.0277118	0.443673	0.972,0.846,0.976	0.952,0.971,0.986	-0.038
10094	ENSG00000109113	RAB34	chr17	-	28716902	28716994	28715799	28715901	28717212	28717291	10094	133102130	2,12,2	96,111,88	3,2,1	240	149	0.0440221	0.591302	0.976,0.841,0.976	0.952,0.972,0.982	-0.038
10098	ENSG00000109113	RAB34	chr17	-	28716902	28716994	28715992	28716061	28717212	28717291	10098	107,97,109	10,4,9	92,95,78	1,4,1	240	149	0.00120559	0.0581189	0.869,0.938,0.883	0.983,0.936,0.98	-0.07
10099	ENSG00000109113	RAB34	chr17	-	28717212	28717291	28716902	28716994	28718121	28718161	10099	96,83,91	9,0,0	89,101,80	0,0,0	227	149	0.0175089	0.335233	0.875,1.0,1.0	1.0,1.0,1.0	-0.042
10100	ENSG00000109113	RAB34	chr17	-	28717212	28717398	28716902	28716994	28718121	28718167	10100	113,99,118	9,0,0	113,124,98	0,0,0	298	149	0.0120202	0.265067	0.863,1.0,1.0	1.0,1.0,1.0	-0.046
10101	ENSG00000109113	RAB34	chr17	-	28717212	28717425	28716755	28716994	28718121	28718167	10101	170129139	9,0,0	151159147	0,0,0	298	149	0.046634	0.610382	0.904,1.0,1.0	1.0,1.0,1.0	-0.032
10102	ENSG00000109113	RAB34	chr17	-	28717212	28717593	28716902	28716994	28718121	28718222	10102	113,99,118	9,0,0	113,124,98	0,0,0	298	149	0.0120202	0.265067	0.863,1.0,1.0	1.0,1.0,1.0	-0.046
10103	ENSG00000109113	RAB34	chr17	-	28717212	28717620	28716902	28716994	28718121	28718167	10103	113,99,118	9,0,0	113,124,98	0,0,0	298	149	0.0120202	0.265067	0.863,1.0,1.0	1.0,1.0,1.0	-0.046
10104	ENSG00000109113	RAB34	chr17	-	28717212	28717647	28716902	28716994	28718121	28718167	10104	113,99,118	9,0,0	113,124,98	0,0,0	298	149	0.0120202	0.265067	0.863,1.0,1.0	1.0,1.0,1.0	-0.046
10118	ENSG00000160961	ZNF333	chr19	+	14701583	14701897	14699198	14699281	14705053	14705170	10118	0,0,1	10,16,12	1,2,2	5,15,11	298	149	0.0441183	0.591884	0.0,0.0,0.04	0.091,0.063,0.083	-0.066
10139	ENSG00000125868	DSTN	chr20	+	17591931	17592063	17570081	17570211	17600737	17601045	10139	17,14,23	283252272	34,34,21	202253207	280	149	0.000307724	0.0227613	0.031,0.029,0.043	0.082,0.067,0.051	-0.032
10167	ENSG00000152520	PAN3	chr13	+	28197184	28197346	28177864	28177935	28220230	28220378	10167	12,10,10	10,13,19	24,28,28	17,16,23	298	149	0.0391381	0.551861	0.375,0.278,0.208	0.414,0.467,0.378	-0.133
10181	ENSG00000167965	MLST8	chr16	+	2208209	2208334	2207192	2207345	2208449	2208558	10181	202164125	15,11,13	178153188	0,8,9	273	149	0.00177761	0.0746966	0.88,0.891,0.84	1.0,0.913,0.919	-0.074
10185	ENSG00000126581	BECN1	chr17	-	42811654	42811797	42810133	42810928	42813947	42814008	10185	538578536	33,42,44	513478577	24,26,0	291	149	1.32e-05	0.00262699	0.893,0.876,0.862	0.916,0.904,1.0	-0.063
10187	ENSG00000126581	BECN1	chr17	-	42812230	42812356	42810715	42810928	42813947	42813989	10187	8,20,25	33,42,44	13,24,18	24,26,0	274	149	0.0255958	0.420072	0.116,0.206,0.236	0.228,0.334,1.0	-0.335
10221	ENSG00000101019	UQCC1	chr20	-	35366556	35366614	35344109	35347272	35381917	35382025	10221	83,60,61	0,2,0	71,76,79	2,4,2	206	149	0.0354249	0.516594	1.0,0.956,1.0	0.963,0.932,0.966	0.032
10222	ENSG00000101019	UQCC1	chr20	-	35374183	35374256	35344109	35347272	35381917	35382025	10222	100,61,51	0,2,0	74,73,64	2,4,2	221	149	0.0221223	0.385046	1.0,0.954,1.0	0.961,0.925,0.956	0.037
10225	ENSG00000101019	UQCC1	chr20	-	35381917	35382025	35366556	35366614	35394091	35394196	10225	5,8,9	0,2,3	4,18,14	0,0,2	256	149	0.0125815	0.270428	1.0,0.7,0.636	1.0,1.0,0.803	-0.156
10230	ENSG00000101019	UQCC1	chr20	-	35384037	35384133	35381917	35382025	35394091	35394196	10230	387311240	2,7,5	323335306	4,12,13	244	149	0.0225055	0.390108	0.992,0.964,0.967	0.98,0.945,0.935	0.021
10274	ENSG00000008513	ST3GAL1	chr8	-	133539636	133539729	133499134	133499189	133545773	133545926	10274	4,0,0	48,30,49	2,8,3	27,47,38	241	149	0.00371519	0.121962	0.049,0.0,0.0	0.044,0.095,0.047	-0.046
10277	ENSG00000008513	ST3GAL1	chr8	-	133545773	133545926	133499134	133499189	133571692	133571887	10277	97,62,81	6,1,0	62,97,78	6,8,3	298	149	0.0187592	0.348133	0.89,0.969,1.0	0.838,0.858,0.929	0.078
10294	ENSG00000100813	ACIN1	chr14	-	23067313	23068671	23064354	23064488	23069475	23069525	10294	20,22,31	1,2,0	17,16,8	1,1,5	298	149	0.0121673	0.266571	0.909,0.846,1.0	0.895,0.889,0.444	0.176
10295	ENSG00000100813	ACIN1	chr14	-	23067313	23068671	23065965	23066008	23069475	23069525	10295	55,71,62	460406381	47,50,40	410387429	298	149	0.0356576	0.519197	0.056,0.08,0.075	0.054,0.061,0.045	0.017
10325	ENSG00000062598	ELMO2	chr20	-	46398696	46398771	46394404	46394503	46406547	46406559	10325	13,15,20	5,11,6	24,19,23	3,1,6	223	149	0.0089228	0.218626	0.635,0.477,0.69	0.842,0.927,0.719	-0.229
10326	ENSG00000062598	ELMO2	chr20	-	46398696	46398771	46394404	46394532	46406547	46406559	10326	57,42,48	12,7,8	38,32,52	0,2,0	223	149	4.96e-08	3.63e-05	0.76,0.8,0.8	1.0,0.914,1.0	-0.185
10337	ENSG00000112787	FBRSL1	chr12	+	132525733	132525823	132508152	132508350	132548002	132548032	10337	31,5,18	3,0,3	15,18,13	0,0,0	238	149	0.0051401	0.150001	0.866,1.0,0.79	1.0,1.0,1.0	-0.115
10340	ENSG00000112787	FBRSL1	chr12	+	132574089	132574158	132572526	132572622	132574318	132574348	10340	28,32,32	4,1,1	21,29,26	0,1,0	217	149	0.0217912	0.38085	0.828,0.956,0.956	1.0,0.952,1.0	-0.071
10342	ENSG00000112787	FBRSL1	chr12	+	132581740	132581824	132581438	132581516	132582061	132582266	10342	19,28,34	10,0,5	11,24,35	2,0,2	232	149	0.0200412	0.361991	0.55,1.0,0.814	0.779,1.0,0.918	-0.111
10368	ENSG00000072110	ACTN1	chr14	-	68882872	68883055	68882457	68882592	68884167	68884308	10368	163614021517	23,25,19	121612251347	26,25,31	298	149	0.0373295	0.534382	0.973,0.966,0.976	0.959,0.961,0.956	0.013
10406	ENSG00000132485	ZRANB2	chr1	-	71065677	71065752	71063336	71065137	71066775	71066934	10406	137229210	58,102,82	255218244	80,63,56	223	149	0.00246226	0.0934055	0.612,0.6,0.631	0.68,0.698,0.744	-0.093
10450	ENSG00000108021	TASOR2	chr10	+	5709529	5709663	5684941	5685175	5712393	5712539	10450	13,22,15	0,0,0	12,16,24	3,0,2	282	149	0.0264933	0.430052	1.0,1.0,1.0	0.679,1.0,0.864	0.152
10467	ENSG00000213928	IRF9	chr14	+	24163877	24163959	24163377	24163508	24164062	24164134	10467	323319321	9,4,3	270278264	0,4,0	230	149	0.0296552	0.460836	0.959,0.981,0.986	1.0,0.978,1.0	-0.017
10517	ENSG00000136169	SETDB2	chr13	+	49451552	49451909	49444373	49444857	49460106	49460232	10517	8,18,14	0,1,0	20,8,14	3,3,0	298	149	0.00212395	0.0844891	1.0,0.9,1.0	0.769,0.571,1.0	0.187
10570	ENSG00000151665	PIGF	chr2	-	46592474	46592583	46580936	46581591	46612227	46612274	10570	96,94,116	1,0,0	152118160	4,0,6	257	149	0.0198182	0.359241	0.982,1.0,1.0	0.957,1.0,0.939	0.029
10594	ENSG00000172345	STARD5	chr15	-	81322898	81322948	81322407	81322540	81323801	81324141	10594	2,1,2	0,0,0	1,3,5	3,4,0	198	149	2.09e-05	0.00359297	1.0,1.0,1.0	0.201,0.361,1.0	0.479
10600	ENSG00000197381	ADARB1	chr21	+	45134714	45134832	45128401	45128573	45144630	45144962	10600	16,14,26	3,1,3	12,12,21	0,0,1	266	149	0.000957369	0.0495984	0.749,0.887,0.829	1.0,1.0,0.922	-0.152
10601	ENSG00000197381	ADARB1	chr21	+	45134714	45134832	45128401	45128573	45171609	45171684	10601	15,15,20	7,4,9	11,12,25	0,0,3	266	149	2.09e-05	0.00359297	0.546,0.677,0.555	1.0,1.0,0.824	-0.349
10621	ENSG00000145860	RNF145	chr5	-	159173982	159174158	159169678	159169819	159194715	159194824	10621	160179197	0,0,0	150117174	3,5,2	298	149	0.0112893	0.255416	1.0,1.0,1.0	0.962,0.921,0.978	0.046
10632	ENSG00000183323	CCDC125	chr5	-	69294792	69294900	69292187	69292362	69300011	69300127	10632	22,17,22	0,3,2	16,26,20	1,0,0	256	149	0.0495099	0.633583	1.0,0.767,0.865	0.903,1.0,1.0	-0.09
10643	ENSG00000130844	ZNF331	chr19	+	53539215	53539282	53522616	53522684	53555844	53555852	10643	7,10,23	3,2,0	23,16,27	0,0,1	215	149	0.0242969	0.408606	0.618,0.776,1.0	1.0,1.0,0.949	-0.185
10651	ENSG00000119013	NDUFB3	chr2	+	201072278	201072361	201072029	201072059	201078880	201079022	10651	49,51,48	726741817	39,44,36	864898894	231	149	0.013934	0.288075	0.042,0.043,0.037	0.028,0.031,0.025	0.013
10652	ENSG00000119013	NDUFB3	chr2	+	201072338	201072361	201072007	201072059	201078880	201079022	10652	18,17,15	726741817	14,7,11	864898894	171	149	0.0129244	0.275195	0.021,0.02,0.016	0.014,0.007,0.011	0.008
10670	ENSG00000111877	MCM9	chr6	-	118826146	118826292	118813441	118816294	118826781	118826864	10670	5,5,14	1,1,4	2,12,17	1,1,0	294	149	0.00309547	0.109163	0.717,0.717,0.639	0.503,0.859,1.0	-0.096
10673	ENSG00000111877	MCM9	chr6	-	118932606	118932740	118931419	118931738	118934890	118935024	10673	3,0,5	0,1,0	3,3,7	2,3,0	282	149	0.00772838	0.198469	1.0,0.0,1.0	0.442,0.346,1.0	0.071
10712	ENSG00000074582	BCS1L	chr2	+	218660036	218660166	218659713	218659743	218660938	218661307	10712	42,22,25	0,0,0	24,49,18	28,19,31	278	149	0	0	1.0,1.0,1.0	0.315,0.58,0.237	0.623
10714	ENSG00000074582	BCS1L	chr2	+	218660036	218660218	218659708	218659743	218660306	218660482	10714	27,18,11	2,0,4	17,30,19	0,0,0	298	149	0.0031969	0.111343	0.871,1.0,0.579	1.0,1.0,1.0	-0.183
10715	ENSG00000074582	BCS1L	chr2	+	218660036	218660218	218659708	218659743	218660938	218661307	10715	27,18,11	0,0,0	13,29,19	28,19,31	298	149	0	0	1.0,1.0,1.0	0.188,0.433,0.235	0.715
10716	ENSG00000074582	BCS1L	chr2	+	218660036	218660245	218659682	218659743	218660938	218661307	10716	27,19,11	0,0,0	13,30,19	28,19,31	298	149	0	0	1.0,1.0,1.0	0.188,0.441,0.235	0.712
10726	ENSG00000074582	BCS1L	chr2	+	218661405	218661545	218659655	218659743	218661758	218661916	10726	59,80,69	0,9,0	76,61,67	0,3,0	288	149	0.0206832	0.368858	1.0,0.821,1.0	1.0,0.913,1.0	-0.031
10729	ENSG00000165006	UBAP1	chr9	+	34220907	34220948	34179037	34179240	34234215	34234340	10729	66,66,86	7,7,13	77,77,73	4,5,5	189	149	0.0294922	0.459566	0.881,0.881,0.839	0.938,0.924,0.92	-0.06
10786	ENSG00000109255	NMU	chr4	-	55605274	55605349	55600521	55600575	55607297	55607348	10786	63,59,83	1,1,4	63,35,93	5,1,9	223	149	0.0178093	0.337923	0.977,0.975,0.933	0.894,0.959,0.873	0.053
10820	ENSG00000119242	CCDC92	chr12	-	123956283	123956444	123944269	123944364	123972528	123972616	10820	2,1,8	5,2,8	3,0,0	7,7,2	298	149	0.00267149	0.0984119	0.167,0.2,0.333	0.176,0.0,0.0	0.175
10825	ENSG00000087191	PSMC5	chr17	+	63827673	63827923	63827459	63827514	63828137	63828209	10825	117,87,97	957816757	84116101	584525598	298	149	0.00107911	0.0541359	0.058,0.051,0.06	0.067,0.099,0.078	-0.025
10826	ENSG00000087191	PSMC5	chr17	+	63827828	63827923	63827445	63827514	63828137	63828209	10826	84,55,69	957816757	62,77,71	584525598	243	149	0.00217109	0.0854934	0.051,0.04,0.053	0.061,0.083,0.068	-0.023
10827	ENSG00000087191	PSMC5	chr17	+	63827850	63827923	63827459	63827514	63828137	63828209	10827	66,46,58	957816757	53,69,61	584525598	221	149	0.000735026	0.0417584	0.044,0.037,0.049	0.058,0.081,0.064	-0.024
10883	ENSG00000134802	SLC43A3	chr11	-	57426587	57426652	57425988	57426316	57427061	57427100	10883	6,4,16	4,1,0	19,12,6	0,1,0	213	149	0.0140417	0.289388	0.512,0.737,1.0	1.0,0.894,1.0	-0.215
10907	ENSG00000077463	SIRT6	chr19	-	4175679	4175760	4174860	4175151	4175841	4175937	10907	50,39,46	0,5,4	29,42,30	0,3,0	229	149	0.0246726	0.411818	1.0,0.835,0.882	1.0,0.901,1.0	-0.061
10925	ENSG00000131791	PRKAB2	chr1	-	147160796	147160833	147159218	147159642	147161711	147161780	10925	4,13,3	35,39,51	4,1,1	37,60,44	185	149	0.00130483	0.0613911	0.084,0.212,0.045	0.08,0.013,0.018	0.077
10966	ENSG00000165259	HDX	chrX	-	84440531	84440585	84361465	84361612	84468471	84469575	10966	0,13,16	1,3,2	12,4,2	2,0,0	202	149	0.0253799	0.418298	0.0,0.762,0.855	0.816,1.0,1.0	-0.4
10994	ENSG00000092871	RFFL	chr17	-	35021370	35021781	35017522	35017606	35026373	35026561	10994	28,24,26	0,1,0	28,24,22	2,3,3	298	149	0.000253251	0.0198833	1.0,0.923,1.0	0.875,0.8,0.786	0.154
11001	ENSG00000184967	NOC4L	chr12	+	132150980	132151041	132148783	132148895	132151257	132151368	11001	85,71,61	8,0,4	62,68,79	0,1,0	209	149	0.000378986	0.0263468	0.883,1.0,0.916	1.0,0.98,1.0	-0.06
11032	ENSG00000047249	ATP6V1H	chr8	-	53814661	53814766	53801798	53801896	53829443	53829533	11032	8,13,0	1,0,3	6,9,7	0,0,0	253	149	0.018328	0.343524	0.825,1.0,0.0	1.0,1.0,1.0	-0.392
11039	ENSG00000226752	CUTALP	chr9	+	120844992	120845196	120843099	120843439	120847293	120847353	11039	9,11,14	1,5,0	13,3,13	0,1,0	298	149	0.00386854	0.125293	0.818,0.524,1.0	1.0,0.6,1.0	-0.086
11041	ENSG00000226752	CUTALP	chr9	+	120846681	120846803	120844992	120845196	120847293	120847353	11041	0,2,2	3,4,0	1,6,2	0,0,5	270	149	0.0179952	0.339671	0.0,0.216,1.0	1.0,1.0,0.181	-0.322
11070	ENSG00000135316	SYNCRIP	chr6	-	85614980	85615347	85607784	85612923	85622481	85622687	11070	294355397	1,2,0	396333364	6,5,3	298	149	0.0452207	0.598736	0.993,0.989,1.0	0.971,0.971,0.984	0.019
11079	ENSG00000135316	SYNCRIP	chr6	-	85641291	85641451	85640445	85640564	85642796	85642991	11079	577876932	43,74,60	989862988	112,80,80	298	149	0.0482224	0.622814	0.87,0.855,0.886	0.815,0.843,0.861	0.031
11096	ENSG00000147804	SLC39A4	chr8	-	144413236	144413389	144410394	144412946	144413512	144413567	11096	55,38,67	0,9,4	28,44,24	11,11,9	298	149	0.000423936	0.0284511	1.0,0.679,0.893	0.56,0.667,0.571	0.258
11105	ENSG00000186638	KIF24	chr9	-	34263100	34263172	34259595	34259705	34269256	34269362	11105	16,32,23	0,6,0	27,15,20	0,0,0	220	149	0.0216965	0.379877	1.0,0.783,1.0	1.0,1.0,1.0	-0.072
11128	ENSG00000116830	TTF2	chr1	+	117098205	117098238	117097350	117097433	117098832	117098907	11128	2,0,2	77,70,73	4,7,0	86,78,79	181	149	0.0429113	0.582777	0.021,0.0,0.022	0.037,0.069,0.0	-0.021
11135	ENSG00000177082	WDR73	chr15	-	84646689	84647023	84646183	84646348	84647889	84647954	11135	7,5,8	37,33,37	1,3,1	50,54,36	298	149	7.24e-05	0.00851492	0.086,0.07,0.098	0.01,0.027,0.014	0.068
11142	ENSG00000100330	MTMR3	chr22	+	29970975	29971062	29957035	29957088	29978441	29978531	11142	42,18,21	0,0,1	12,17,12	2,5,0	235	149	0.000504386	0.0318183	1.0,1.0,0.93	0.792,0.683,1.0	0.152
11146	ENSG00000100330	MTMR3	chr22	+	30023456	30023483	30022608	30022697	30025629	30026037	11146	2,0,5	35,24,20	8,0,7	16,9,9	175	149	0.00754526	0.19582	0.046,0.0,0.176	0.299,0.0,0.398	-0.158
11196	ENSG00000168404	MLKL	chr16	-	74676300	74676425	74675617	74675764	74678898	74678980	11196	12,10,11	78,105,78	2,8,12	100,97,132	273	149	0.0273381	0.438924	0.077,0.049,0.071	0.011,0.043,0.047	0.032
11237	ENSG00000146112	PPP1R18	chr6	-	30684407	30684544	30679178	30679389	30687113	30687193	11237	278297293	9,2,3	265345302	7,14,8	285	149	0.023992	0.406023	0.942,0.987,0.981	0.952,0.928,0.952	0.026
11238	ENSG00000146112	PPP1R18	chr6	-	30684407	30686046	30679178	30679389	30687113	30687216	11238	319340328	9,2,3	323399358	7,14,8	298	149	0.0320748	0.483591	0.947,0.988,0.982	0.958,0.934,0.957	0.023
11243	ENSG00000118454	ANKRD13C	chr1	-	70270855	70270956	70258998	70262847	70276764	70276843	11243	42,59,53	0,1,0	62,62,69	3,7,0	249	149	0.00118681	0.0574918	1.0,0.972,1.0	0.925,0.841,1.0	0.069
11246	ENSG00000118454	ANKRD13C	chr1	-	70274719	70274818	70258998	70262847	70276764	70276843	11246	57105116	0,1,0	102,97,120	3,7,0	247	149	0.0064107	0.176589	1.0,0.984,1.0	0.954,0.893,1.0	0.046
11303	ENSG00000126106	TMEM53	chr1	-	44660173	44660295	44653246	44655209	44674330	44674402	11303	17,24,15	6,0,0	21,20,16	0,0,0	270	149	0.0108052	0.249575	0.61,1.0,1.0	1.0,1.0,1.0	-0.13
11307	ENSG00000104976	SNAPC2	chr19	+	7921422	7921542	7921014	7921119	7921704	7921746	11307	59,77,72	1,0,9	105,66,68	0,1,0	268	149	0.00103038	0.0523123	0.97,1.0,0.816	1.0,0.973,1.0	-0.062
11340	ENSG00000148634	HERC4	chr10	-	67959112	67959136	67956877	67956976	67966682	67966802	11340	11,14,5	80186188	3,11,1	201208195	172	149	0.00142949	0.0652472	0.106,0.061,0.023	0.013,0.044,0.004	0.043
11342	ENSG00000148634	HERC4	chr10	-	67988042	67988144	67966682	67966802	67988662	67988835	11342	0,7,2	72183152	14,7,5	174182194	250	149	0.0185926	0.346309	0.0,0.022,0.008	0.046,0.022,0.015	-0.018
11376	ENSG00000109686	SH3D19	chr4	-	151144219	151144288	151143909	151144050	151147921	151148186	11376	39,61,68	0,13,10	66,53,81	0,0,0	217	149	1.08e-08	1.17e-05	1.0,0.763,0.824	1.0,1.0,1.0	-0.138
11381	ENSG00000109686	SH3D19	chr4	-	151226167	151226240	151226046	151226086	151227759	151227917	11381	5,12,13	0,2,0	9,14,19	3,2,1	221	149	0.0153341	0.307769	1.0,0.802,1.0	0.669,0.825,0.928	0.127
11455	ENSG00000235194	PPP1R3E	chr14	-	23300106	23300325	23299400	23299541	23300757	23300864	11455	2,0,0	0,1,2	3,4,1	0,3,3	298	149	0.0272267	0.437968	1.0,0.0,0.0	1.0,0.4,0.143	-0.181
11461	ENSG00000115966	ATF2	chr2	-	175092542	175092616	175080659	175080765	175093060	175093267	11461	10,24,21	29,69,44	12,6,14	79,57,51	222	149	0.0013684	0.0633249	0.188,0.189,0.243	0.093,0.066,0.156	0.102
11478	ENSG00000284968	AC093827	chr4	-	86932221	86932319	86924629	86926326	86933394	86933542	11478	4,1,5	0,1,2	2,3,0	0,6,2	246	149	0.018999	0.350207	1.0,0.377,0.602	1.0,0.232,0.0	0.249
11522	ENSG00000155893	PXYLP1	chr3	+	141262242	141262340	141260122	141260254	141278341	141278500	11522	1,0,0	6,3,5	1,1,5	1,6,3	246	149	0.000477849	0.0310207	0.092,0.0,0.0	0.377,0.092,0.502	-0.293
11531	ENSG00000171574	ZNF584	chr19	+	58415818	58415940	58415523	58415646	58416810	58417091	11531	3,6,11	27,13,18	7,11,18	7,19,26	270	149	0.0482392	0.622872	0.058,0.203,0.252	0.356,0.242,0.276	-0.12
11560	ENSG00000120832	MTERF2	chr12	-	106985114	106985215	106977290	106978771	106986968	106987149	11560	6,4,11	0,1,1	26,10,22	0,4,2	249	149	0.0340069	0.502416	1.0,0.705,0.868	1.0,0.599,0.868	0.035
11566	ENSG00000013561	RNF14	chr5	+	141970703	141970877	141969094	141969167	141973582	141973634	11566	171149151	12,3,13	129145174	9,0,4	298	149	0.0264513	0.42972	0.877,0.961,0.853	0.878,1.0,0.956	-0.048
11568	ENSG00000013561	RNF14	chr5	+	141974803	141974955	141973582	141973742	141978302	141978394	11568	267247288	7,5,5	280207328	19,10,16	298	149	0.000397076	0.0273481	0.95,0.961,0.966	0.881,0.912,0.911	0.058
11616	ENSG00000217128	FNIP1	chr5	-	131710577	131710661	131709200	131709272	131716564	131716656	11616	4,13,6	18,32,21	6,1,4	27,31,18	232	149	0.0284028	0.450316	0.125,0.207,0.155	0.125,0.02,0.125	0.072
11628	ENSG00000095794	CREM	chr10	+	35137781	35137879	35127456	35127567	35148367	35148491	11628	2,5,2	0,0,0	7,4,3	3,0,2	246	149	0.00268811	0.0987415	1.0,1.0,1.0	0.586,1.0,0.476	0.313
11631	ENSG00000095794	CREM	chr10	+	35148367	35148491	35126840	35127193	35178888	35178986	11631	64,67,54	7,9,11	82,73,67	8,0,6	272	149	0.0131216	0.277413	0.834,0.803,0.729	0.849,1.0,0.859	-0.114
11646	ENSG00000095794	CREM	chr10	+	35188199	35188388	35148367	35148491	35206894	35207006	11646	8,8,9	0,0,1	3,3,8	1,2,3	298	149	3.8e-05	0.00534881	1.0,1.0,0.818	0.6,0.429,0.571	0.406
11651	ENSG00000095794	CREM	chr10	+	35201450	35201486	35195126	35195214	35206894	35207051	11651	5,11,0	10,18,20	0,2,4	20,24,12	184	149	0.0316453	0.478824	0.288,0.331,0.0	0.0,0.063,0.213	0.114
11662	ENSG00000123146	ADGRE5	chr19	+	14396341	14396473	14390923	14391079	14397657	14397804	11662	62,52,61	126125115	75,84,80	109108101	280	149	0.00230385	0.0893339	0.208,0.181,0.22	0.268,0.293,0.297	-0.083
11761	ENSG00000172716	SLFN11	chr17	-	35367540	35367700	35366946	35367063	35373473	35373620	11761	47,19,28	2,1,1	29,27,53	3,5,4	298	149	0.0300245	0.464698	0.922,0.905,0.933	0.829,0.73,0.869	0.111
11765	ENSG00000172716	SLFN11	chr17	-	35367602	35367700	35366946	35367063	35373473	35373695	11765	63,41,56	2,1,1	41,33,63	3,5,4	246	149	0.00703676	0.18676	0.95,0.961,0.971	0.892,0.8,0.905	0.095
11766	ENSG00000172716	SLFN11	chr17	-	35367649	35367700	35366946	35367063	35373473	35373620	11766	34,12,20	2,1,1	19,19,34	3,5,4	199	149	0.02435	0.409216	0.927,0.9,0.937	0.826,0.74,0.864	0.111
11787	ENSG00000161547	SRSF2	chr17	-	76735771	76735875	76734146	76735158	76736153	76736464	11787	186148157	966967986	118141102	103310291027	252	149	0.000903105	0.0480636	0.102,0.083,0.086	0.063,0.075,0.055	0.026
11823	ENSG00000197622	CDC42SE1	chr1	-	151056650	151056786	151055676	151055993	151059478	151059615	11823	49,13,44	227181200	41,48,44	145203175	284	149	0.0163892	0.320028	0.102,0.036,0.103	0.129,0.11,0.117	-0.038
11839	ENSG00000167637	ZNF283	chr19	+	43837052	43837179	43835504	43835592	43846938	43848809	11839	5,7,22	1,2,3	13,9,23	2,0,0	275	149	0.00443644	0.136702	0.73,0.655,0.799	0.779,1.0,1.0	-0.198
11849	ENSG00000100802	C14orf93	chr14	-	22999956	23000117	22998772	22999156	23000958	23001060	11849	1,0,0	1,4,5	1,0,4	1,1,2	298	149	0.0191143	0.351252	0.333,0.0,0.0	0.333,0.0,0.5	-0.167
11914	ENSG00000159352	PSMD4	chr1	+	151262160	151262301	151254702	151254808	151264831	151264918	11914	12749771096	21,17,12	116812561269	14,13,8	289	149	0.0492502	0.630788	0.969,0.967,0.979	0.977,0.98,0.988	-0.01
11969	ENSG00000137821	LRRC49	chr15	+	70894571	70894669	70893583	70893640	70895848	70895936	11969	4,5,8	5,18,25	2,1,0	12,9,14	246	149	0.000657705	0.0385643	0.326,0.144,0.162	0.092,0.063,0.0	0.159
11990	ENSG00000136270	TBRG4	chr7	-	45104098	45104256	45103030	45103443	45104537	45104709	11990	297240252	7,5,7	195218238	0,3,3	298	149	0.00920803	0.223777	0.955,0.96,0.947	1.0,0.973,0.975	-0.029
11991	ENSG00000136270	TBRG4	chr7	-	45104098	45104256	45103030	45103443	45105440	45105669	11991	110,94,113	12,9,17	80,105,98	6,10,1	298	149	0.0178376	0.338208	0.821,0.839,0.769	0.87,0.84,0.98	-0.087
11992	ENSG00000136270	TBRG4	chr7	-	45104537	45104709	45103030	45103443	45105440	45105478	11992	155111145	12,9,17	133128127	6,10,1	298	149	0.00932893	0.225957	0.866,0.86,0.81	0.917,0.865,0.984	-0.077
12061	ENSG00000146281	PM20D2	chr6	+	89154747	89154902	89153042	89153185	89158324	89158460	12061	143180204	0,4,11	264275302	3,0,6	298	149	0.0230085	0.39514	1.0,0.957,0.903	0.978,1.0,0.962	-0.027
12070	ENSG00000085721	RRN3	chr16	-	15083512	15083582	15079997	15080096	15084641	15084705	12070	54,78,96	5,6,5	104,79,95	3,0,0	218	149	5.37e-05	0.00683762	0.881,0.899,0.929	0.96,1.0,1.0	-0.084
12071	ENSG00000085721	RRN3	chr16	-	15086364	15086454	15086128	15086258	15091314	15091371	12071	80,86,101	6,12,10	89,78,98	2,5,4	238	149	0.00478841	0.142777	0.893,0.818,0.863	0.965,0.907,0.939	-0.079
12100	ENSG00000168137	SETD5	chr3	+	9468518	9468575	9464424	9464672	9470458	9470929	12100	11,21,15	76,95,102	11,5,10	87103110	205	149	0.00768389	0.197526	0.095,0.138,0.097	0.084,0.034,0.062	0.05
12176	ENSG00000155252	PI4K2A	chr10	+	97664884	97664984	97662906	97662968	97666437	97666571	12176	165135126	1,0,0	101,97,106	4,2,4	248	149	0.00394914	0.126714	0.99,1.0,1.0	0.938,0.967,0.941	0.048
12184	ENSG00000109680	TBC1D19	chr4	+	26620612	26620688	26584083	26584292	26637210	26637285	12184	2,3,4	1,0,0	11,2,7	7,0,1	224	149	0.000503269	0.0317874	0.571,1.0,1.0	0.511,1.0,0.823	0.079
12239	ENSG00000157426	AASDH	chr4	-	56382476	56382597	56378147	56378464	56384069	56384341	12239	4,17,12	0,0,0	14,14,13	5,4,0	269	149	6.81e-06	0.00164446	1.0,1.0,1.0	0.608,0.66,1.0	0.244
12240	ENSG00000157426	AASDH	chr4	-	56382476	56382597	56378147	56378464	56387361	56387423	12240	2,7,3	0,1,4	6,6,6	0,0,2	269	149	0.0203886	0.365919	1.0,0.795,0.293	1.0,1.0,0.624	-0.179
12241	ENSG00000157426	AASDH	chr4	-	56384069	56384341	56378147	56378464	56387361	56387459	12241	9,5,4	0,1,4	22,16,15	0,0,2	298	149	0.00986195	0.234061	1.0,0.714,0.333	1.0,1.0,0.789	-0.247
12258	ENSG00000148358	GPR107	chr9	+	130075635	130075749	130053425	130054073	130076411	130076462	12258	166160176	0,1,6	141178141	4,5,5	262	149	0.0497817	0.635669	1.0,0.989,0.943	0.952,0.953,0.941	0.029
12274	ENSG00000266967	AARSD1	chr17	-	42953723	42953778	42951799	42951894	42954875	42954967	12274	188195208	25,38,24	147208149	11,11,24	203	149	0.022842	0.393314	0.847,0.79,0.864	0.907,0.933,0.82	-0.053
12275	ENSG00000266967	AARSD1	chr17	-	42953723	42953778	42951799	42951894	42955157	42955224	12275	68,76,84	3,9,5	53,69,52	0,2,1	203	149	0.000342707	0.0245036	0.943,0.861,0.925	1.0,0.962,0.974	-0.069
12277	ENSG00000266967	AARSD1	chr17	-	42954875	42954967	42951799	42951894	42955157	42955224	12277	105112107	3,9,5	61,76,100	0,2,1	240	149	0.000562938	0.0344411	0.956,0.885,0.93	1.0,0.959,0.984	-0.057
12293	ENSG00000067182	TNFRSF1A	chr12	-	6329777	6330066	6328756	6329622	6330266	6330295	12293	191817481794	19,12,27	166918171940	14,8,11	298	149	0.0131804	0.277962	0.981,0.986,0.971	0.984,0.991,0.989	-0.009
12309	ENSG00000220804	LINC01881	chr2	+	242116182	242116232	242114638	242114741	242118964	242119057	12309	13,10,11	0,0,3	8,7,25	7,5,3	198	149	0.000943036	0.0491066	1.0,1.0,0.734	0.462,0.513,0.862	0.299
12315	ENSG00000220804	LINC01881	chr2	+	242138783	242138888	242122286	242122455	242159348	242159498	12315	13,1,3	0,0,0	14,11,16	0,2,4	253	149	0.00214502	0.0848622	1.0,1.0,1.0	1.0,0.764,0.702	0.178
12326	ENSG00000132972	RNF17	chr13	+	24804287	24804429	24802380	24802571	24825618	24825772	12326	8,24,27	0,2,3	12,16,21	4,5,3	290	149	0.019255	0.352714	1.0,0.86,0.822	0.607,0.622,0.782	0.224
12329	ENSG00000132972	RNF17	chr13	+	24842040	24842161	24831857	24831978	24843743	24843971	12329	7,38,18	0,0,1	39,39,32	6,3,6	269	149	1.37e-05	0.00269027	1.0,1.0,0.909	0.783,0.878,0.747	0.167
12330	ENSG00000132972	RNF17	chr13	+	24844651	24844802	24843743	24843971	24844960	24845079	12330	15,28,32	1,3,1	39,14,23	7,4,6	298	149	0.00370013	0.121625	0.882,0.824,0.941	0.736,0.636,0.657	0.206
12341	ENSG00000116698	SMG7	chr1	+	183512836	183512868	183472215	183472649	183515873	183515894	12341	20,19,35	0,7,13	24,27,19	0,2,0	180	149	1.57e-05	0.00289106	1.0,0.692,0.69	1.0,0.918,1.0	-0.179
12366	ENSG00000140400	MAN2C1	chr15	-	75362641	75362748	75362342	75362453	75364487	75364665	12366	24,32,20	4,0,2	16,5,20	0,0,0	255	149	0.00955409	0.22938	0.778,1.0,0.854	1.0,1.0,1.0	-0.123
12373	ENSG00000015479	MATR3	chr5	+	139307238	139308327	139293647	139293805	139314674	139314736	12373	232392349	11,20,17	381275394	0,7,24	298	149	0.0302698	0.467242	0.913,0.907,0.911	1.0,0.952,0.891	-0.037
12387	ENSG00000119632	IFI27L2	chr14	-	94129261	94129291	94128513	94128675	94129557	94129604	12387	184146148	4,1,1	217234208	4,9,7	178	149	0.013552	0.283584	0.975,0.992,0.992	0.978,0.956,0.961	0.021
12422	ENSG00000126787	DLGAP5	chr14	-	55191068	55191176	55188941	55189180	55191462	55191608	12422	1,1,4	135317217	9,11,7	283251277	256	149	0.0282104	0.448542	0.004,0.002,0.011	0.018,0.025,0.014	-0.013
12437	ENSG00000131238	PPT1	chr1	-	40076729	40076913	40072718	40074183	40078559	40078658	12437	338301319	36,32,39	315315340	67,65,44	298	149	0.00249567	0.0942502	0.824,0.825,0.804	0.702,0.708,0.794	0.083
12438	ENSG00000131238	PPT1	chr1	-	40076841	40076913	40071460	40074183	40078559	40078658	12438	1128965971	36,32,39	101410511042	67,65,44	220	149	0.00104232	0.0527601	0.955,0.953,0.944	0.911,0.916,0.941	0.028
12461	ENSG00000161955	TNFSF13	chr17	+	7559845	7559893	7559623	7559702	7560048	7560167	12461	9,2,3	1,4,0	1,3,4	1,1,0	196	149	0.0492249	0.630772	0.872,0.275,1.0	0.432,0.695,1.0	0.007
12477	ENSG00000147650	LRP12	chr8	-	104531906	104531963	104508938	104509074	104588818	104589006	12477	28,43,58	3,12,12	39,59,46	4,5,6	205	149	0.0430295	0.584001	0.872,0.723,0.778	0.876,0.896,0.848	-0.082
12479	ENSG00000148481	MINDY3	chr10	-	15816834	15816915	15796099	15796172	15821655	15821726	12479	78,113,88	4,7,7	134107105	0,1,5	229	149	0.00112991	0.0560196	0.927,0.913,0.891	1.0,0.986,0.932	-0.062
12486	ENSG00000148481	MINDY3	chr10	-	15838227	15838279	15837203	15837318	15841425	15841599	12486	114139143	8,8,7	122102129	17,13,19	200	149	0.000735452	0.0417584	0.914,0.928,0.938	0.842,0.854,0.835	0.083
12527	ENSG00000165689	ENTR1	chr9	-	136408998	136409067	136407825	136407938	136410327	136410593	12527	17,14,22	15,9,28	24,22,35	15,8,5	217	149	0.00557699	0.158999	0.438,0.516,0.35	0.523,0.654,0.828	-0.234
12581	ENSG00000080822	CLDND1	chr3	-	98521652	98521703	98521132	98521442	98522848	98522875	12581	22,26,17	207246275	22,40,41	246249230	199	149	0.010924	0.251045	0.074,0.073,0.044	0.063,0.107,0.118	-0.032
12660	ENSG00000112290	WASF1	chr6	-	110160634	110160732	110127468	110127629	110179840	110180001	12660	1,7,3	5,1,2	3,5,5	1,0,0	246	149	2.06e-05	0.00357341	0.108,0.809,0.476	0.645,1.0,1.0	-0.417
12663	ENSG00000112290	WASF1	chr6	-	110178597	110178742	110127468	110127629	110179840	110179923	12663	4,12,14	5,1,2	16,3,15	1,0,0	293	149	6.78e-05	0.00813001	0.289,0.859,0.781	0.891,1.0,1.0	-0.321
12677	ENSG00000122359	ANXA11	chr10	-	80180940	80181136	80176106	80176155	80205342	80205572	12677	38,26,39	56,27,30	27,20,23	44,62,37	298	149	0.00759999	0.196243	0.253,0.325,0.394	0.235,0.139,0.237	0.12
12679	ENSG00000122359	ANXA11	chr10	-	80180940	80181455	80176106	80176155	80205342	80205522	12679	38,27,40	56,27,30	27,21,23	44,62,37	298	149	0.00684076	0.183704	0.253,0.333,0.4	0.235,0.145,0.237	0.123
12716	ENSG00000179832	MROH1	chr8	+	144242601	144242628	144242368	144242515	144243493	144243616	12716	8,18,17	17,21,46	0,9,0	26,16,21	175	149	0.000882012	0.0473238	0.286,0.422,0.239	0.0,0.324,0.0	0.208
12738	ENSG00000059145	UNKL	chr16	-	1413845	1414009	1403167	1403344	1414614	1414697	12738	1,12,4	6,4,1	1,4,2	0,0,0	298	149	7.67e-09	8.84e-06	0.077,0.6,0.667	1.0,1.0,1.0	-0.552
12739	ENSG00000059145	UNKL	chr16	-	1413845	1414055	1403167	1403344	1414614	1414691	12739	1,21,12	6,4,1	6,6,8	0,0,0	298	149	1.19e-06	0.000448103	0.077,0.724,0.857	1.0,1.0,1.0	-0.447
12761	ENSG00000143643	TTC13	chr1	-	230943805	230943898	230940439	230940556	230945388	230945454	12761	20,30,23	1,4,9	31,24,20	0,0,3	241	149	0.000813907	0.0448779	0.925,0.823,0.612	1.0,1.0,0.805	-0.148
12772	ENSG00000074621	SLC24A1	chr15	+	65638127	65638181	65623954	65625970	65639594	65639703	12772	2,0,0	2,5,3	4,2,3	9,0,6	202	149	0.00263962	0.0977931	0.425,0.0,0.0	0.247,1.0,0.269	-0.364
12788	ENSG00000164674	SYTL3	chr6	+	158713799	158713878	158708321	158708391	158718086	158718211	12788	29,19,21	1,1,5	26,26,24	0,0,0	227	149	0.00145505	0.0658918	0.95,0.926,0.734	1.0,1.0,1.0	-0.13
12789	ENSG00000164674	SYTL3	chr6	+	158713799	158713878	158708321	158708391	158725502	158725637	12789	7,3,3	0,3,0	1,13,1	1,3,2	227	149	0.0440349	0.591317	1.0,0.396,1.0	0.396,0.74,0.247	0.338
12790	ENSG00000164674	SYTL3	chr6	+	158718086	158718211	158708321	158708391	158725502	158725637	12790	22,13,13	0,3,0	12,15,7	1,3,2	273	149	0.0356648	0.519197	1.0,0.703,1.0	0.868,0.732,0.656	0.149
12795	ENSG00000135093	USP30	chr12	+	109056681	109056791	109052575	109052761	109067523	109067627	12795	12,6,9	3,0,2	6,5,4	0,0,0	258	149	0.00881337	0.21658	0.698,1.0,0.722	1.0,1.0,1.0	-0.193
12819	ENSG00000154723	ATP5PF	chr21	-	25734332	25734375	25729630	25729801	25734852	25734904	12819	15,10,14	376384356	3,5,3	350326346	191	149	0.000306562	0.0227318	0.03,0.02,0.03	0.007,0.012,0.007	0.018
12825	ENSG00000221838	AP4M1	chr7	+	100105044	100105098	100104091	100104154	100105239	100105346	12825	4,5,3	8,0,0	7,7,2	0,0,1	202	149	0.026765	0.432874	0.269,1.0,1.0	1.0,1.0,0.596	-0.109
12830	ENSG00000169220	RGS14	chr5	+	177371474	177371589	177371349	177371396	177371872	177372166	12830	20,10,17	2,2,2	19,10,21	0,0,1	263	149	0.00176552	0.0745143	0.85,0.739,0.828	1.0,1.0,0.922	-0.168
12833	ENSG00000121274	TENT4B	chr16	+	50153746	50154259	50152917	50153032	50211322	50211446	12833	8,23,13	1,4,0	17,5,12	0,1,0	298	149	0.020702	0.368861	0.8,0.742,1.0	1.0,0.714,1.0	-0.057
12929	ENSG00000215039	CD27-AS1	chr12	-	6443545	6443717	6439000	6439676	6446960	6447087	12929	1,0,2	0,3,3	13,9,8	3,11,0	298	149	0.00642032	0.176589	1.0,0.0,0.25	0.684,0.29,1.0	-0.241
12968	ENSG00000130723	PRRC2B	chr9	+	131474453	131476535	131473507	131473724	131477743	131477949	12968	157141168	21,15,22	133150148	10,6,8	298	149	0.000969738	0.0497815	0.789,0.825,0.792	0.869,0.926,0.902	-0.097
12969	ENSG00000130723	PRRC2B	chr9	+	131494404	131494486	131492168	131492260	131495739	131498147	12969	122106116	88,106,83	78,89,108	56,51,45	230	149	0.0358545	0.52121	0.473,0.393,0.475	0.474,0.531,0.609	-0.091
13003	ENSG00000136870	ZNF189	chr9	+	101399394	101399530	101399027	101399189	101399925	101400010	13003	7,17,7	14,8,12	3,4,5	15,23,9	284	149	0.00634376	0.175532	0.208,0.527,0.234	0.095,0.084,0.226	0.188
13034	ENSG00000118900	UBN1	chr16	+	4871154	4871301	4870843	4870972	4872883	4872934	13034	245236246	10,10,13	215250207	2,5,6	295	149	0.0044083	0.136	0.925,0.923,0.905	0.982,0.962,0.946	-0.046
13050	ENSG00000137807	KIF23	chr15	+	69446430	69446587	69446008	69446091	69446870	69446941	13050	2,5,3	9,0,0	7,0,0	5,7,9	298	149	0.00298974	0.106262	0.1,1.0,1.0	0.412,0.0,0.0	0.563
13062	ENSG00000151148	UBE3B	chr12	+	109481636	109481742	109477401	109477764	109483530	109483712	13062	104,77,75	2,1,8	110,88,73	4,0,0	254	149	0.0178583	0.338332	0.968,0.978,0.846	0.942,1.0,1.0	-0.05
13082	ENSG00000036549	AC118549	chr1	-	77631849	77633405	77584516	77584655	77641383	77641446	13082	39,87,84	0,0,0	112,75,98	5,3,3	298	149	0.000426326	0.0285324	1.0,1.0,1.0	0.918,0.926,0.942	0.071
13084	ENSG00000036549	AC118549	chr1	-	77639448	77639602	77584516	77584655	77641383	77641446	13084	26,52,42	0,0,0	79,49,56	5,3,3	298	149	0.000103071	0.0109825	1.0,1.0,1.0	0.888,0.891,0.903	0.106
13095	ENSG00000135870	RC3H1	chr1	-	173972508	173972627	173970504	173970617	173978487	173978620	13095	16,10,14	0,6,0	24,16,15	0,1,0	267	149	0.0177191	0.336852	1.0,0.482,1.0	1.0,0.899,1.0	-0.139
13155	ENSG00000270231	NBPF8	chr1	+	120438543	120438646	120436352	120436697	120439475	120439690	13155	9,5,23	0,3,0	22,13,9	3,8,5	251	149	0.00342415	0.115549	1.0,0.497,1.0	0.813,0.491,0.517	0.225
13157	ENSG00000270231	NBPF8	chr1	+	120440741	120440814	120439475	120439690	120441277	120441489	13157	39,35,77	10,5,4	35,59,62	8,15,19	221	149	0.0192731	0.352714	0.724,0.825,0.928	0.747,0.726,0.688	0.105
13161	ENSG00000270231	NBPF8	chr1	+	120459366	120459530	120455408	120455460	120460572	120460624	13161	173206222	0,0,0	167147241	5,6,0	298	149	0.0120524	0.265315	1.0,1.0,1.0	0.944,0.925,1.0	0.044
13186	ENSG00000104218	CSPP1	chr8	+	67172768	67172973	67172511	67172555	67175295	67175436	13186	4,6,5	26,44,46	5,2,1	56,50,54	298	149	0.023241	0.397961	0.071,0.064,0.052	0.043,0.02,0.009	0.038
13210	ENSG00000125257	ABCC4	chr13	-	95266111	95266264	95247642	95247753	95301240	95301302	13210	0,3,6	12,12,14	8,2,13	6,4,16	298	149	0.00323836	0.112344	0.0,0.111,0.176	0.4,0.2,0.289	-0.201
13238	ENSG00000115661	STK16	chr2	+	219247112	219247246	219245894	219246876	219247414	219247534	13238	170118158	15,18,21	164133170	2,17,6	282	149	0.0022391	0.0877073	0.857,0.776,0.799	0.977,0.805,0.937	-0.096
13241	ENSG00000167548	KMT2D	chr12	-	49024052	49024100	49022589	49022875	49024577	49024624	13241	14,15,5	85,60,112	9,16,27	39,83,77	196	149	0.0106212	0.246883	0.111,0.16,0.033	0.149,0.128,0.21	-0.061
13259	ENSG00000181396	OGFOD3	chr17	-	82394330	82394543	82392009	82392534	82398195	82398319	13259	50,51,46	24,24,23	60,49,83	18,9,8	298	149	0.000429869	0.0287253	0.51,0.515,0.5	0.625,0.731,0.838	-0.223
13267	ENSG00000167972	ABCA3	chr16	-	2292139	2292238	2289047	2289620	2295589	2295740	13267	20,6,5	0,0,0	5,11,7	6,0,0	247	149	0.0177107	0.336852	1.0,1.0,1.0	0.335,1.0,1.0	0.222
13276	ENSG00000110619	CARS	chr11	-	3040447	3040581	3039834	3039931	3040895	3040984	13276	44,32,45	159145170	24,29,12	153136188	282	149	0.000538264	0.0333739	0.128,0.104,0.123	0.077,0.101,0.033	0.048
13286	ENSG00000171570	RAB4B-EGLN2	chr19	+	40783777	40783840	40780070	40780499	40783920	40784075	13286	21,23,20	2,1,1	23,28,11	6,1,4	211	149	0.0293458	0.458038	0.881,0.942,0.934	0.73,0.952,0.66	0.138
13287	ENSG00000171570	RAB4B-EGLN2	chr19	+	40806554	40806674	40800338	40801415	40807137	40807274	13287	196186203	5,5,2	198206190	0,0,0	268	149	0.0105449	0.245334	0.956,0.954,0.983	1.0,1.0,1.0	-0.036
13309	ENSG00000089916	GPATCH2L	chr14	+	76178207	76178322	76177987	76178042	76180763	76180849	13309	1,0,0	29,45,51	0,2,8	31,47,29	263	149	0.00664162	0.18062	0.019,0.0,0.0	0.0,0.024,0.135	-0.047
13379	ENSG00000268790	AC008764	chr19	-	16659954	16660000	16659394	16659447	16660084	16660104	13379	4,1,2	5,1,0	0,1,1	2,6,2	194	149	0.00073324	0.0417584	0.381,0.434,1.0	0.0,0.113,0.277	0.475
13399	ENSG00000196912	ANKRD36B	chr2	-	97580461	97580568	97560831	97560860	97584943	97585117	13399	3,6,5	0,0,0	7,3,12	2,2,1	255	149	0.00391168	0.126206	1.0,1.0,1.0	0.672,0.467,0.875	0.329
13400	ENSG00000188647	PTAR1	chr9	-	69718649	69718684	69709524	69718568	69723325	69723571	13400	16,14,22	0,0,2	28,39,26	2,2,4	183	149	0.0128463	0.274223	1.0,1.0,0.9	0.919,0.941,0.841	0.066
13407	ENSG00000188647	PTAR1	chr9	-	69750780	69750950	69741515	69741858	69759852	69759955	13407	66,93,90	0,0,5	93,79,79	10,2,2	298	149	0.0135514	0.283584	1.0,1.0,0.9	0.823,0.952,0.952	0.058
13411	ENSG00000163812	ZDHHC3	chr3	-	44932906	44932990	44929305	44929436	44933117	44933199	13411	76,59,64	174165144	68,78,66	136115122	232	149	0.0264972	0.430052	0.219,0.187,0.222	0.243,0.303,0.258	-0.059
13415	ENSG00000163812	ZDHHC3	chr3	-	44958587	44958685	44945167	44945292	44959126	44959460	13415	0,0,2	2,2,4	2,6,0	1,2,3	246	149	0.00186767	0.0771404	0.0,0.0,0.232	0.548,0.645,0.0	-0.32
13472	ENSG00000196878	LAMB3	chr1	-	209622981	209623179	209622535	209622680	209623504	209623725	13472	129510261071	48,47,28	116814061125	57,76,60	298	149	0.00966886	0.2311	0.931,0.916,0.95	0.911,0.902,0.904	0.027
13518	ENSG00000004455	AK2	chr1	-	33011447	33011710	33010630	33010833	33012073	33012122	13518	2,0,0	18,29,42	4,3,0	15,18,16	298	149	0.0241679	0.40791	0.053,0.0,0.0	0.118,0.077,0.0	-0.047
13519	ENSG00000004455	AK2	chr1	-	33012073	33012122	33010754	33010833	33013206	33013287	13519	12,26,41	275225233	18,13,16	279235257	197	149	0.00507006	0.148899	0.032,0.08,0.117	0.047,0.04,0.045	0.032
13523	ENSG00000004455	AK2	chr1	-	33031543	33031661	33024441	33024567	33036735	33036902	13523	24,36,30	894584724	36,28,35	527647536	266	149	0.0475136	0.617592	0.015,0.033,0.023	0.037,0.024,0.035	-0.008
13542	ENSG00000173085	COQ2	chr4	-	83267089	83267208	83263823	83264363	83267585	83267774	13542	24,10,2	129127124	3,6,8	123153155	267	149	0.00275213	0.100349	0.094,0.042,0.009	0.013,0.021,0.028	0.028
13654	ENSG00000213020	ZNF611	chr19	-	52707420	52707542	52706653	52706864	52714014	52714141	13654	2,2,2	1,1,0	3,3,0	2,0,4	270	149	0.00410845	0.12983	0.525,0.525,1.0	0.453,1.0,0.0	0.199
13657	ENSG00000213020	ZNF611	chr19	-	52707468	52707542	52702812	52706864	52714014	52714141	13657	3,2,3	1,1,0	5,6,2	2,0,4	222	149	0.0108601	0.250255	0.668,0.573,1.0	0.627,1.0,0.251	0.121
13714	ENSG00000140350	ANP32A	chr15	-	68787769	68787919	68784384	68784595	68820697	68820868	13714	514488527	5,9,9	484560469	4,0,6	298	149	0.0154606	0.309328	0.981,0.964,0.967	0.984,1.0,0.975	-0.016
13747	ENSG00000114770	ABCC5	chr3	-	183989225	183989383	183988571	183988727	184014263	184014447	13747	136133148	0,0,0	110131131	0,0,11	298	149	0.00191803	0.0787698	1.0,1.0,1.0	1.0,1.0,0.856	0.048
13775	ENSG00000003509	NDUFAF7	chr2	+	37232105	37232266	37231630	37231760	37236095	37236176	13775	103129100	3,2,6	108,80,105	0,0,3	298	149	0.0073021	0.191695	0.945,0.97,0.893	1.0,1.0,0.946	-0.046
13802	ENSG00000123106	CCDC91	chr12	+	28391303	28391411	28362437	28362515	28450160	28450253	13802	97161111	0,0,1	153119134	2,3,5	256	149	0.0157528	0.312341	1.0,1.0,0.985	0.978,0.958,0.94	0.036
13828	ENSG00000140451	PIF1	chr15	-	64819846	64819986	64819116	64819223	64820981	64821088	13828	32,38,25	4,0,4	19,32,40	0,0,1	288	149	0.00062035	0.0369724	0.805,1.0,0.764	1.0,1.0,0.954	-0.128
13829	ENSG00000140451	PIF1	chr15	-	64819846	64820019	64819036	64819223	64820981	64821088	13829	22,20,30	4,0,4	23,21,39	0,0,1	298	149	0.000207691	0.017354	0.733,1.0,0.789	1.0,1.0,0.951	-0.143
13886	ENSG00000002016	RAD52	chr12	-	936806	936882	932974	933076	949601	949641	13886	5,5,4	6,8,10	0,0,1	13,10,13	224	149	3.64e-07	0.000174585	0.357,0.294,0.21	0.0,0.0,0.049	0.271
13891	ENSG00000071564	TCF3	chr19	-	1615284	1615485	1612206	1612433	1615685	1615798	13891	10,12,0	68,53,56	1,6,5	91,82,63	298	149	0.0136612	0.285024	0.068,0.102,0.0	0.005,0.035,0.038	0.031
13892	ENSG00000071564	TCF3	chr19	-	1615284	1615515	1612206	1612433	1615685	1615821	13892	10,8,0	68,53,56	1,6,3	91,82,63	298	149	0.0263117	0.428275	0.068,0.07,0.0	0.005,0.035,0.023	0.025
13894	ENSG00000071564	TCF3	chr19	-	1615284	1615520	1612206	1612433	1615685	1615804	13894	55,51,85	68,53,56	52,56,30	91,82,63	298	149	0.00174606	0.0740916	0.288,0.325,0.431	0.222,0.255,0.192	0.125
13947	ENSG00000135945	REV1	chr2	-	99451344	99451501	99449335	99449504	99462495	99462622	13947	1,5,10	46,50,64	18,13,9	48,70,77	298	149	0.01191	0.264129	0.011,0.048,0.072	0.158,0.085,0.055	-0.056
13960	ENSG00000186854	TRABD2A	chr2	-	84841860	84842007	84839066	84839323	84870224	84870785	13960	67,75,85	0,1,0	65,79,79	1,5,1	295	149	0.0280371	0.447596	1.0,0.974,1.0	0.97,0.889,0.976	0.046
14011	ENSG00000158062	UBXN11	chr1	-	26294204	26294331	26285822	26286037	26296918	26296995	14011	10,24,20	1,1,0	21,26,22	3,3,1	275	149	0.00696426	0.185639	0.844,0.929,1.0	0.791,0.824,0.923	0.078
14025	ENSG00000100614	PPM1A	chr14	+	60250379	60250481	60249440	60249677	60282683	60283537	14025	0,0,0	22,10,9	16,6,12	5,6,19	250	149	1.47e-11	3.93e-08	0.0,0.0,0.0	0.656,0.373,0.273	-0.434
14072	ENSG00000060982	BCAT1	chr12	-	24881300	24881411	24878529	24878649	24894274	24894475	14072	348380406	5,15,16	381399449	27,22,15	259	149	0.0199484	0.360887	0.976,0.936,0.936	0.89,0.913,0.945	0.033
14077	ENSG00000060982	BCAT1	chr12	-	24894274	24894475	24878529	24878649	24948926	24949049	14077	5,15,16	4,1,0	31,22,15	0,0,0	298	149	0.0124443	0.269373	0.385,0.882,1.0	1.0,1.0,1.0	-0.244
14093	ENSG00000065308	TRAM2	chr6	-	52535782	52535846	52516627	52516737	52576795	52577060	14093	79,131,99	2,3,5	108156165	4,0,0	212	149	0.0201002	0.362391	0.965,0.968,0.933	0.95,1.0,1.0	-0.028
14125	ENSG00000189190	ZNF600	chr19	-	52781316	52781464	52780827	52781055	52786594	52786724	14125	0,5,5	5,0,5	12,9,5	0,2,0	296	149	0.000186987	0.016107	0.0,1.0,0.335	1.0,0.694,1.0	-0.453
14127	ENSG00000177674	AGTRAP	chr1	+	11745802	11745837	11736116	11736235	11747439	11747545	14127	77,97,86	0,0,0	81,129,89	8,1,1	183	149	0.0200756	0.362391	1.0,1.0,1.0	0.892,0.991,0.986	0.044
14128	ENSG00000177674	AGTRAP	chr1	+	11745929	11746223	11745802	11745837	11747439	11747545	14128	13,11,8	76,96,85	5,10,2	81,126,89	298	149	0.00966489	0.2311	0.079,0.054,0.045	0.03,0.038,0.011	0.033
14129	ENSG00000177674	AGTRAP	chr1	+	11745987	11746223	11745802	11745837	11747439	11747545	14129	16,11,8	76,96,85	6,11,2	81,126,89	298	149	0.00870408	0.215142	0.095,0.054,0.045	0.036,0.042,0.011	0.035
14168	ENSG00000025293	PHF20	chr20	+	35847349	35847434	35842572	35842744	35863012	35863400	14168	23,37,25	0,0,1	41,38,32	0,6,0	233	149	0.0390909	0.551554	1.0,1.0,0.941	1.0,0.802,1.0	0.046
14169	ENSG00000025293	PHF20	chr20	+	35858301	35858381	35842572	35842744	35863012	35863248	14169	27,29,28	0,0,1	19,33,24	0,6,0	228	149	0.01706	0.329594	1.0,1.0,0.948	1.0,0.782,1.0	0.055
14197	ENSG00000284969	AL049629	chr11	-	33702667	33702737	33698261	33698514	33710205	33710343	14197	31,16,15	18,17,18	21,21,40	15,7,12	218	149	0.0305455	0.469819	0.541,0.391,0.363	0.489,0.672,0.695	-0.187
14201	ENSG00000052841	TTC17	chr11	+	43370078	43370385	43358953	43359113	43379232	43379322	14201	0,0,0	29,46,27	10,2,8	19,29,25	298	149	4.05e-08	3.04e-05	0.0,0.0,0.0	0.208,0.033,0.138	-0.126
14212	ENSG00000127463	EMC1	chr1	-	19238794	19238854	19238016	19238139	19239230	19239302	14212	50,43,43	1,1,6	56,30,54	1,0,0	208	149	0.00557482	0.158999	0.973,0.969,0.837	0.976,1.0,1.0	-0.066
14224	ENSG00000144306	SCRN3	chr2	+	174398274	174398442	174395729	174395817	174399921	174400103	14224	54,83,63	2,1,3	95,80,89	1,5,11	298	149	0.0456954	0.602921	0.931,0.976,0.913	0.979,0.889,0.802	0.05
14225	ENSG00000144306	SCRN3	chr2	+	174398365	174398442	174395744	174395817	174399921	174400103	14225	26,46,31	2,1,3	50,36,40	1,5,11	225	149	0.044008	0.59127	0.896,0.968,0.872	0.971,0.827,0.707	0.077
14238	ENSG00000111843	TMEM14C	chr6	+	10724555	10724633	10722914	10723241	10725906	10726008	14238	8,10,5	2,0,0	7,15,5	0,8,0	226	149	0.00723483	0.19062	0.725,1.0,1.0	1.0,0.553,1.0	0.057
14259	ENSG00000110917	MLEC	chr12	+	120694823	120695000	120693993	120694269	120696315	120696578	14259	285252220	8,3,6	266243269	3,2,1	298	149	0.00654616	0.178984	0.947,0.977,0.948	0.978,0.984,0.993	-0.028
14260	ENSG00000110917	MLEC	chr12	+	120695094	120695152	120693993	120694269	120696315	120696353	14260	88,63,76	8,3,6	72,88,64	3,2,1	206	149	0.00930636	0.225518	0.888,0.938,0.902	0.946,0.97,0.979	-0.056
14261	ENSG00000110917	MLEC	chr12	+	120695094	120695152	120694823	120695000	120696315	120696353	14261	322280316	8,0,1	290322276	0,18,2	206	149	0.0227332	0.391788	0.967,1.0,0.996	1.0,0.928,0.99	0.015
14264	ENSG00000107554	DNMBP	chr10	-	99888824	99888953	99886299	99886632	99894945	99895050	14264	212182190	2,0,2	178204241	4,6,5	277	149	0.00449956	0.137492	0.983,1.0,0.981	0.96,0.948,0.963	0.031
14266	ENSG00000107554	DNMBP	chr10	-	99896266	99896397	99894945	99895050	99898085	99898285	14266	166129154	4,1,5	146155222	1,0,2	279	149	0.0216185	0.379139	0.957,0.986,0.943	0.987,1.0,0.983	-0.028
14268	ENSG00000138942	RNF185	chr22	+	31182968	31183066	31160242	31160303	31187046	31187270	14268	16,2,9	84,111,96	8,1,5	80,99,117	246	149	0.0319528	0.482326	0.103,0.011,0.054	0.057,0.006,0.025	0.027
14320	ENSG00000239697	TNFSF12	chr17	+	7553586	7553825	7550942	7550978	7556777	7556902	14320	30,34,18	13,13,10	13,17,13	19,21,7	298	149	0.00918096	0.223333	0.536,0.567,0.474	0.255,0.288,0.481	0.184
14403	ENSG00000137601	NEK1	chr4	-	169438082	169438259	169433544	169433665	169463242	169463395	14403	16,31,22	0,3,0	38,24,49	8,5,4	298	149	0.000834143	0.0455288	1.0,0.838,1.0	0.704,0.706,0.86	0.189
14413	ENSG00000100577	GSTZ1	chr14	+	77324869	77324921	77320998	77321183	77326837	77326905	14413	50,33,23	5,2,1	13,29,29	2,0,0	200	149	0.0128682	0.274333	0.882,0.925,0.945	0.829,1.0,1.0	-0.026
14439	ENSG00000070367	EXOC5	chr14	-	57244164	57244359	57239527	57239659	57246710	57246827	14439	78136146	0,2,0	188149183	6,0,4	298	149	0.0312847	0.476196	1.0,0.971,1.0	0.94,1.0,0.958	0.024
14576	ENSG00000136830	FAM129B	chr9	-	127561147	127561237	127531724	127531778	127568819	127568885	14576	26,33,16	113101103	10,20,23	122164166	238	149	0.00074222	0.0420303	0.126,0.17,0.089	0.049,0.071,0.08	0.062
14609	ENSG00000204397	CARD16	chr11	-	105043482	105043545	105041522	105041719	105044391	105044658	14609	24,24,26	27,20,23	52,62,72	25,28,15	211	149	0.000295698	0.0221529	0.386,0.459,0.444	0.595,0.61,0.772	-0.229
14628	ENSG00000185485	SDHAP1	chr3	-	195968218	195968385	195967878	195967990	195971322	195971444	14628	21,25,9	21,14,28	12,3,20	26,38,34	298	149	0.0186388	0.346786	0.333,0.472,0.138	0.188,0.038,0.227	0.163
14629	ENSG00000185485	SDHAP1	chr3	-	195984491	195984737	195984111	195984276	195985626	195985789	14629	9,15,9	20,46,45	1,4,3	33,40,25	298	149	0.00019342	0.0164875	0.184,0.14,0.091	0.015,0.048,0.057	0.098
14630	ENSG00000185485	SDHAP1	chr3	-	195984593	195984737	195984111	195984276	195985626	195985789	14630	9,15,9	20,46,45	1,4,3	33,40,25	292	149	0.000195487	0.0165801	0.187,0.143,0.093	0.015,0.049,0.058	0.1
14639	ENSG00000101751	POLI	chr18	+	54280666	54280903	54277702	54277855	54282836	54282857	14639	11,24,30	0,1,0	10,14,23	0,1,4	298	149	0.0184765	0.345718	1.0,0.923,1.0	1.0,0.875,0.742	0.102
14651	ENSG00000165661	QSOX2	chr9	-	136221795	136221941	136219029	136219164	136224006	136224112	14651	134,139,93	0,0,0	99,96,131	3,2,5	294	149	0.00208256	0.0834983	1.0,1.0,1.0	0.944,0.961,0.93	0.055
14652	ENSG00000165661	QSOX2	chr9	-	136223762	136223853	136219029	136219164	136224006	136224112	14652	105131135	0,0,0	136123130	3,2,5	239	149	0.0186112	0.346401	1.0,1.0,1.0	0.966,0.975,0.942	0.039
14662	ENSG00000138092	CENPO	chr2	+	24793851	24793965	24793305	24793501	24799674	24799794	14662	74,78,82	34,37,26	93,96,91	22,0,38	262	149	0.00839573	0.210965	0.553,0.545,0.642	0.706,1.0,0.577	-0.181
14664	ENSG00000138092	CENPO	chr2	+	24799674	24799844	24793851	24793965	24814375	24814493	14664	184184167	7,2,2	174187206	3,0,0	298	149	0.0154454	0.309175	0.929,0.979,0.977	0.967,1.0,1.0	-0.027
14670	ENSG00000262481	TMEM256-PLSCR3	chr17	-	7393143	7393364	7392790	7392952	7393466	7393509	14670	51,66,69	34,39,57	57,78,83	34,25,22	298	149	0.00816836	0.20632	0.429,0.458,0.377	0.456,0.609,0.654	-0.152
14671	ENSG00000262481	TMEM256-PLSCR3	chr17	-	7393600	7393836	7393466	7393509	7394103	7394267	14671	68,64,58	8,20,24	54,78,78	15,4,6	298	149	0.0281332	0.448143	0.81,0.615,0.547	0.643,0.907,0.867	-0.148
14710	ENSG00000175581	MRPL48	chr11	+	73805026	73805079	73787315	73787992	73825707	73825796	14710	36,38,54	8,0,0	35,11,11	0,0,2	201	149	0.038123	0.542533	0.769,1.0,1.0	1.0,1.0,0.803	-0.011
14713	ENSG00000175581	MRPL48	chr11	+	73808312	73808350	73805026	73805079	73825707	73825796	14713	265266232	17,17,26	210245219	13,0,0	186	149	2.11e-07	0.000117619	0.926,0.926,0.877	0.928,1.0,1.0	-0.066
14734	ENSG00000140262	TCF12	chr15	+	57001348	57001384	56921025	56921098	57063749	57063823	14734	0,0,0	31,34,30	0,3,7	31,37,48	184	149	0.00179557	0.075202	0.0,0.0,0.0	0.0,0.062,0.106	-0.056
14735	ENSG00000140262	TCF12	chr15	+	57063749	57063823	56921025	56921098	57091788	57091829	14735	41,53,52	3,2,3	55,46,87	0,0,0	222	149	0.00331453	0.113534	0.902,0.947,0.921	1.0,1.0,1.0	-0.077
14739	ENSG00000140262	TCF12	chr15	+	57252420	57252492	57251168	57251423	57253261	57253468	14739	3,5,3	28,42,32	3,0,4	78,50,50	220	149	0.0407084	0.56494	0.068,0.075,0.06	0.025,0.0,0.051	0.042
14769	ENSG00000110713	NUP98	chr11	-	3685972	3686194	3683199	3683441	3691346	3691489	14769	320329311	2,6,6	338328384	12,11,17	298	149	0.000699926	0.0404323	0.988,0.965,0.963	0.934,0.937,0.919	0.042
14770	ENSG00000110713	NUP98	chr11	-	3686063	3686194	3683199	3683441	3691346	3691489	14770	179150166	2,6,6	152171220	12,11,17	279	149	0.000826214	0.0452535	0.98,0.93,0.937	0.871,0.892,0.874	0.07
14774	ENSG00000110713	NUP98	chr11	-	3700609	3700839	3699081	3699348	3702462	3702892	14774	421465422	18,3,14	469412484	3,7,5	298	149	0.00215202	0.0850715	0.921,0.987,0.938	0.987,0.967,0.98	-0.029
14810	ENSG00000213123	TCTEX1D2	chr3	-	196305655	196305773	196296005	196296069	196306942	196307012	14810	5,3,2	45,17,39	0,0,1	40,33,69	266	149	0.00444707	0.136864	0.059,0.09,0.028	0.0,0.0,0.008	0.056
14836	ENSG00000058063	ATP11B	chr3	+	182902480	182902566	182898606	182898772	182913860	182913994	14836	8,12,3	80158151	4,7,4	177168197	234	149	0.025081	0.416258	0.06,0.046,0.012	0.014,0.026,0.013	0.022
14843	ENSG00000271793	AL589666	chr6	-	85565331	85565419	85557977	85558060	85572136	85572215	14843	53,72,72	7,21,29	84,63,77	7,0,18	236	149	0.00359686	0.119391	0.827,0.684,0.611	0.883,1.0,0.73	-0.164
14844	ENSG00000271793	AL589666	chr6	-	85567533	85567577	85557977	85558060	85572136	85572215	14844	21,33,33	7,21,29	26,34,31	7,0,18	192	149	0.0176128	0.336462	0.7,0.549,0.469	0.742,1.0,0.572	-0.199
14879	ENSG00000196924	FLNA	chrX	-	154366023	154366224	154365348	154365486	154366307	154366470	14879	723700585	14,20,19	626724613	14,7,10	298	149	0.0256007	0.420072	0.963,0.946,0.939	0.957,0.981,0.968	-0.019
14921	ENSG00000176783	RUFY1	chr5	+	179580946	179581012	179577074	179577136	179585795	179585865	14921	101109101	0,1,0	124107152	1,9,1	214	149	0.0124723	0.269644	1.0,0.987,1.0	0.989,0.892,0.991	0.038
14934	ENSG00000185475	TMEM179B	chr11	+	62789600	62789679	62789291	62789426	62789885	62790400	14934	312192213	24,19,10	200136220	1,4,18	227	149	0.0161018	0.317153	0.895,0.869,0.933	0.992,0.957,0.889	-0.047
14937	ENSG00000011243	AKAP8L	chr19	-	15398629	15398703	15397713	15397855	15399301	15399410	14937	10,12,18	284206231	21,24,7	206165148	222	149	0.0120857	0.265818	0.023,0.038,0.05	0.064,0.089,0.031	-0.024
14941	ENSG00000011243	AKAP8L	chr19	-	15403652	15403715	15403474	15403555	15404009	15404042	14941	164116141	1,0,2	81104114	4,9,1	211	149	0.00034221	0.0245036	0.991,1.0,0.98	0.935,0.891,0.988	0.052
14942	ENSG00000011243	AKAP8L	chr19	-	15403657	15403715	15403474	15403555	15404009	15404042	14942	196145171	1,0,2	100126149	4,9,1	206	149	0.000818571	0.0450126	0.993,1.0,0.984	0.948,0.91,0.991	0.043
15035	ENSG00000125319	C17orf53	chr17	+	44157832	44157941	44155285	44155411	44161870	44162004	15035	61,50,81	0,0,1	61,77,63	2,3,5	257	149	0.000869216	0.0468757	1.0,1.0,0.979	0.946,0.937,0.88	0.072
15075	ENSG00000258388	PPT2-EGFL8	chr6	+	32155029	32155183	32154463	32154777	32155687	32155783	15075	116100106	6,7,2	96,83,100	1,2,1	298	149	0.00445924	0.137072	0.906,0.877,0.964	0.98,0.954,0.98	-0.056
15078	ENSG00000258388	PPT2-EGFL8	chr6	+	32164578	32164657	32162567	32162622	32166137	32166232	15078	8,3,5	0,3,0	5,6,2	6,6,1	227	149	0.00177646	0.0746966	1.0,0.396,1.0	0.354,0.396,0.568	0.359
15080	ENSG00000258388	PPT2-EGFL8	chr6	+	32164578	32164681	32162567	32162622	32166137	32166620	15080	4,5,4	0,3,0	4,10,12	6,6,1	251	149	0.0241603	0.40791	1.0,0.497,1.0	0.284,0.497,0.877	0.28
15126	ENSG00000108848	LUC7L3	chr17	+	50749218	50749344	50746541	50746702	50750500	50750550	15126	70180175	285664665	162102118	788535661	274	149	0.00666505	0.180781	0.118,0.128,0.125	0.101,0.094,0.088	0.029
15139	ENSG00000165480	SKA3	chr13	-	21172619	21172681	21172268	21172504	21176374	21176473	15139	53,75,77	1,9,2	66,73,55	0,0,2	210	149	0.000882673	0.0473238	0.974,0.855,0.965	1.0,1.0,0.951	-0.052
15143	ENSG00000197256	KANK2	chr19	-	11196049	11196227	11195555	11195820	11197484	11197530	15143	1,7,7	24,18,28	3,3,3	27,49,28	298	149	0.0464486	0.608741	0.02,0.163,0.111	0.053,0.03,0.051	0.053
15171	ENSG00000169371	SNUPN	chr15	-	75622341	75622408	75621045	75621056	75625335	75625663	15171	0,0,0	2,8,1	3,1,3	5,5,3	215	149	8.75e-05	0.00969142	0.0,0.0,0.0	0.294,0.122,0.409	-0.275
15173	ENSG00000169371	SNUPN	chr15	-	75622341	75622490	75620893	75621056	75625335	75625638	15173	1,0,0	2,8,1	4,4,3	5,5,3	297	149	3.67e-05	0.00524328	0.201,0.0,0.0	0.286,0.286,0.334	-0.235
15174	ENSG00000169371	SNUPN	chr15	-	75622341	75622490	75620893	75621056	75625665	75625794	15174	1,0,0	36,30,27	4,4,3	26,29,28	297	149	0.00120663	0.0581189	0.014,0.0,0.0	0.072,0.065,0.051	-0.058
15175	ENSG00000169371	SNUPN	chr15	-	75624714	75624935	75620893	75621056	75625335	75625688	15175	0,0,0	2,8,1	7,3,0	5,5,3	298	149	2.1e-05	0.00359297	0.0,0.0,0.0	0.412,0.231,0.0	-0.214
15179	ENSG00000130958	SLC35D2	chr9	-	96343903	96343996	96324090	96324169	96351102	96351171	15179	11,9,8	0,0,0	8,11,4	3,0,3	241	149	0.000424082	0.0284511	1.0,1.0,1.0	0.622,1.0,0.452	0.309
15180	ENSG00000130958	SLC35D2	chr9	-	96343903	96343996	96324090	96324169	96364463	96364537	15180	9,15,8	4,1,1	12,11,5	0,0,0	241	149	0.00092655	0.0486518	0.582,0.903,0.832	1.0,1.0,1.0	-0.228
15183	ENSG00000130958	SLC35D2	chr9	-	96360153	96360221	96324090	96324169	96364463	96364550	15183	30,33,25	4,1,1	28,27,36	0,0,0	216	149	0.0286251	0.452095	0.838,0.958,0.945	1.0,1.0,1.0	-0.086
15197	ENSG00000163430	FSTL1	chr3	-	120450683	120450746	120415922	120416027	120450896	120450960	15197	34,32,34	2,0,1	23,29,38	0,3,5	211	149	0.0444758	0.594444	0.923,1.0,0.96	1.0,0.872,0.843	0.056
15199	ENSG00000163430	FSTL1	chr3	-	120450683	120450797	120415922	120416027	120450896	120450991	15199	22,16,12	2,0,1	9,17,15	0,3,5	262	149	0.0137659	0.28591	0.862,1.0,0.872	1.0,0.763,0.63	0.114
15201	ENSG00000117525	F3	chr1	-	94532320	94532480	94529172	94530596	94533089	94533268	15201	93012111339	41,64,51	217523972048	63,89,68	298	149	0.0292766	0.4579	0.919,0.904,0.929	0.945,0.931,0.938	-0.021
15226	ENSG00000100097	LGALS1	chr22	+	37678482	37678654	37676855	37677065	37679602	37679640	15226	250341813323191	353238265	231502486124502	220230254	298	149	0.00399912	0.127647	0.973,0.974,0.978	0.981,0.982,0.98	-0.006
15240	ENSG00000071626	DAZAP1	chr19	+	1425877	1425960	1422347	1422396	1428841	1428995	15240	118511341221	17,22,15	894918930	19,24,20	231	149	0.0469556	0.612194	0.978,0.971,0.981	0.968,0.961,0.968	0.011
15242	ENSG00000071626	DAZAP1	chr19	+	1433738	1433827	1432513	1432690	1434736	1435684	15242	3,3,7	131,95,130	6,9,5	92,89,75	237	149	0.035319	0.515692	0.014,0.019,0.033	0.039,0.06,0.04	-0.024
15267	ENSG00000163468	CCT3	chr1	-	156334867	156334918	156333546	156333643	156335826	156335888	15267	1153931851	25,17,26	8619181058	1,12,9	199	149	3.94e-06	0.0010686	0.972,0.976,0.961	0.998,0.983,0.989	-0.02
15386	ENSG00000109685	NSD2	chr4	+	1893729	1893909	1871433	1871542	1900625	1900766	15386	12,12,20	46,33,19	0,3,12	23,30,13	298	149	0.0464458	0.608741	0.115,0.154,0.345	0.0,0.048,0.316	0.083
15406	ENSG00000109685	NSD2	chr4	+	1954536	1954685	1953323	1953524	1955160	1955340	15406	15,16,12	97,97,99	5,2,12	86,96,104	297	149	0.00345389	0.116243	0.072,0.076,0.057	0.028,0.01,0.055	0.037
15415	ENSG00000137177	KIF13A	chr6	-	17789871	17789910	17787775	17787875	17794248	17794395	15415	40,84,61	0,1,7	96,84,96	6,7,11	187	149	0.0347509	0.510879	1.0,0.985,0.874	0.927,0.905,0.874	0.051
15453	ENSG00000167272	POP5	chr12	-	120579773	120579923	120579513	120579597	120581114	120581257	15453	237216207	14,18,9	248192245	1,5,13	298	149	0.00302174	0.107175	0.894,0.857,0.92	0.992,0.95,0.904	-0.058
15488	ENSG00000080823	MOK	chr14	-	102251443	102251610	102250811	102250987	102251755	102251804	15488	14,12,16	0,4,16	3,8,3	5,9,3	298	149	0.0208388	0.370072	1.0,0.6,0.333	0.231,0.308,0.333	0.354
15493	ENSG00000080823	MOK	chr14	-	102263545	102263616	102251443	102251995	102283477	102283592	15493	0,10,2	9,5,5	16,9,16	5,1,8	219	149	0.00199486	0.0808772	0.0,0.576,0.214	0.685,0.86,0.576	-0.444
15497	ENSG00000080823	MOK	chr14	-	102265822	102265912	102263545	102263616	102283477	102283592	15497	32,22,38	0,3,0	27,24,19	9,6,5	238	149	1.36e-06	0.000485573	1.0,0.821,1.0	0.653,0.715,0.704	0.25
15500	ENSG00000080823	MOK	chr14	-	102278605	102278694	102263536	102263616	102283477	102283592	15500	11,2,6	0,3,0	7,8,4	9,6,5	237	149	0.00132725	0.0620723	1.0,0.295,1.0	0.328,0.456,0.335	0.392
15587	ENSG00000120318	ARAP3	chr5	-	141672101	141672301	141671894	141671980	141672551	141672658	15587	36,35,16	0,3,3	19,49,18	2,0,0	298	149	0.0226275	0.390621	1.0,0.854,0.727	0.826,1.0,1.0	-0.082
15655	ENSG00000254469	AP002495	chr11	-	71923308	71923475	71918884	71919026	71928364	71928437	15655	8,7,5	0,0,0	5,15,6	1,3,2	298	149	0.000113574	0.0116371	1.0,1.0,1.0	0.714,0.714,0.6	0.324
15657	ENSG00000254469	AP002495	chr11	-	71925932	71926104	71918884	71919026	71928364	71928403	15657	3,2,1	0,0,0	1,0,0	1,3,2	298	149	1.92e-13	8.12e-10	1.0,1.0,1.0	0.333,0.0,0.0	0.889
15671	ENSG00000090989	EXOC1	chr4	+	55900558	55900692	55899684	55899884	55902343	55902538	15671	1,10,4	53,87,102	2,0,4	179119139	282	149	0.0075165	0.195402	0.01,0.057,0.02	0.006,0.0,0.015	0.022
15672	ENSG00000124786	SLC35B3	chr6	-	8417401	8417494	8416883	8416995	8419579	8419677	15672	61,68,77	1,0,1	82,64,71	7,6,4	241	149	1.51e-05	0.00282747	0.974,1.0,0.979	0.879,0.868,0.916	0.097
15677	ENSG00000124786	SLC35B3	chr6	-	8422469	8422624	8420720	8420828	8427936	8428058	15677	82,101,87	0,5,0	121111187	1,11,12	298	149	0.00200835	0.0810874	1.0,0.91,1.0	0.984,0.835,0.886	0.068
15679	ENSG00000124786	SLC35B3	chr6	-	8434384	8434430	8429863	8430157	8435342	8435611	15679	68,88,111	0,7,10	91122108	9,16,17	194	149	0.0092904	0.225239	1.0,0.906,0.895	0.886,0.854,0.83	0.077
15698	ENSG00000100503	NIN	chr14	-	50766306	50766396	50763825	50763964	50766779	50766795	15698	18,70,52	0,4,0	65,44,55	6,3,4	238	149	0.0104104	0.243097	1.0,0.916,1.0	0.872,0.902,0.896	0.082
15717	ENSG00000143486	EIF2D	chr1	-	206599732	206599836	206599002	206599092	206600262	206600308	15717	96,90,99	1,4,0	108,84,111	6,3,3	252	149	0.0468126	0.611603	0.983,0.93,1.0	0.914,0.943,0.956	0.033
15754	ENSG00000108439	PNPO	chr17	+	47945860	47945989	47944615	47945612	47946322	47946393	15754	121140137	5,2,6	93109134	4,1,0	277	149	0.0456308	0.602458	0.929,0.974,0.925	0.926,0.983,1.0	-0.027
15788	ENSG00000163374	YY1AP1	chr1	-	155688070	155688201	155680381	155680456	155688929	155689000	15788	117117123	7,4,10	122123109	1,1,8	279	149	0.0372897	0.533963	0.899,0.94,0.868	0.985,0.985,0.879	-0.047
15793	ENSG00000174485	DENND4A	chr15	-	65700543	65700675	65697266	65697383	65701050	65701192	15793	4,14,7	6,11,11	9,2,17	21,19,36	280	149	0.0271307	0.437117	0.262,0.404,0.253	0.186,0.053,0.201	0.16
15819	ENSG00000163702	IL17RC	chr3	+	9918334	9918409	9917863	9918075	9918499	9918598	15819	18,14,27	0,0,1	12,33,19	1,5,0	223	149	0.00988103	0.234304	1.0,1.0,0.947	0.889,0.815,1.0	0.081
15856	ENSG00000166352	C11orf74	chr11	+	36633283	36633438	36610080	36610239	36648015	36648155	15856	60,91,71	36,31,34	110,66,67	12,12,24	298	149	0.00265795	0.0982569	0.455,0.595,0.511	0.821,0.733,0.583	-0.192
15857	ENSG00000166352	C11orf74	chr11	+	36636050	36636117	36633283	36633438	36648015	36648155	15857	65,120,97	0,7,5	121,105,98	3,0,1	215	149	0.00718408	0.189578	1.0,0.922,0.931	0.965,1.0,0.985	-0.032
15866	ENSG00000165832	TRUB1	chr10	+	114942644	114942743	114938194	114938539	114951093	114951149	15866	74,95,93	2,6,0	85,86,107	0,1,1	247	149	0.029866	0.463375	0.957,0.905,1.0	1.0,0.981,0.985	-0.035
15868	ENSG00000165832	TRUB1	chr10	+	114959725	114959807	114951093	114951149	114970367	114970440	15868	129126131	0,1,0	108,99,157	6,2,2	230	149	0.0153232	0.307702	1.0,0.988,1.0	0.921,0.97,0.981	0.039
15889	ENSG00000197989	SNHG12	chr1	-	28581093	28581229	28580334	28580646	28581589	28581623	15889	76,58,90	10,8,19	90,73,72	1,9,4	284	149	0.00152741	0.0678358	0.799,0.792,0.713	0.979,0.81,0.904	-0.13
15890	ENSG00000197989	SNHG12	chr1	-	28581110	28581229	28579532	28580646	28581589	28581695	15890	104117125	10,8,19	141,124,85	1,9,4	267	149	0.0013081	0.0614881	0.853,0.891,0.786	0.987,0.885,0.922	-0.088
15894	ENSG00000138600	SPPL2A	chr15	-	50719939	50720100	50702265	50707874	50722123	50722201	15894	214270276	4,2,7	247267248	1,4,0	298	149	0.029933	0.463705	0.964,0.985,0.952	0.992,0.971,1.0	-0.021
15954	ENSG00000164219	PGGT1B	chr5	-	115221823	115222008	115216864	115216973	115236389	115236522	15954	53,75,72	0,0,2	89,76,105	1,2,5	298	149	0.0232555	0.398074	1.0,1.0,0.947	0.978,0.95,0.913	0.035
15955	ENSG00000164219	PGGT1B	chr5	-	115230975	115231021	115216864	115216973	115236389	115236522	15955	13,24,17	0,0,2	21,14,19	1,2,5	194	149	0.00277269	0.100664	1.0,1.0,0.867	0.942,0.843,0.745	0.112
16016	ENSG00000156313	RPGR	chrX	-	38287093	38287245	38276586	38276772	38290958	38291024	16016	5,10,9	4,5,2	18,16,13	0,1,5	298	149	0.0192796	0.352714	0.385,0.5,0.692	1.0,0.889,0.565	-0.292
16017	ENSG00000156313	RPGR	chrX	-	38287093	38288041	38276586	38276772	38290958	38291024	16017	7,19,15	4,5,2	23,24,22	0,1,5	298	149	0.0310741	0.475098	0.467,0.655,0.789	1.0,0.923,0.688	-0.233
16043	ENSG00000026652	AGPAT4	chr6	-	161165576	161165713	161154148	161154310	161166247	161166417	16043	13,18,25	10,12,8	18,15,4	16,23,10	285	149	0.0137256	0.285715	0.405,0.44,0.62	0.37,0.254,0.173	0.223
16083	ENSG00000186625	KATNA1	chr6	-	149601593	149601752	149598052	149598350	149603267	149603373	16083	126156180	0,2,0	139144123	3,4,6	298	149	0.000542357	0.0335461	1.0,0.975,1.0	0.959,0.947,0.911	0.053
16085	ENSG00000186625	KATNA1	chr6	-	149601593	149601799	149598223	149598350	149603267	149603373	16085	83,87,101	0,2,0	80,84,79	3,4,6	298	149	0.000129526	0.012932	1.0,0.956,1.0	0.93,0.913,0.868	0.082
16102	ENSG00000120725	SIL1	chr5	-	139021170	139021292	138951787	138951884	139026800	139026992	16102	146105114	10,5,3	155129118	4,0,0	270	149	0.000134958	0.0130494	0.89,0.921,0.954	0.955,1.0,1.0	-0.063
16138	ENSG00000284770	TBCE	chr1	+	235401502	235401587	235380018	235380149	235414432	235414618	16138	232201180	4,10,9	203242231	13,9,25	233	149	0.015324	0.307702	0.974,0.928,0.927	0.909,0.945,0.855	0.04
16163	ENSG00000115204	MPV17	chr2	-	27311898	27311951	27309491	27309981	27312213	27312246	16163	151167172	0,2,1	149140163	4,3,4	201	149	0.0379144	0.540704	1.0,0.984,0.992	0.965,0.972,0.968	0.024
16190	ENSG00000223509	AC135983	chr15	-	32524470	32524600	32522692	32523213	32528531	32528701	16190	3,10,11	1,0,0	12,1,18	2,3,0	278	149	0.00740729	0.193157	0.617,1.0,1.0	0.763,0.152,1.0	0.234
16191	ENSG00000223509	AC135983	chr15	-	32526812	32526978	32524470	32524600	32528531	32528701	16191	23,22,13	0,0,0	27,18,24	0,0,6	298	149	0.0114286	0.257278	1.0,1.0,1.0	1.0,1.0,0.667	0.111
16195	ENSG00000285906	AC083855	chr3	-	11207241	11207398	11194992	11195204	11225699	11225877	16195	7,3,1	59,21,23	6,8,5	23,18,28	298	149	0.0163929	0.320028	0.056,0.067,0.021	0.115,0.182,0.082	-0.078
16218	ENSG00000108679	LGALS3BP	chr17	-	78972969	78973343	78972469	78972704	78974687	78974819	16218	447338302	14,2,0	345397402	0,0,5	298	149	0.0162127	0.318032	0.941,0.988,1.0	1.0,1.0,0.976	-0.016
16250	ENSG00000160439	RDH13	chr19	-	55050699	55051002	55048656	55048763	55056652	55056808	16250	0,0,0	21,23,18	5,2,2	6,12,16	298	149	0.000245102	0.0194543	0.0,0.0,0.0	0.294,0.077,0.059	-0.143
16254	ENSG00000282246	AL157392	chr10	+	13613740	13613881	13611614	13611683	13614014	13614086	16254	111225226	0,1,3	211159174	8,4,4	289	149	0.00113794	0.0561903	1.0,0.991,0.975	0.931,0.953,0.957	0.042
16255	ENSG00000282246	AL157392	chr10	+	13614014	13614086	13611614	13611683	13616397	13616553	16255	33,35,44	0,5,1	37,26,40	1,0,0	220	149	0.0429163	0.582777	1.0,0.826,0.968	0.962,1.0,1.0	-0.056
16296	ENSG00000164961	WASHC5	chr8	-	125083712	125083776	125083112	125083258	125091614	125091819	16296	41,67,77	0,0,4	63,52,80	0,17,0	212	149	0.0148837	0.301334	1.0,1.0,0.931	1.0,0.683,1.0	0.083
16297	ENSG00000164961	WASHC5	chr8	-	125083712	125084022	125083112	125083258	125091614	125091792	16297	191225295	0,0,4	254270292	0,17,0	298	149	0.0034533	0.116243	1.0,1.0,0.974	1.0,0.888,1.0	0.029
16299	ENSG00000164961	WASHC5	chr8	-	125083834	125084022	125083112	125083258	125091614	125091790	16299	108,97,142	0,0,4	110165127	0,17,0	298	149	0.00359239	0.119391	1.0,1.0,0.947	1.0,0.829,1.0	0.039
16304	ENSG00000130429	ARPC1B	chr7	+	99377337	99377455	99374674	99374781	99385701	99385778	16304	26,40,29	117,73,94	18,10,34	104,115,89	266	149	0.0179581	0.339224	0.111,0.235,0.147	0.088,0.046,0.176	0.061
16306	ENSG00000130429	ARPC1B	chr7	+	99377357	99377455	99374729	99374781	99385701	99385778	16306	24,35,32	117,73,94	20,11,25	104,115,89	246	149	0.00657585	0.179602	0.111,0.225,0.171	0.104,0.055,0.145	0.068
16338	ENSG00000100379	KCTD17	chr22	+	37060822	37060922	37059312	37059438	37062524	37063390	16338	26,18,35	2,1,2	25,15,27	0,1,0	248	149	0.0192842	0.352714	0.886,0.915,0.913	1.0,0.9,1.0	-0.062
16341	ENSG00000100379	KCTD17	chr22	+	37061538	37061629	37059312	37059438	37062524	37063374	16341	19,11,9	2,1,2	8,5,8	0,1,0	239	149	0.0246604	0.411818	0.856,0.873,0.737	1.0,0.757,1.0	-0.097
16356	ENSG00000087586	AURKA	chr20	-	56390555	56390665	56388155	56388202	56392167	56392202	16356	124,80,109	111,88,83	113,109,85	97,77,0	258	149	0.0164623	0.321012	0.392,0.344,0.431	0.402,0.45,1.0	-0.228
16358	ENSG00000087586	AURKA	chr20	-	56390555	56390665	56388686	56388784	56392167	56392202	16358	80,56,79	6,0,8	71,72,47	0,2,3	258	149	0.027043	0.436258	0.885,1.0,0.851	1.0,0.954,0.9	-0.039
16379	ENSG00000138382	METTL5	chr2	-	169815476	169815528	169811813	169812506	169819560	169819643	16379	209208205	0,6,2	202188207	10,1,13	200	149	0.00122928	0.0588189	1.0,0.963,0.987	0.938,0.993,0.922	0.032
16452	ENSG00000107371	EXOSC3	chr9	-	37781985	37782137	37779713	37780880	37783913	37784063	16452	535461457	73,43,34	469406485	60,70,81	298	149	0.00297553	0.10598	0.786,0.843,0.87	0.796,0.744,0.75	0.07
16463	ENSG00000104517	UBR5	chr8	-	102258315	102258424	102257631	102257717	102258984	102259129	16463	9,7,10	187273264	5,1,3	218191210	257	149	0.0249515	0.415195	0.027,0.015,0.021	0.013,0.003,0.008	0.013
16465	ENSG00000104517	UBR5	chr8	-	102264473	102264558	102261914	102262070	102265099	102265275	16465	139190191	2,1,0	194145184	2,3,6	233	149	0.038064	0.542142	0.978,0.992,1.0	0.984,0.969,0.951	0.022
16502	ENSG00000175061	SNHG29	chr17	+	16439659	16439703	16439044	16439414	16440110	16440253	16502	28,13,16	5,1,0	22,12,14	0,0,0	192	149	0.0117708	0.261843	0.813,0.91,1.0	1.0,1.0,1.0	-0.092
16517	ENSG00000198001	IRAK4	chr12	+	43760924	43760972	43758949	43759016	43768102	43768272	16517	0,0,0	2,2,5	5,4,6	8,3,3	196	149	1.37e-08	1.39e-05	0.0,0.0,0.0	0.322,0.503,0.603	-0.476
16557	ENSG00000126561	STAT5A	chr17	+	42291971	42292061	42289865	42290022	42295618	42295793	16557	29,29,38	6,7,14	18,30,19	1,2,1	238	149	0.000130811	0.0129831	0.752,0.722,0.63	0.918,0.904,0.922	-0.213
16561	ENSG00000189339	SLC35E2B	chr1	-	1671508	1671629	1668326	1668472	1675462	1675590	16561	54,49,36	9,7,2	49,65,58	2,4,2	269	149	0.0111252	0.25338	0.769,0.795,0.909	0.931,0.9,0.941	-0.1
16563	ENSG00000189339	SLC35E2B	chr1	-	1690975	1691393	1676377	1676846	1692448	1692644	16563	2,4,6	2,3,0	1,2,1	4,4,4	298	149	0.00411561	0.12989	0.333,0.4,1.0	0.111,0.2,0.111	0.437
16568	ENSG00000167747	C19orf48	chr19	-	50799271	50799357	50798703	50798958	50802216	50802249	16568	63,29,55	8,2,2	47,49,50	0,2,3	234	149	0.0448659	0.596917	0.834,0.902,0.946	1.0,0.94,0.914	-0.057
16572	ENSG00000167747	C19orf48	chr19	-	50802453	50802614	50802216	50802257	50804571	50804620	16572	45,32,36	154,99,110	30,47,47	87,59,107	298	149	0.0190878	0.351021	0.127,0.139,0.141	0.147,0.285,0.18	-0.068
16606	ENSG00000029364	SLC39A9	chr14	+	69441831	69441972	69424093	69424202	69442068	69442266	16606	6,14,14	76,96,106	22,28,16	97,67,98	289	149	0.00186702	0.0771404	0.039,0.07,0.064	0.105,0.177,0.078	-0.062
16631	ENSG00000162604	TM2D1	chr1	-	61724287	61724425	61723712	61723772	61724919	61725050	16631	1,1,0	0,0,1	0,0,0	4,3,3	286	149	0.0205779	0.368006	1.0,1.0,0.0	0.0,0.0,0.0	0.667
16663	ENSG00000139631	CSAD	chr12	-	53161126	53161191	53160762	53160844	53161272	53161389	16663	1,0,0	1,2,3	3,11,4	9,3,1	213	149	2.23e-05	0.00373106	0.412,0.0,0.0	0.189,0.719,0.737	-0.411
16670	ENSG00000047634	SCML1	chrX	+	17744070	17744219	17737468	17737680	17746017	17746098	16670	8,15,22	9,8,17	1,8,8	10,19,13	297	149	0.0016041	0.0702577	0.308,0.485,0.394	0.048,0.174,0.236	0.243
16671	ENSG00000047634	SCML1	chrX	+	17745455	17745539	17737550	17737680	17746017	17746098	16671	1,3,4	9,8,17	0,0,0	10,19,13	232	149	0.000449725	0.0297	0.067,0.194,0.131	0.0,0.0,0.0	0.131
16672	ENSG00000047634	SCML1	chrX	+	17745455	17745539	17744070	17744219	17746017	17746098	16672	4,6,9	0,2,3	2,3,5	1,1,0	232	149	0.0252812	0.417667	1.0,0.658,0.658	0.562,0.658,1.0	0.032
16691	ENSG00000185798	WDR53	chr3	-	196560995	196561491	196554176	196554807	196568518	196568554	16691	73,97,94	3,0,0	95,84,94	6,3,0	298	149	0.0207054	0.368861	0.924,1.0,1.0	0.888,0.933,1.0	0.034
16692	ENSG00000185798	WDR53	chr3	-	196566876	196567307	196554176	196554807	196568518	196568554	16692	20,18,30	3,0,0	17,31,22	6,3,0	298	149	0.0127323	0.272591	0.769,1.0,1.0	0.586,0.838,1.0	0.115
16694	ENSG00000185798	WDR53	chr3	-	196567190	196567307	196554193	196554807	196568518	196568674	16694	6,2,6	3,0,0	4,7,3	6,3,0	265	149	0.0356282	0.519152	0.529,1.0,1.0	0.273,0.567,1.0	0.23
16805	ENSG00000197702	PARVA	chr11	+	12496457	12496598	12477846	12477949	12504313	12504429	16805	579532587	3,1,2	456521547	13,6,7	289	149	0.00022231	0.0181568	0.99,0.996,0.993	0.948,0.978,0.976	0.026
16818	ENSG00000086848	ALG9	chr11	-	111788440	111788569	111786280	111786520	111809642	111809773	16818	1,4,3	41,39,45	6,3,6	14,26,51	277	149	0.026281	0.428248	0.013,0.052,0.035	0.187,0.058,0.06	-0.068
16860	ENSG00000167397	VKORC1	chr16	-	31092782	31092864	31090841	31091342	31093311	31093421	16860	8,9,3	176189193	2,1,5	147192236	230	149	0.0286159	0.452095	0.029,0.03,0.01	0.009,0.003,0.014	0.014
16879	ENSG00000114209	PDCD10	chr3	-	167734213	167734345	167725400	167725473	167734805	167734832	16879	2,5,3	22,70,39	10,13,3	70,40,44	280	149	0.0194051	0.35409	0.046,0.037,0.039	0.071,0.147,0.035	-0.044
16910	ENSG00000131446	MGAT1	chr5	-	180795837	180795875	180792372	180793097	180802679	180802794	16910	1,0,1	41,27,22	2,4,3	29,28,31	186	149	0.00453889	0.138074	0.019,0.0,0.035	0.052,0.103,0.072	-0.058
16921	ENSG00000081154	PCNP	chr3	+	101585436	101585511	101579588	101580004	101590214	101590270	16921	721919953	8,20,21	11709531213	0,11,15	223	149	0.000363784	0.0256261	0.984,0.968,0.968	1.0,0.983,0.982	-0.015
16925	ENSG00000137434	C6orf52	chr6	-	10672546	10672636	10671421	10671598	10683186	10683232	16925	0,0,1	1,3,1	2,6,1	1,1,2	238	149	2.39e-05	0.00394283	0.0,0.0,0.385	0.556,0.79,0.238	-0.4
16934	ENSG00000050426	LETMD1	chr12	+	51052087	51052207	51049033	51049185	51053777	51053860	16934	32,43,33	11,0,13	24,38,51	13,22,24	268	149	0.0153091	0.307702	0.618,1.0,0.585	0.507,0.49,0.542	0.221
16935	ENSG00000050426	LETMD1	chr12	+	51052091	51052207	51048342	51049185	51053777	51053860	16935	66,75,65	11,0,13	65,62,90	13,22,24	264	149	0.00519997	0.151573	0.772,1.0,0.738	0.738,0.614,0.679	0.16
16938	ENSG00000050426	LETMD1	chr12	+	51052091	51052246	51049033	51049185	51053777	51053860	16938	29,25,23	11,0,13	33,19,34	13,22,24	298	149	0.0409917	0.567429	0.569,1.0,0.469	0.559,0.302,0.415	0.254
16945	ENSG00000050426	LETMD1	chr12	+	51053811	51053860	51049033	51049185	51056349	51056502	16945	8,7,5	12,5,13	3,0,3	13,18,17	197	149	0.000373145	0.0260422	0.335,0.514,0.225	0.149,0.0,0.118	0.269
16949	ENSG00000050426	LETMD1	chr12	+	51056143	51056245	51049033	51049185	51056349	51056428	16949	77,55,56	12,5,13	61,44,68	13,18,17	250	149	0.047845	0.620191	0.793,0.868,0.72	0.737,0.593,0.704	0.116
16950	ENSG00000050426	LETMD1	chr12	+	51056143	51056245	51053777	51053860	51056349	51056428	16950	75,55,57	0,2,2	60,44,68	2,1,8	250	149	0.0220802	0.384445	1.0,0.942,0.944	0.947,0.963,0.835	0.047
16952	ENSG00000050426	LETMD1	chr12	+	51056149	51056245	51053777	51053860	51056349	51056502	16952	61,47,47	0,2,2	51,37,61	2,1,8	244	149	0.0262913	0.428248	1.0,0.935,0.935	0.94,0.958,0.823	0.05
16965	ENSG00000104325	DECR1	chr8	+	90017123	90017326	90001476	90001561	90018908	90018966	16965	476503478	18,8,20	644622695	40,35,22	298	149	0.01617	0.317756	0.93,0.969,0.923	0.89,0.899,0.94	0.031
16966	ENSG00000104325	DECR1	chr8	+	90017202	90017326	90001445	90001561	90018908	90018966	16966	251296255	18,8,20	355340405	40,35,22	272	149	0.0256931	0.420907	0.884,0.953,0.875	0.829,0.842,0.91	0.044
16969	ENSG00000104325	DECR1	chr8	+	90036840	90036940	90020908	90021056	90042727	90042748	16969	368463451	1,0,7	525523554	7,4,12	248	149	0.0245876	0.411164	0.995,1.0,0.975	0.978,0.987,0.965	0.013
16979	ENSG00000136854	STXBP1	chr9	+	127642468	127642563	127612276	127612440	127651602	127651652	16979	6,0,8	29,14,22	0,0,2	17,24,15	243	149	0.000232645	0.0187779	0.113,0.0,0.182	0.0,0.0,0.076	0.073
16993	ENSG00000006715	VPS41	chr7	-	38796414	38796526	38795541	38795611	38796744	38796864	16993	0,0,2	64,90,88	7,3,5	69,90,97	260	149	0.00620882	0.173236	0.0,0.0,0.013	0.055,0.019,0.029	-0.03
17021	ENSG00000186566	GPATCH8	chr17	-	44464471	44464544	44436477	44436545	44474828	44474903	17021	66,47,70	0,8,0	103,69,92	4,10,9	221	149	0.0478667	0.620191	1.0,0.798,1.0	0.946,0.823,0.873	0.052
17022	ENSG00000186566	GPATCH8	chr17	-	44467096	44467114	44464471	44464544	44474828	44474903	17022	3,3,4	43,24,43	0,5,0	60,42,65	166	149	0.0239245	0.405286	0.059,0.101,0.077	0.0,0.097,0.0	0.047
17039	ENSG00000138750	NUP54	chr4	-	76124648	76124756	76117663	76118194	76130655	76130701	17039	182308266	11,12,17	333279308	9,8,8	256	149	0.0106909	0.24782	0.906,0.937,0.901	0.956,0.953,0.957	-0.041
17064	ENSG00000138750	NUP54	chr4	-	76144389	76144473	76124648	76124756	76148307	76148397	17064	78118133	10,22,25	112114115	19,7,10	232	149	0.0392142	0.552319	0.834,0.775,0.774	0.791,0.913,0.881	-0.067
17110	ENSG00000161010	MRNIP	chr5	-	179853196	179853276	179847977	179848066	179853377	179853437	17110	8,0,8	12,7,6	0,0,4	11,9,4	228	149	0.0185196	0.34604	0.303,0.0,0.466	0.0,0.0,0.395	0.125
17116	ENSG00000233527	ZNF529-AS1	chr19	+	36594155	36594299	36593845	36593931	36594441	36594708	17116	1,1,0	5,1,3	1,2,8	0,5,0	292	149	8.03e-05	0.00920892	0.093,0.338,0.0	1.0,0.17,1.0	-0.58
17176	ENSG00000188342	GTF2F2	chr13	+	45149769	45149788	45136732	45136806	45151686	45151831	17176	183204147	0,0,1	250,77,0	5,1,3	167	149	0.0486236	0.626407	1.0,1.0,0.992	0.978,0.986,0.0	0.343
17182	ENSG00000114354	TFG	chr3	+	100710970	100711068	100709471	100709721	100713642	100713869	17182	3,4,3	145122140	11,5,6	120135165	246	149	0.0272609	0.43824	0.012,0.019,0.013	0.053,0.022,0.022	-0.018
17220	ENSG00000065809	FAM107B	chr10	-	14553321	14553387	14530331	14530515	14604239	14604418	17220	4,11,8	1,0,2	8,7,3	3,7,1	214	149	0.00213279	0.0845301	0.736,1.0,0.736	0.65,0.41,0.676	0.245
17251	ENSG00000177697	CD151	chr11	+	834529	834591	832951	833022	836062	836153	17251	95,97,102	0,17,0	78,85,89	0,0,0	210	149	5.06e-05	0.00663031	1.0,0.802,1.0	1.0,1.0,1.0	-0.066
17299	ENSG00000119682	AREL1	chr14	-	74684453	74684680	74683295	74683533	74685599	74685646	17299	93,92,75	0,0,1	89,112,99	1,2,7	298	149	0.00269052	0.0987415	1.0,1.0,0.974	0.978,0.966,0.876	0.051
17302	ENSG00000119682	AREL1	chr14	-	74701668	74701774	74698763	74698856	74712932	74713087	17302	0,3,2	1,1,3	7,0,2	0,5,0	254	149	0.0471005	0.613479	0.0,0.638,0.281	1.0,0.0,1.0	-0.36
17359	ENSG00000128694	OSGEPL1	chr2	-	189762684	189762944	189761419	189761660	189763164	189763227	17359	20,13,25	0,5,0	12,23,17	0,0,0	298	149	0.0425451	0.579876	1.0,0.565,1.0	1.0,1.0,1.0	-0.145
17384	ENSG00000112511	PHF1	chr6	+	33415234	33415329	33414724	33415144	33415589	33415670	17384	62,49,43	6,6,1	49,42,56	0,3,2	243	149	0.0286074	0.452095	0.864,0.834,0.963	1.0,0.896,0.945	-0.06
17476	ENSG00000135597	REPS1	chr6	-	138907494	138907600	138903492	138905132	138908667	138908816	17476	143145192	6,2,10	145135127	9,9,17	254	149	0.00398068	0.127299	0.933,0.977,0.918	0.904,0.898,0.814	0.071
17489	ENSG00000135597	REPS1	chr6	-	138934224	138934326	138929976	138930098	138941334	138941489	17489	10,3,3	77,64,106	1,1,0	77,44,66	250	149	0.00276184	0.100457	0.072,0.027,0.017	0.008,0.013,0.0	0.032
17495	ENSG00000128563	PRKRIP1	chr7	+	102397619	102397698	102376211	102376322	102399547	102399648	17495	41,43,59	8,9,1	34,29,38	2,2,0	227	149	0.00403998	0.128466	0.771,0.758,0.975	0.918,0.905,1.0	-0.106
17503	ENSG00000133678	TMEM254	chr10	+	80086230	80086258	80082144	80082204	80090379	80090412	17503	12,4,3	2,0,0	5,3,1	3,1,1	176	149	0.00360977	0.119663	0.836,1.0,1.0	0.585,0.717,0.458	0.359
17505	ENSG00000163686	ABHD6	chr3	+	58249877	58249942	58237505	58237916	58256561	58256705	17505	12,7,3	3,0,2	4,4,3	0,1,0	213	149	0.0146612	0.298038	0.737,1.0,0.512	1.0,0.737,1.0	-0.163
17520	ENSG00000143612	C1orf43	chr1	-	154213892	154213946	154212457	154212624	154214456	154214574	17520	786637679	74,58,68	609697727	46,49,38	202	149	0.00765665	0.197026	0.887,0.89,0.88	0.907,0.913,0.934	-0.032
17536	ENSG00000130023	ERMARD	chr6	+	169753037	169753181	169751647	169751663	169753863	169754032	17536	0,0,1	17,10,11	9,3,3	23,15,15	292	149	2.66e-05	0.00423048	0.0,0.0,0.044	0.166,0.093,0.093	-0.103
17544	ENSG00000130023	ERMARD	chr6	+	169766637	169766667	169762428	169762531	169768102	169768171	17544	62,65,87	0,0,2	83,53,59	4,3,4	178	149	0.00183712	0.0764373	1.0,1.0,0.973	0.946,0.937,0.925	0.055
17572	ENSG00000104419	NDRG1	chr8	-	133255269	133255400	133254538	133254595	133256776	133256863	17572	9,7,11	258190224	3,1,2	152186213	279	149	0.0110128	0.251748	0.018,0.019,0.026	0.01,0.003,0.005	0.015
17586	ENSG00000160785	SLC25A44	chr1	+	156199834	156200472	156193931	156194247	156207885	156208013	17586	170113155	0,0,0	135168152	3,4,4	298	149	0.00353753	0.118438	1.0,1.0,1.0	0.957,0.955,0.95	0.046
17597	ENSG00000135541	AHI1	chr6	-	135323161	135323324	135318518	135318616	135358131	135358187	17597	7,14,10	3,0,8	35,20,50	1,2,0	298	149	0.000342039	0.0245036	0.538,1.0,0.385	0.946,0.833,1.0	-0.285
17602	ENSG00000135541	AHI1	chr6	-	135467580	135467634	135465813	135466373	135490622	135490747	17602	3,16,11	0,0,0	11,18,27	8,1,0	202	149	0.0005231	0.0326738	1.0,1.0,1.0	0.504,0.93,1.0	0.189
17605	ENSG00000135541	AHI1	chr6	-	135497187	135497249	135492227	135492291	135497582	135497649	17605	6,3,11	1,2,2	6,2,3	0,2,0	210	149	0.041541	0.572066	0.81,0.516,0.796	1.0,0.415,1.0	-0.098
17616	ENSG00000090857	PDPR	chr16	+	70131301	70131419	70128958	70129122	70132150	70132300	17616	25,35,33	6,0,3	33,37,37	4,0,0	266	149	0.0347349	0.510791	0.7,1.0,0.86	0.822,1.0,1.0	-0.087
17629	ENSG00000105223	PLD3	chr19	+	40365552	40365585	40348703	40348768	40366418	40366510	17629	7,0,0	33,20,16	8,12,0	13,29,37	181	149	0.0360448	0.523227	0.149,0.0,0.0	0.336,0.254,0.0	-0.147
17637	ENSG00000105223	PLD3	chr19	+	40365717	40365930	40365552	40365585	40366418	40366464	17637	20,12,15	7,0,0	22,22,1	8,13,0	298	149	0.0419129	0.574536	0.588,1.0,1.0	0.579,0.458,1.0	0.184
17704	ENSG00000138107	ACTR1A	chr10	-	102481836	102481898	102481131	102481172	102483010	102483103	17704	257224236	8,16,5	193196181	4,0,8	210	149	0.0309391	0.474089	0.958,0.909,0.971	0.972,1.0,0.941	-0.025
17705	ENSG00000138107	ACTR1A	chr10	-	102482000	102482175	102481131	102481172	102483010	102483103	17705	507463451	8,16,5	367399509	4,0,8	298	149	0.0125025	0.269698	0.969,0.935,0.978	0.979,1.0,0.97	-0.022
17733	ENSG00000122729	ACO1	chr9	+	32386370	32386438	32384619	32384735	32405484	32405603	17733	5,1,5	45,36,29	2,1,0	42,53,55	216	149	0.00256544	0.0960453	0.071,0.019,0.106	0.032,0.013,0.0	0.05
17772	ENSG00000104412	EMC2	chr8	+	108455872	108455930	108453061	108453147	108469825	108469911	17772	156332274	5,7,8	319292255	18,11,10	206	149	0.0427691	0.582025	0.958,0.972,0.961	0.928,0.95,0.949	0.021
17780	ENSG00000168003	SLC3A2	chr11	+	62882504	62882618	62881698	62882066	62882907	62882999	17780	34,26,28	10998221012	5,11,12	801875778	262	149	0.000902426	0.0480636	0.017,0.018,0.015	0.004,0.007,0.009	0.01
17785	ENSG00000168003	SLC3A2	chr11	+	62886436	62886568	62885464	62885608	62888134	62888218	17785	37,25,30	373289354	13,16,17	302304238	280	149	0.00889994	0.218382	0.05,0.044,0.043	0.022,0.027,0.037	0.017
17790	ENSG00000125746	EML2	chr19	-	45618821	45618943	45617629	45617697	45619059	45619191	17790	7,0,2	40,30,27	0,0,1	32,39,35	270	149	0.0137518	0.285734	0.088,0.0,0.039	0.0,0.0,0.016	0.037
17812	ENSG00000196141	SPATS2L	chr2	+	200383866	200384017	200329430	200329480	200389222	200389283	17812	18,20,25	94,81,73	23,15,9	105,99,98	298	149	0.0264688	0.429866	0.087,0.11,0.146	0.099,0.07,0.044	0.043
17813	ENSG00000196141	SPATS2L	chr2	+	200383866	200384017	200378140	200378371	200389222	200389283	17813	18,19,14	0,0,2	22,14,6	0,7,2	298	149	0.000944377	0.049126	1.0,1.0,0.778	1.0,0.5,0.6	0.226
17843	ENSG00000005243	COPZ2	chr17	-	48032155	48032233	48029124	48029176	48032685	48032741	17843	53,38,41	1,1,2	40,22,49	4,4,8	226	149	0.000397691	0.0273481	0.972,0.962,0.931	0.868,0.784,0.802	0.137
17845	ENSG00000005243	COPZ2	chr17	-	48032685	48032741	48029124	48029176	48033862	48033944	17845	0,1,0	1,0,4	1,1,4	0,4,0	204	149	0.000311687	0.0229774	0.0,1.0,0.0	1.0,0.154,1.0	-0.385
17854	ENSG00000189376	C8orf76	chr8	-	123231721	123231757	123226499	123226632	123237797	123237941	17854	58,49,51	0,0,0	41,45,49	7,0,0	184	149	0.0397686	0.557296	1.0,1.0,1.0	0.826,1.0,1.0	0.058
17888	ENSG00000178078	STAP2	chr19	-	4324454	4324529	4324042	4324197	4325215	4325308	17888	29,25,23	2,3,3	10,17,15	0,1,0	223	149	0.00120277	0.0580982	0.906,0.848,0.837	1.0,0.919,1.0	-0.109
17889	ENSG00000178078	STAP2	chr19	-	4324454	4324664	4324043	4324197	4325215	4325308	17889	17,17,10	2,3,3	17,22,10	0,1,0	298	149	4.28e-05	0.00581302	0.81,0.739,0.625	1.0,0.917,1.0	-0.248
17890	ENSG00000178078	STAP2	chr19	-	4324454	4324667	4324042	4324197	4325215	4325308	17890	21,18,13	2,3,3	15,24,12	0,1,0	298	149	9.3e-05	0.0101605	0.84,0.75,0.684	1.0,0.923,1.0	-0.216
17893	ENSG00000178078	STAP2	chr19	-	4328674	4328809	4327315	4327385	4329960	4330061	17893	48,50,30	0,1,2	27,25,32	2,7,2	283	149	0.000459097	0.0299678	1.0,0.963,0.888	0.877,0.653,0.894	0.142
17902	ENSG00000169727	GPS1	chr17	+	82052377	82052459	82051896	82051964	82053273	82053366	17902	34,27,31	137,91,100	11,24,8	81,89,105	230	149	0.0051954	0.151527	0.139,0.161,0.167	0.081,0.149,0.047	0.063
17919	ENSG00000114857	NKTR	chr3	+	42620015	42620043	42619663	42619708	42621428	42621516	17919	7,6,7	3,0,0	0,0,15	12,10,15	176	149	5.38e-08	3.82e-05	0.664,1.0,1.0	0.0,0.0,0.458	0.735
17920	ENSG00000114857	NKTR	chr3	+	42627199	42627227	42621004	42621516	42630545	42630575	17920	2,6,3	0,1,0	0,0,4	9,3,10	176	149	7.65e-11	1.54e-07	1.0,0.836,1.0	0.0,0.0,0.253	0.861
17924	ENSG00000108100	CCNY	chr10	+	35501500	35501535	35483403	35483478	35516522	35516575	17924	267312280	2,6,5	204268254	9,11,5	183	149	0.0119236	0.264241	0.991,0.977,0.979	0.949,0.952,0.976	0.023
17929	ENSG00000108100	CCNY	chr10	+	35516522	35516623	35501500	35501535	35525963	35525999	17929	566561553	8,14,6	414520543	3,5,3	249	149	0.0109443	0.251157	0.977,0.96,0.982	0.988,0.984,0.991	-0.015
17954	ENSG00000154144	TBRG1	chr11	+	124626692	124626751	124625670	124625903	124626903	124626935	17954	4,6,3	54,27,48	1,4,0	41,44,58	207	149	0.0170633	0.329594	0.051,0.138,0.043	0.017,0.061,0.0	0.051
17960	ENSG00000254995	STX16-NPEPL1	chr20	+	58669290	58669453	58667986	58668127	58670511	58670603	17960	275281297	31,40,44	300264308	51,62,47	298	149	0.0460033	0.604937	0.816,0.778,0.771	0.746,0.68,0.766	0.058
18042	ENSG00000079156	OSBPL6	chr2	+	178339671	178339764	178338990	178339094	178349223	178349389	18042	0,1,0	16,12,10	8,2,9	30,16,18	241	149	7.47e-06	0.00173436	0.0,0.049,0.0	0.142,0.072,0.236	-0.134
18060	ENSG00000140497	SCAMP2	chr15	-	74854580	74854649	74852068	74854119	74873198	74873302	18060	480335407	9,0,15	366336339	0,0,0	217	149	0.000645011	0.0380842	0.973,1.0,0.949	1.0,1.0,1.0	-0.026
18092	ENSG00000125846	ZNF133	chr20	+	18310168	18310306	18306297	18306393	18315068	18316994	18092	3,0,3	5,6,4	0,0,0	11,11,4	286	149	0.00520962	0.15168	0.238,0.0,0.281	0.0,0.0,0.0	0.173
18100	ENSG00000154710	RABGEF1	chr7	+	66783674	66783841	66775226	66775393	66797373	66797506	18100	200257225	3,0,0	220216267	7,0,8	298	149	0.00251554	0.0948594	0.971,1.0,1.0	0.94,1.0,0.943	0.029
18101	ENSG00000154710	RABGEF1	chr7	+	66795510	66795592	66775226	66775393	66797373	66797506	18101	102115103	3,0,0	97,112,98	7,0,8	230	149	0.000366044	0.0257138	0.957,1.0,1.0	0.9,1.0,0.888	0.056
18116	ENSG00000161939	RNASEK-C17orf49	chr17	+	7016909	7017014	7016494	7016685	7017256	7017520	18116	92,62,84	13,6,18	52,68,57	16,20,32	253	149	0.000759342	0.0426501	0.806,0.859,0.733	0.657,0.667,0.512	0.187
18146	ENSG00000122557	HERPUD2	chr7	-	35635134	35635458	35634311	35634429	35638349	35638472	18146	110153176	1,0,2	180173219	5,4,2	298	149	0.0291946	0.457161	0.982,1.0,0.978	0.947,0.956,0.982	0.025
18158	ENSG00000151090	THRB	chr3	-	24297225	24297323	24228937	24229001	24318357	24318494	18158	1,2,3	1,2,10	8,3,1	0,2,3	246	149	0.0486368	0.626411	0.377,0.377,0.154	1.0,0.476,0.168	-0.245
18160	ENSG00000151090	THRB	chr3	-	24297225	24297371	24228937	24229001	24337299	24337371	18160	1,3,4	0,0,0	11,5,3	2,2,4	294	149	1.48e-07	8.85e-05	1.0,1.0,1.0	0.736,0.559,0.275	0.477
18161	ENSG00000151090	THRB	chr3	-	24318357	24318494	24228937	24229001	24337299	24337371	18161	1,5,10	0,0,0	3,3,5	2,2,4	285	149	3.43e-08	2.85e-05	1.0,1.0,1.0	0.44,0.44,0.395	0.575
18266	ENSG00000167085	PHB	chr17	-	49414241	49414333	49413176	49413291	49414834	49414884	18266	94,54,48	170213291328	37,25,34	108710101097	240	149	0.00737539	0.192721	0.033,0.025,0.022	0.021,0.015,0.019	0.008
18309	ENSG00000152455	SUV39H2	chr10	+	14881499	14881645	14878862	14878919	14896845	14896977	18309	19,19,33	12,0,20	29,30,24	24,26,28	294	149	0.0352193	0.515495	0.445,1.0,0.455	0.38,0.369,0.303	0.283
18320	ENSG00000245937	LINC01184	chr5	-	128076946	128077093	128061143	128061244	128082734	128082881	18320	4,3,3	10,19,20	9,6,10	16,25,17	295	149	0.0409088	0.566745	0.168,0.074,0.07	0.221,0.108,0.229	-0.082
18333	ENSG00000206562	METTL6	chr3	-	15414729	15414914	15414020	15414162	15415497	15415583	18333	0,4,2	7,15,10	0,0,1	19,22,8	298	149	0.0334689	0.495769	0.0,0.118,0.091	0.0,0.0,0.059	0.05
18335	ENSG00000206562	METTL6	chr3	-	15415497	15415583	15411329	15411437	15415771	15415860	18335	27,13,13	0,0,0	14,16,20	1,3,2	234	149	0.00236851	0.0911446	1.0,1.0,1.0	0.899,0.773,0.864	0.155
18337	ENSG00000206562	METTL6	chr3	-	15415497	15415583	15414020	15414162	15415771	15415860	18337	32,28,17	49,60,51	33,36,26	29,40,45	234	149	0.0200931	0.362391	0.294,0.229,0.175	0.42,0.364,0.269	-0.118
18366	ENSG00000161533	ACOX1	chr17	-	75960214	75960375	75957420	75957566	75978533	75978693	18366	38,55,35	0,0,0	20,35,30	8,0,2	298	149	3.14e-05	0.00479997	1.0,1.0,1.0	0.556,1.0,0.882	0.187
18367	ENSG00000161533	ACOX1	chr17	-	75973624	75973785	75957458	75957566	75978533	75978693	18367	22,30,21	0,0,0	19,19,17	8,0,2	298	149	1.05e-05	0.00229785	1.0,1.0,1.0	0.543,1.0,0.81	0.216
18432	ENSG00000114062	UBE3A	chr15	-	25409087	25409207	25405460	25405502	25438488	25438999	18432	15,18,22	0,3,3	41,17,14	18,3,7	268	149	0.00450001	0.137492	1.0,0.769,0.803	0.559,0.759,0.527	0.242
18436	ENSG00000114062	UBE3A	chr15	-	25415709	25415842	25411907	25411971	25438488	25438986	18436	3,3,2	5,8,8	0,0,4	10,14,11	281	149	0.028943	0.455448	0.241,0.166,0.117	0.0,0.0,0.162	0.121
18455	ENSG00000135476	ESPL1	chr12	+	53272720	53272857	53270677	53270798	53274816	53275010	18455	112,91,73	0,6,3	81,84,89	1,0,0	285	149	0.0057829	0.163673	1.0,0.888,0.927	0.977,1.0,1.0	-0.054
18456	ENSG00000135476	ESPL1	chr12	+	53274816	53275010	53272720	53272857	53276619	53276859	18456	84,55,92	2,6,2	42,62,70	0,1,0	298	149	0.00124808	0.0593265	0.955,0.821,0.958	1.0,0.969,1.0	-0.078
18468	ENSG00000091073	DTX2	chr7	+	76463444	76463709	76461696	76461836	76480420	76480584	18468	7,7,6	1,0,0	6,23,12	0,1,4	298	149	0.0248644	0.414302	0.778,1.0,1.0	1.0,0.92,0.6	0.086
18471	ENSG00000091073	DTX2	chr7	+	76463544	76463709	76461700	76461836	76480420	76480777	18471	7,7,8	1,0,0	6,37,12	0,1,4	298	149	0.0418896	0.574536	0.778,1.0,1.0	1.0,0.949,0.6	0.076
18474	ENSG00000091073	DTX2	chr7	+	76476942	76477178	76461696	76461836	76480420	76480447	18474	0,3,2	1,0,0	1,0,0	0,1,4	298	149	4.13e-05	0.00569212	0.0,1.0,1.0	1.0,0.0,0.0	0.333
18502	ENSG00000248049	UBA6-AS1	chr4	+	67720421	67721051	67701360	67701484	67728539	67728686	18502	83,98,79	0,4,1	92,110,94	0,7,11	298	149	0.00486341	0.144588	1.0,0.925,0.975	1.0,0.887,0.81	0.068
18526	ENSG00000122952	ZWINT	chr10	-	56359475	56359532	56358804	56358947	56359686	56359731	18526	616762731	9,20,26	636676710	2,2,9	205	149	7.94e-07	0.000332798	0.98,0.965,0.953	0.996,0.996,0.983	-0.026
18536	ENSG00000089818	NECAP1	chr12	+	8091768	8091850	8089935	8090299	8092675	8092784	18536	137174121	4,10,4	132144133	5,1,0	230	149	0.00689361	0.184311	0.957,0.919,0.951	0.945,0.989,1.0	-0.036
18538	ENSG00000089818	NECAP1	chr12	+	8091839	8091850	8090194	8090299	8092675	8092784	18538	12,19,10	4,10,4	14,12,17	5,1,0	159	149	0.00856588	0.213281	0.738,0.64,0.701	0.724,0.918,1.0	-0.188
18575	ENSG00000157193	LRP8	chr1	-	53272603	53272642	53271226	53271346	53275630	53275663	18575	55,50,65	10,13,13	36,54,30	3,5,4	187	149	0.0148523	0.301077	0.814,0.754,0.799	0.905,0.896,0.857	-0.097
18627	ENSG00000197375	SLC22A5	chr5	+	132390689	132390904	132388920	132389021	132392432	132392615	18627	5,2,4	0,3,1	4,2,3	1,0,0	298	149	0.0209553	0.371194	1.0,0.25,0.667	0.667,1.0,1.0	-0.25
18628	ENSG00000197375	SLC22A5	chr5	+	132390775	132390904	132388920	132389021	132392432	132392615	18628	2,0,1	0,3,1	1,2,1	1,0,0	277	149	0.000489876	0.0315039	1.0,0.0,0.35	0.35,1.0,1.0	-0.333
18647	ENSG00000196873	CBWD3	chr9	+	68259346	68259434	68258531	68258569	68264467	68264514	18647	12,21,71	27,23,63	50,30,38	18,25,32	236	149	0.0411221	0.568148	0.219,0.366,0.416	0.637,0.431,0.428	-0.165
18652	ENSG00000196873	CBWD3	chr9	+	68269599	68269722	68268933	68268978	68274881	68274938	18652	2,4,14	36,18,15	6,6,12	0,9,18	271	149	0.0295194	0.459566	0.03,0.109,0.339	1.0,0.268,0.268	-0.353
18653	ENSG00000196873	CBWD3	chr9	+	68269599	68269722	68268933	68268978	68285988	68286040	18653	2,4,9	13,6,8	6,6,9	1,2,4	271	149	0.00138972	0.0639923	0.078,0.268,0.382	0.767,0.623,0.553	-0.405
18731	ENSG00000108509	CAMTA2	chr17	-	4972231	4972536	4970339	4970536	4972768	4972793	18731	53,48,46	1,0,0	47,47,53	2,0,4	298	149	0.0346203	0.509931	0.964,1.0,1.0	0.922,1.0,0.869	0.058
18758	ENSG00000139734	DIAPH3	chr13	-	60132956	60132989	60112009	60112186	60163586	60163766	18758	19,49,31	0,4,2	45,41,36	6,5,8	181	149	0.0100028	0.23674	1.0,0.91,0.927	0.861,0.871,0.787	0.106
18765	ENSG00000177409	SAMD9L	chr7	-	93146882	93147146	93145384	93146040	93148193	93148345	18765	12,39,19	1,0,0	25,30,33	0,3,4	298	149	0.00270265	0.0991148	0.857,1.0,1.0	1.0,0.833,0.805	0.073
18766	ENSG00000177409	SAMD9L	chr7	-	93147087	93147146	93145384	93146040	93148193	93148345	18766	7,18,8	1,0,0	15,9,17	0,3,4	207	149	0.00135316	0.062964	0.834,1.0,1.0	1.0,0.683,0.754	0.132
18778	ENSG00000145246	ATP10D	chr4	+	47515475	47515670	47512503	47512830	47523011	47523216	18778	8,14,18	3,3,0	21,13,23	1,0,0	298	149	0.00139203	0.0640092	0.571,0.7,1.0	0.913,1.0,1.0	-0.214
18790	ENSG00000151806	GUF1	chr4	+	44695614	44695734	44694411	44694513	44697407	44697444	18790	59100127	3,2,1	97107121	7,5,10	268	149	0.00172397	0.073539	0.916,0.965,0.986	0.885,0.922,0.871	0.063
18811	ENSG00000180891	CUEDC1	chr17	-	57871285	57871369	57869121	57869193	57872662	57872670	18811	119113128	3,4,2	112101119	0,1,0	232	149	0.0441285	0.591884	0.962,0.948,0.976	1.0,0.985,1.0	-0.033
18813	ENSG00000072401	UBE2D1	chr10	+	58361494	58361526	58361337	58361401	58363608	58363686	18813	41,72,66	1,9,2	88,81,91	0,1,1	180	149	0.000329775	0.0238941	0.971,0.869,0.965	1.0,0.985,0.987	-0.056
18827	ENSG00000107036	RIC1	chr9	+	5753535	5753646	5753199	5753238	5754840	5754930	18827	32,45,48	1,0,0	34,32,40	2,4,0	259	149	0.0210898	0.372961	0.948,1.0,1.0	0.907,0.822,1.0	0.073
18845	ENSG00000126456	IRF3	chr19	-	49663342	49663514	49663187	49663258	49665630	49665705	18845	153140139	5,4,0	112129117	0,8,10	298	149	0.0225811	0.390582	0.939,0.946,1.0	1.0,0.89,0.854	0.047
18847	ENSG00000126456	IRF3	chr19	-	49664442	49664673	49663342	49663514	49665630	49665705	18847	3,7,6	9,0,0	7,5,6	0,0,0	298	149	0.0124979	0.269698	0.143,1.0,1.0	1.0,1.0,1.0	-0.286
18850	ENSG00000126456	IRF3	chr19	-	49664552	49664673	49663342	49663514	49665630	49665788	18850	13,9,7	9,0,0	14,16,11	0,0,0	269	149	0.00163334	0.071027	0.444,1.0,1.0	1.0,1.0,1.0	-0.185
18853	ENSG00000126456	IRF3	chr19	-	49664673	49664846	49663187	49663514	49665630	49665705	18853	79,51,92	9,0,0	72,76,100	0,0,0	298	149	0.00260033	0.0969039	0.814,1.0,1.0	1.0,1.0,1.0	-0.062
18857	ENSG00000123353	ORMDL2	chr12	+	55819090	55819173	55818040	55818112	55819341	55819493	18857	199186166	2,7,3	147170164	1,3,0	231	149	0.0373607	0.534677	0.985,0.945,0.973	0.99,0.973,1.0	-0.02
18893	ENSG00000176406	RIMS2	chr8	+	104013441	104013621	103989304	103989421	104014505	104014615	18893	3,9,10	0,0,0	7,2,7	1,3,0	298	149	0.0293485	0.458038	1.0,1.0,1.0	0.778,0.25,1.0	0.324
18929	ENSG00000003436	TFPI	chr2	-	187513615	187513646	187503647	187503770	187544503	187544637	18929	8,16,6	0,6,3	15,11,14	1,0,1	179	149	0.000552507	0.0339965	1.0,0.689,0.625	0.926,1.0,0.921	-0.178
18936	ENSG00000003436	TFPI	chr2	-	187544503	187544637	187503647	187503770	187554199	187554461	18936	3,15,7	99204199	1,5,1	196180233	282	149	0.0021749	0.0855769	0.016,0.037,0.018	0.003,0.014,0.002	0.017
18937	ENSG00000003436	TFPI	chr2	-	187544503	187544637	187513615	187513646	187554199	187554461	18937	3,9,4	11,8,10	0,5,1	18,27,15	282	149	0.000576551	0.0349786	0.126,0.373,0.174	0.0,0.089,0.034	0.183
18942	ENSG00000198858	R3HDM4	chr19	-	901419	901546	900828	900952	901975	902434	18942	62,50,61	19,13,9	51,45,58	3,4,6	275	149	0.00121052	0.0581958	0.639,0.676,0.786	0.902,0.859,0.84	-0.167
18943	ENSG00000198858	R3HDM4	chr19	-	901421	901546	900828	900952	901975	902067	18943	139118122	19,13,9	99110135	3,4,6	273	149	0.000343019	0.0245036	0.8,0.832,0.881	0.947,0.938,0.925	-0.099
19017	ENSG00000117682	DHDDS	chr1	+	26442730	26442873	26438167	26438284	26447558	26447660	19017	40,70,53	0,0,0	31,46,35	5,7,0	291	149	1.99e-06	0.000654252	1.0,1.0,1.0	0.76,0.771,1.0	0.156
19019	ENSG00000117682	DHDDS	chr1	+	26446315	26446432	26438167	26438284	26447558	26447615	19019	54,59,35	0,0,0	45,57,52	5,7,0	265	149	1.46e-05	0.00279255	1.0,1.0,1.0	0.835,0.821,1.0	0.115
19039	ENSG00000163714	U2SURP	chr3	+	143023974	143024018	143022852	143023064	143027148	143027253	19039	130326277	5,8,14	239189205	22,10,25	192	149	0.0001981	0.0167457	0.953,0.969,0.939	0.894,0.936,0.864	0.056
19084	ENSG00000175166	PSMD2	chr3	+	184301793	184302071	184301536	184301658	184302678	184302775	19084	0,0,4	4,3,3	3,5,3	3,0,0	298	149	0.000125621	0.0125916	0.0,0.0,0.4	0.333,1.0,1.0	-0.644
19191	ENSG00000148399	DPH7	chr9	-	137575708	137575892	137574751	137574843	137576079	137576167	19191	5,13,6	21,22,45	7,4,0	38,36,31	298	149	0.00841989	0.211233	0.106,0.228,0.063	0.084,0.053,0.0	0.087
19193	ENSG00000148399	DPH7	chr9	-	137576308	137576402	137575708	137576167	137578509	137578540	19193	40,34,22	0,0,1	26,29,26	2,4,3	242	149	0.000133121	0.0129842	1.0,1.0,0.931	0.889,0.817,0.842	0.128
19195	ENSG00000148399	DPH7	chr9	-	137577469	137577603	137576079	137576167	137578509	137578549	19195	24,23,33	0,0,1	32,31,22	2,4,3	282	149	0.000166357	0.0150938	1.0,1.0,0.946	0.894,0.804,0.795	0.151
19198	ENSG00000148399	DPH7	chr9	-	137577469	137577603	137576308	137576402	137578624	137578889	19198	72,48,41	5,1,3	63,42,43	2,0,0	282	149	0.00346723	0.116537	0.884,0.962,0.878	0.943,1.0,1.0	-0.073
19199	ENSG00000148399	DPH7	chr9	-	137577576	137577603	137576308	137576402	137578624	137578717	19199	7,4,2	5,1,3	4,5,8	2,0,0	175	149	0.000385395	0.0266669	0.544,0.773,0.362	0.63,1.0,1.0	-0.317
19204	ENSG00000135480	KRT7	chr12	+	52248176	52248211	52245350	52245632	52251776	52252186	19204	317255265	8,15,15	278287315	5,5,7	183	149	0.00230722	0.0893964	0.97,0.933,0.935	0.978,0.979,0.973	-0.031
19216	ENSG00000126457	PRMT1	chr19	+	49679871	49679925	49677271	49677316	49680486	49680588	19216	116,81,120	647467507	63,59,63	444498347	202	149	0.0169313	0.328014	0.117,0.113,0.149	0.095,0.08,0.118	0.029
19228	ENSG00000163393	SLC22A15	chr1	+	116026892	116027022	116020720	116020885	116031402	116031890	19228	13,3,8	5,4,7	13,15,12	1,0,4	278	149	0.00125434	0.0594295	0.582,0.287,0.38	0.874,1.0,0.617	-0.414
19265	ENSG00000136868	SLC31A1	chr9	+	113256113	113256277	113221543	113221678	113257112	113257185	19265	434328440	6,5,9	315325292	15,5,10	298	149	0.0249823	0.415233	0.973,0.97,0.961	0.913,0.97,0.936	0.028
19268	ENSG00000125779	PANK2	chr20	+	3912457	3912634	3910576	3910830	3916926	3917050	19268	294301317	0,0,0	256315372	10,3,0	298	149	0.0427329	0.582	1.0,1.0,1.0	0.928,0.981,1.0	0.03
19273	ENSG00000127720	METTL25	chr12	+	82438717	82438791	82434694	82434724	82456726	82456820	19273	13,23,15	0,0,0	18,21,13	1,4,1	222	149	0.00372765	0.122133	1.0,1.0,1.0	0.924,0.779,0.897	0.133
19276	ENSG00000283761	AC118553	chr1	+	99999260	99999415	99993536	99993741	100007033	100007156	19276	38,52,82	0,1,0	99,117,82	0,5,5	298	149	0.00427021	0.132628	1.0,0.963,1.0	1.0,0.921,0.891	0.05
19286	ENSG00000283761	AC118553	chr1	+	100043072	100043229	100017681	100017815	100049908	100050004	19286	1,0,11	2,4,0	10,2,18	0,0,5	298	149	0.0267104	0.432267	0.2,0.0,1.0	1.0,1.0,0.643	-0.481
19322	ENSG00000119408	NEK6	chr9	+	124292848	124293013	124257962	124258085	124301935	124302054	19322	20,14,22	52,35,47	29,22,18	23,29,31	298	149	0.00896999	0.21957	0.161,0.167,0.19	0.387,0.275,0.225	-0.123
19342	ENSG00000198959	TGM2	chr20	-	38155846	38156089	38150938	38151057	38161419	38161599	19342	149511181251	18,23,17	115713611286	9,19,7	298	149	0.024525	0.410749	0.976,0.96,0.974	0.985,0.973,0.989	-0.012
19343	ENSG00000198959	TGM2	chr20	-	38161419	38161599	38155846	38156089	38165188	38165259	19343	238116251948	24,15,14	173820261891	10,4,4	298	149	0.00469475	0.14123	0.98,0.982,0.986	0.989,0.996,0.996	-0.011
19364	ENSG00000136295	TTYH3	chr7	+	2659939	2660040	2658939	2659015	2661667	2661842	19364	2,3,1	134,107,97	0,10,3	66,120,87	249	149	0.0498429	0.63613	0.009,0.017,0.006	0.0,0.047,0.02	-0.012
19385	ENSG00000108219	TSPAN14	chr10	+	80463087	80463127	80454309	80454371	80468546	80468687	19385	1,0,0	16,15,17	2,4,0	22,16,15	188	149	0.03055	0.469819	0.047,0.0,0.0	0.067,0.165,0.0	-0.062
19396	ENSG00000108219	TSPAN14	chr10	+	80504727	80504778	80489216	80489314	80512143	80512269	19396	58,44,57	0,0,1	36,39,81	0,0,7	199	149	0.0423914	0.579609	1.0,1.0,0.977	1.0,1.0,0.897	0.027
19412	ENSG00000006007	GDE1	chr16	-	19507654	19507779	19503860	19505092	19510838	19510944	19412	82,90,64	1,0,1	65,78,83	8,2,2	273	149	0.000372979	0.0260422	0.978,1.0,0.972	0.816,0.955,0.958	0.074
19458	ENSG00000140859	KIFC3	chr16	-	57785463	57785666	57772222	57772288	57794998	57795141	19458	37,26,27	39,39,45	36,46,29	29,38,24	298	149	0.0171402	0.330345	0.322,0.25,0.231	0.383,0.377,0.377	-0.111
19486	ENSG00000116793	PHTF1	chr1	-	113724758	113724893	113713278	113713438	113726417	113726574	19486	119131159	0,0,1	162134191	4,6,2	283	149	0.00330278	0.113492	1.0,1.0,0.988	0.955,0.922,0.98	0.044
19517	ENSG00000198646	NCOA6	chr20	-	34727258	34727407	34714773	34715365	34732558	34732595	19517	139182190	4,2,0	163166185	2,7,8	297	149	0.00851657	0.212366	0.946,0.979,1.0	0.976,0.922,0.921	0.035
19551	ENSG00000266835	GAPLINC	chr18	+	3473953	3474142	3467240	3467270	3478755	3478976	19551	1,6,2	31,28,27	12,10,19	34,44,35	298	149	0.000180989	0.0157725	0.016,0.097,0.036	0.15,0.102,0.213	-0.105
19600	ENSG00000113971	NPHP3	chr3	-	132684553	132684794	132683398	132683524	132686259	132686387	19600	20,43,46	0,0,2	73,54,75	1,5,1	298	149	0.0432591	0.585551	1.0,1.0,0.92	0.973,0.844,0.974	0.043
19611	ENSG00000214413	BBIP1	chr10	-	110907679	110907836	110901537	110901612	110918120	110918213	19611	1,16,8	166179180	12,16,11	154138175	298	149	0.0326866	0.489759	0.003,0.043,0.022	0.037,0.055,0.03	-0.018
19622	ENSG00000077232	DNAJC10	chr2	+	182739544	182739709	182736248	182736386	182740298	182740384	19622	0,3,2	33,63,66	3,3,11	70,42,60	298	149	0.00419439	0.131515	0.0,0.023,0.015	0.021,0.034,0.084	-0.034
19627	ENSG00000174738	NR1D2	chr3	+	23963223	23963330	23961976	23962605	23964976	23965162	19627	10,7,6	78147142	28,6,15	124144137	255	149	0.0112587	0.255026	0.07,0.027,0.024	0.117,0.024,0.06	-0.027
19635	ENSG00000198408	OGA	chr10	-	101793912	101793998	101792838	101792943	101797979	101798154	19635	308381415	2,4,6	448400514	11,6,13	234	149	0.0195666	0.356209	0.99,0.984,0.978	0.963,0.977,0.962	0.017
19648	ENSG00000269019	HOMER3-AS1	chr19	+	18946080	18946228	18940321	18940624	18946325	18946831	19648	1,1,1	0,3,1	2,2,2	0,0,0	296	149	0.000283798	0.0214835	1.0,0.144,0.335	1.0,1.0,1.0	-0.507
19671	ENSG00000079805	DNM2	chr19	+	10808568	10808580	10805915	10805967	10812263	10812377	19671	0,0,0	226191175	47,0,9	177195257	160	149	3.71e-10	5.71e-07	0.0,0.0,0.0	0.198,0.0,0.032	-0.077
19675	ENSG00000182809	CRIP2	chr14	+	105478265	105478360	105474149	105474905	105478449	105478507	19675	489343389	16,3,12	334372372	1,7,3	243	149	0.00334469	0.114005	0.949,0.986,0.952	0.995,0.97,0.987	-0.022
19692	ENSG00000119185	ITGB1BP1	chr2	-	9407448	9407598	9403474	9406905	9408112	9408205	19692	789626861	98133120	769648825	82,74,85	298	149	0.00536888	0.154982	0.801,0.702,0.782	0.824,0.814,0.829	-0.061
19698	ENSG00000119185	ITGB1BP1	chr2	-	9414177	9414256	9412067	9412405	9423372	9423522	19698	267244242	0,0,0	268230240	0,47,0	227	149	6.1e-07	0.000273889	1.0,1.0,1.0	1.0,0.763,1.0	0.079
19699	ENSG00000119185	ITGB1BP1	chr2	-	9418625	9418732	9412268	9412405	9423372	9423430	19699	247176208	0,0,0	192201201	0,47,0	255	149	2.48e-06	0.000763072	1.0,1.0,1.0	1.0,0.714,1.0	0.095
19719	ENSG00000017260	ATP2C1	chr3	+	130979248	130979419	130975331	130975488	130980581	130980679	19719	285416426	0,1,6	456423438	6,8,8	298	149	0.00614215	0.171733	1.0,0.995,0.973	0.974,0.964,0.965	0.022
19760	ENSG00000145349	CAMK2D	chr4	-	113500462	113500508	113465528	113465604	113509637	113509672	19760	9,6,5	0,0,0	8,15,9	4,0,2	194	149	0.00226473	0.0882398	1.0,1.0,1.0	0.606,1.0,0.776	0.206
19776	ENSG00000116754	SRSF11	chr1	+	70231094	70231203	70228421	70228555	70231858	70231975	19776	8,23,12	8,15,11	12,11,12	18,14,23	257	149	0.0370756	0.532221	0.367,0.471,0.387	0.279,0.313,0.232	0.134
19827	ENSG00000104852	SNRNP70	chr19	+	49102113	49102173	49101389	49101471	49104633	49104735	19827	25,32,9	182915861746	37,39,40	118212191151	208	149	2.72e-07	0.00014238	0.01,0.014,0.004	0.022,0.022,0.024	-0.013
19828	ENSG00000104852	SNRNP70	chr19	+	49102113	49102185	49101389	49101471	49104633	49104735	19828	15,19,12	182915861746	24,28,29	118212191151	220	149	0.00894315	0.219019	0.006,0.008,0.005	0.014,0.015,0.017	-0.009
19851	ENSG00000167535	CACNB3	chr12	+	48824948	48824968	48824668	48824733	48825162	48825243	19851	20,26,32	3,6,2	22,21,31	1,0,0	168	149	6.11e-05	0.00746438	0.855,0.794,0.934	0.951,1.0,1.0	-0.123
19907	ENSG00000164045	CDC25A	chr3	-	48180720	48180840	48177853	48177988	48182928	48183027	19907	110,85,79	11,3,4	76,95,104	3,1,3	268	149	0.0141992	0.291212	0.848,0.94,0.917	0.934,0.981,0.951	-0.054
19920	ENSG00000103540	CCP110	chr16	+	19548514	19548600	19546848	19548014	19551195	19551622	19920	0,14,8	9,20,29	22,15,35	38,21,35	234	149	0.0226099	0.390582	0.0,0.308,0.149	0.269,0.313,0.389	-0.171
19929	ENSG00000257046	AC011604	chr12	+	21067318	21067383	21054451	21054636	21076451	21076569	19929	6,19,12	0,1,0	20,13,18	8,2,0	213	149	0.000170986	0.0153061	1.0,0.93,1.0	0.636,0.82,1.0	0.158
19940	ENSG00000112541	PDE10A	chr6	-	165454577	165454695	165450241	165450362	165482314	165482343	19940	5,0,1	35,45,36	10,8,2	55,49,50	266	149	0.0120377	0.265222	0.074,0.0,0.015	0.092,0.084,0.022	-0.036
20025	ENSG00000197857	ZNF44	chr19	-	12291219	12291250	12275955	12276082	12293231	12293375	20025	5,0,3	1,2,3	0,0,0	4,2,1	179	149	3.04e-05	0.00467963	0.806,0.0,0.454	0.0,0.0,0.0	0.42
20066	ENSG00000099783	HNRNPM	chr19	+	8474166	8474244	8471325	8471427	8483157	8483211	20066	499518594	15,9,13	495526505	8,4,4	226	149	0.00533896	0.154709	0.956,0.974,0.968	0.976,0.989,0.988	-0.018
20089	ENSG00000101868	POLA1	chrX	+	24703250	24703347	24699424	24699549	24704388	24704469	20089	45,78,63	5,5,0	45,45,48	0,0,1	245	149	0.00123148	0.0588687	0.846,0.905,1.0	1.0,1.0,0.967	-0.072
20099	ENSG00000037474	NSUN2	chr5	-	6621602	6621744	6620115	6620298	6623213	6623285	20099	7,6,0	1,1,2	2,2,4	1,0,0	290	149	0.00796932	0.203318	0.782,0.755,0.0	0.507,1.0,1.0	-0.323
20197	ENSG00000100889	PCK2	chr14	+	24099994	24100213	24099557	24099720	24102752	24102830	20197	105,89,87	3,0,0	93127133	7,5,2	298	149	0.00163427	0.071027	0.946,1.0,1.0	0.869,0.927,0.971	0.06
20198	ENSG00000100889	PCK2	chr14	+	24103159	24103255	24102674	24102890	24103509	24103722	20198	79,44,65	10,7,1	84125113	5,4,4	244	149	0.0353851	0.51646	0.828,0.793,0.975	0.911,0.95,0.945	-0.07
20201	ENSG00000156599	ZDHHC5	chr11	+	57682421	57682543	57672020	57673194	57688507	57688665	20201	344310290	8,8,5	293298317	3,2,4	270	149	0.0206054	0.36818	0.96,0.955,0.97	0.982,0.988,0.978	-0.021
20215	ENSG00000139436	GIT2	chr12	-	109951166	109951316	109947255	109947504	109953091	109953234	20215	243244215	5,11,16	204218204	6,5,0	298	149	0.0021229	0.0844891	0.96,0.917,0.87	0.944,0.956,1.0	-0.051
20262	ENSG00000161800	RACGAP1	chr12	-	50006433	50006636	50005255	50005392	50016630	50016715	20262	165714891608	31,10,18	146414241337	26,37,39	298	149	0.00018371	0.0158732	0.964,0.987,0.978	0.966,0.951,0.945	0.022
20315	ENSG00000203667	COX20	chr1	+	244841943	244842058	244835657	244835756	244842194	244842258	20315	256276285	30,14,25	298286275	22,46,41	263	149	0.0338846	0.500902	0.829,0.918,0.866	0.885,0.779,0.792	0.052
20317	ENSG00000121749	TBC1D15	chr12	+	71841100	71841231	71839706	71839811	71872069	71872168	20317	3,0,5	28,76,76	12,22,5	79,74,78	279	149	5.98e-05	0.00735785	0.054,0.0,0.034	0.075,0.137,0.033	-0.052
20349	ENSG00000168002	POLR2G	chr11	+	62762541	62762742	62761794	62761904	62765181	62765232	20349	40,22,35	2,2,0	36,21,28	0,9,4	298	149	0.0135161	0.283276	0.909,0.846,1.0	1.0,0.538,0.778	0.146
20350	ENSG00000168002	POLR2G	chr11	+	62762541	62762866	62761794	62761904	62765181	62765232	20350	88,67,86	2,2,0	53,57,65	0,9,4	298	149	0.00195353	0.0796472	0.957,0.944,1.0	1.0,0.76,0.89	0.084
20410	ENSG00000103326	CAPN15	chr16	+	536028	536142	533945	533998	546816	548287	20410	11,6,5	4,0,0	0,0,1	2,3,1	262	149	2.38e-08	2.19e-05	0.61,1.0,1.0	0.0,0.0,0.363	0.749
20412	ENSG00000115561	CHMP3	chr2	-	86542251	86542312	86529217	86529397	86563303	86563374	20412	577479483	15,30,17	680647615	17,14,15	209	149	0.0119328	0.264241	0.965,0.919,0.953	0.966,0.971,0.967	-0.022
20418	ENSG00000131023	LATS1	chr6	-	149697091	149697186	149695073	149695221	149701778	149702266	20418	0,0,3	9,8,9	2,5,8	15,14,14	243	149	0.0028935	0.103972	0.0,0.0,0.17	0.076,0.18,0.259	-0.115
20423	ENSG00000173210	ABLIM3	chr5	+	149237447	149237603	149233228	149233300	149239758	149239888	20423	7,0,13	75,97,75	7,3,0	118113144	298	149	0.00336891	0.114523	0.045,0.0,0.08	0.029,0.013,0.0	0.028
20444	ENSG00000206530	CFAP44	chr3	-	113293951	113294038	113290852	113291748	113294686	113294821	20444	1,0,1	0,1,0	2,4,1	2,2,2	235	149	0.00115034	0.0564803	1.0,0.0,1.0	0.388,0.559,0.241	0.271
20479	ENSG00000164654	MIOS	chr7	+	7583117	7583372	7574097	7574196	7585635	7585805	20479	77105121	0,0,1	121,84,96	2,0,6	298	149	0.0224121	0.389154	1.0,1.0,0.984	0.968,1.0,0.889	0.042
20504	ENSG00000162144	CYB561A3	chr11	-	61359425	61359571	61357732	61357828	61361732	61361882	20504	0,0,0	27,32,27	8,1,0	17,22,23	294	149	0.00444106	0.136761	0.0,0.0,0.0	0.193,0.023,0.0	-0.072
20536	ENSG00000106638	TBL2	chr7	-	73576540	73576701	73574382	73574513	73578419	73578619	20536	9,0,6	34,26,19	0,4,1	37,28,32	298	149	0.00377654	0.122862	0.117,0.0,0.136	0.0,0.067,0.015	0.057
20588	ENSG00000161618	ALDH16A1	chr19	+	49461883	49462036	49461618	49461800	49462569	49462755	20588	20,19,21	3,0,3	39,40,21	0,2,0	298	149	0.00756703	0.196113	0.769,1.0,0.778	1.0,0.909,1.0	-0.121
20589	ENSG00000168066	SF1	chr11	-	64765950	64766155	64764605	64765518	64766899	64767079	20589	63,64,54	114,68,85	54,57,60	37,63,56	298	149	0.0104883	0.244353	0.216,0.32,0.241	0.422,0.311,0.349	-0.102
20595	ENSG00000168066	SF1	chr11	-	64773429	64773505	64770255	64770408	64776497	64776626	20595	614549507	41,38,61	494536576	30,32,21	224	149	0.00255057	0.0957531	0.909,0.906,0.847	0.916,0.918,0.948	-0.04
20617	ENSG00000115902	SLC1A4	chr2	+	65011311	65011545	65010596	65010763	65016439	65016554	20617	1,2,5	21,29,24	1,1,0	16,27,20	298	149	0.0298773	0.463409	0.023,0.033,0.094	0.03,0.018,0.0	0.034
20625	ENSG00000124641	MED20	chr6	-	41916784	41916939	41908951	41909522	41921004	41921093	20625	292307287	4,1,1	391398378	10,8,7	298	149	0.00126157	0.0596879	0.973,0.994,0.993	0.951,0.961,0.964	0.028
20628	ENSG00000197872	FAM49A	chr2	-	16565645	16565767	16563988	16564094	16588049	16588129	20628	31,33,25	0,2,4	45,65,41	0,0,3	270	149	0.0434285	0.586591	1.0,0.901,0.775	1.0,1.0,0.883	-0.069
20641	ENSG00000166394	CYB5R2	chr11	-	7665826	7665939	7665099	7665546	7666450	7666550	20641	5,1,4	37,28,36	0,2,1	34,39,42	261	149	0.0109487	0.251157	0.072,0.02,0.06	0.0,0.028,0.013	0.037
20648	ENSG00000103194	USP10	chr16	+	84704739	84704860	84699994	84700111	84733052	84733061	20648	1,1,4	3,7,0	3,5,2	0,0,3	269	149	0.0118887	0.263863	0.156,0.073,1.0	1.0,1.0,0.27	-0.347
20693	ENSG00000122417	ODF2L	chr1	-	86385457	86385590	86384675	86384801	86386914	86387079	20693	16,40,37	1,5,6	57,57,40	14,12,19	281	149	0.0135162	0.283276	0.895,0.809,0.766	0.683,0.716,0.527	0.181
20696	ENSG00000111196	MAGOHB	chr12	-	10609097	10609383	10607853	10607936	10609830	10609941	20696	35,46,60	189262323	96,68,80	309312343	298	149	0.0185377	0.34604	0.085,0.081,0.085	0.134,0.098,0.104	-0.028
20703	ENSG00000001461	NIPAL3	chr1	+	24419290	24419640	24415801	24415904	24440171	24440240	20703	228205189	0,3,8	222236185	18,8,17	298	149	9.38e-06	0.00209618	1.0,0.972,0.922	0.86,0.937,0.845	0.084
20708	ENSG00000001461	NIPAL3	chr1	+	24457733	24457833	24456165	24456273	24458887	24458976	20708	2,2,9	57,30,57	3,2,0	56,54,49	248	149	0.015945	0.315289	0.021,0.039,0.087	0.031,0.022,0.0	0.031
20734	ENSG00000146530	VWDE	chr7	-	12388807	12388957	12383535	12383601	12389126	12389358	20734	7,2,5	0,1,4	6,2,1	0,0,1	298	149	0.008398	0.210965	1.0,0.5,0.385	1.0,1.0,0.333	-0.149
20739	ENSG00000187860	CCDC157	chr22	+	30372074	30372286	30370325	30371727	30373596	30373764	20739	0,0,2	1,2,0	4,2,1	2,0,1	298	149	0.00876662	0.216012	0.0,0.0,1.0	0.5,1.0,0.333	-0.278
20757	ENSG00000112584	FAM120B	chr6	+	170330448	170330550	170323078	170323259	170348150	170348323	20757	93,98,96	6,2,0	78,51,87	1,0,1	250	149	0.0444912	0.594444	0.902,0.967,1.0	0.979,1.0,0.981	-0.03
20758	ENSG00000112584	FAM120B	chr6	+	170348150	170348323	170330448	170330550	170358225	170358318	20758	105,106,86	0,0,3	85,45,73	3,2,4	298	149	0.00458373	0.13898	1.0,1.0,0.935	0.934,0.918,0.901	0.061
20773	ENSG00000047410	TPR	chr1	-	186353687	186353850	186351975	186352110	186355409	186355558	20773	29,123,81	0,6,2	196122163	1,1,0	298	149	0.00844678	0.211562	1.0,0.911,0.953	0.99,0.984,1.0	-0.037
20774	ENSG00000047410	TPR	chr1	-	186353687	186353880	186352014	186352110	186355409	186355558	20774	20,63,40	0,6,2	96,61,79	1,1,0	298	149	0.0017231	0.073539	1.0,0.84,0.909	0.98,0.968,1.0	-0.066
20792	ENSG00000167792	NDUFV1	chr11	+	67611896	67611978	67611147	67611569	67612119	67612209	20792	471418441	7,0,13	410410355	3,3,0	230	149	0.0251428	0.416738	0.978,1.0,0.956	0.989,0.989,1.0	-0.015
20837	ENSG00000108061	SHOC2	chr10	+	110951607	110951792	110919592	110919657	110964124	110964524	20837	0,2,1	17,34,26	5,5,5	23,36,32	298	149	0.00101346	0.051608	0.0,0.029,0.019	0.098,0.065,0.072	-0.062
20911	ENSG00000064763	FAR2	chr12	+	29333631	29333734	29332599	29332727	29340807	29340980	20911	38,35,43	0,0,0	59,41,49	0,7,9	251	149	1.73e-06	0.000586421	1.0,1.0,1.0	1.0,0.777,0.764	0.153
20934	ENSG00000004478	FKBP4	chr12	+	2797137	2797282	2794969	2795244	2797728	2797871	20934	478467436	7,4,7	413445497	1,2,4	293	149	0.0277365	0.443885	0.972,0.983,0.969	0.995,0.991,0.984	-0.015
20983	ENSG00000011052	NME1-NME2	chr17	+	51169936	51170049	51168241	51168343	51171486	51171742	20983	868368557215	124,77,110	555854966199	51,48,48	261	149	0.000255252	0.0200095	0.976,0.981,0.974	0.984,0.985,0.987	-0.008
21057	ENSG00000102898	NUTF2	chr16	+	67847277	67847456	67846934	67846985	67865101	67865229	21057	10,8,5	399252314	8,17,11	297307267	298	149	0.0443425	0.593406	0.012,0.016,0.008	0.013,0.027,0.02	-0.008
21113	ENSG00000100296	THOC5	chr22	-	29550727	29550843	29549051	29549158	29553670	29553741	21113	51,68,52	100,64,79	72,103,75	80,94,69	264	149	0.0435084	0.587045	0.224,0.375,0.271	0.337,0.382,0.38	-0.076
21122	ENSG00000107862	GBF1	chr10	+	102363255	102363396	102362474	102362664	102363709	102363798	21122	254261253	7,11,5	253229234	3,1,5	289	149	0.0113459	0.256213	0.949,0.924,0.963	0.978,0.992,0.96	-0.031
21130	ENSG00000107862	GBF1	chr10	+	102381126	102381255	102380505	102380686	102382055	102382899	21130	180181153	0,6,12	162121120	0,7,0	277	149	0.0459012	0.604064	1.0,0.942,0.873	1.0,0.903,1.0	-0.029
21135	ENSG00000102225	CDK16	chrX	+	47222260	47222380	47218412	47218664	47223551	47223759	21135	3,4,7	3,3,2	2,0,1	0,4,4	268	149	0.0313525	0.476527	0.357,0.426,0.661	1.0,0.0,0.122	0.107
21154	ENSG00000148985	PGAP2	chr11	+	3811249	3811424	3808289	3808315	3823882	3824135	21154	12,12,26	1,2,0	10,3,19	2,6,0	298	149	0.0188196	0.348746	0.857,0.75,1.0	0.714,0.2,1.0	0.231
21163	ENSG00000148985	PGAP2	chr11	+	3822908	3822993	3808293	3808315	3823882	3824135	21163	0,1,8	1,2,0	0,0,1	2,6,0	233	149	0.0292784	0.4579	0.0,0.242,1.0	0.0,0.0,1.0	0.081
21177	ENSG00000115652	UXS1	chr2	-	106096717	106096821	106093302	106094157	106098715	106098773	21177	306323324	13,15,11	291342386	0,0,0	252	149	4.08e-11	9e-08	0.933,0.927,0.946	1.0,1.0,1.0	-0.065
21215	ENSG00000131778	CHD1L	chr1	+	147272170	147272281	147268781	147268878	147275353	147275409	21215	44,40,56	0,0,2	27,52,50	3,0,4	259	149	0.015544	0.310261	1.0,1.0,0.942	0.838,1.0,0.878	0.075
21219	ENSG00000131778	CHD1L	chr1	+	147280025	147280191	147276103	147276257	147285323	147285487	21219	90,83,92	0,4,3	102120118	8,16,8	298	149	0.000208873	0.017424	1.0,0.912,0.939	0.864,0.789,0.881	0.106
21220	ENSG00000131778	CHD1L	chr1	+	147284350	147284499	147276103	147276257	147285323	147285487	21220	301223245	0,4,3	266227179	8,16,8	297	149	1.63e-06	0.000563316	1.0,0.965,0.976	0.943,0.877,0.918	0.068
21229	ENSG00000160570	DEDD2	chr19	-	42201988	42202072	42199792	42199829	42209699	42209840	21229	2,4,1	16,12,19	0,0,1	11,13,11	232	149	0.00921541	0.223849	0.074,0.176,0.033	0.0,0.0,0.055	0.076
21233	ENSG00000160570	DEDD2	chr19	-	42215132	42215252	42209699	42209840	42217631	42217701	21233	102,84,66	0,13,1	71,55,71	0,0,0	268	149	6.05e-05	0.00741572	1.0,0.782,0.973	1.0,1.0,1.0	-0.082
21234	ENSG00000160570	DEDD2	chr19	-	42215147	42215252	42209699	42209840	42217631	42217708	21234	43,27,30	0,13,1	30,20,31	0,0,0	253	149	8.32e-05	0.00942466	1.0,0.55,0.946	1.0,1.0,1.0	-0.168
21255	ENSG00000143156	NME7	chr1	-	169287302	169287408	169237622	169237687	169298555	169298763	21255	111177173	2,1,0	187181173	8,2,2	254	149	0.0177094	0.336852	0.97,0.99,1.0	0.932,0.982,0.981	0.022
21269	ENSG00000143156	NME7	chr1	-	169323116	169323283	169303099	169303195	169367707	169367730	21269	2,0,2	0,1,0	0,0,2	1,2,0	298	149	0.000258823	0.0201282	1.0,0.0,1.0	0.0,0.0,1.0	0.333
21270	ENSG00000143156	NME7	chr1	-	169323116	169323283	169309969	169310080	169324392	169324450	21270	178352288	4,3,7	366266345	9,17,9	298	149	0.0104035	0.243047	0.957,0.983,0.954	0.953,0.887,0.95	0.035
21327	ENSG00000117280	RAB29	chr1	-	205772495	205772567	205771471	205771653	205774832	205775086	21327	91,84,90	6,1,2	82103108	0,2,1	220	149	0.0237459	0.403068	0.911,0.983,0.968	1.0,0.972,0.987	-0.032
21370	ENSG00000069998	HDHD5	chr22	-	17141058	17141233	17138549	17138738	17143097	17143131	21370	137128120	0,0,1	103,99,110	7,2,1	298	149	0.00201366	0.0811851	1.0,1.0,0.984	0.88,0.961,0.982	0.054
21384	ENSG00000072134	EPN2	chr17	+	19285619	19285790	19282949	19283714	19309884	19309997	21384	0,4,8	19,29,29	0,0,0	14,18,16	298	149	0.000351846	0.0249585	0.0,0.065,0.121	0.0,0.0,0.0	0.062
21434	ENSG00000064489	BORCS8-MEF2B	chr19	-	19186033	19186098	19182572	19182683	19186892	19187005	21434	145110111	6,3,6	108,97,119	0,2,2	213	149	0.00355511	0.118704	0.944,0.962,0.928	1.0,0.971,0.977	-0.038
21438	ENSG00000166224	SGPL1	chr10	+	70816810	70816880	70815960	70816126	70844472	70844638	21438	90,43,56	9,7,1	45,45,44	0,0,0	218	149	2.57e-06	0.000775357	0.872,0.808,0.975	1.0,1.0,1.0	-0.115
21460	ENSG00000125450	NUP85	chr17	+	75215753	75215823	75213075	75213119	75225102	75225237	21460	72,60,72	3,12,7	64,48,43	3,3,0	218	149	0.00603802	0.169382	0.943,0.774,0.875	0.936,0.916,1.0	-0.087
21461	ENSG00000125450	NUP85	chr17	+	75218184	75218306	75213075	75213119	75225102	75225237	21461	117114122	3,12,7	68,92,97	3,3,0	270	149	0.00660037	0.179981	0.956,0.84,0.906	0.926,0.944,1.0	-0.056
21467	ENSG00000125450	NUP85	chr17	+	75225123	75225237	75218207	75218306	75225341	75225464	21467	135127104	2,0,0	64,91,88	3,4,1	262	149	0.0165648	0.322637	0.975,1.0,1.0	0.924,0.928,0.98	0.048
21468	ENSG00000125450	NUP85	chr17	+	75225123	75225237	75218207	75218306	75225697	75225829	21468	2,0,0	0,1,1	3,1,0	0,0,1	262	149	0.000419025	0.0282989	1.0,0.0,0.0	1.0,1.0,0.0	-0.333
21493	ENSG00000178252	WDR6	chr3	+	49011420	49014116	49007396	49007531	49014209	49014293	21493	97,96,80	0,1,1	70,79,90	2,3,7	298	149	0.000288763	0.0217943	1.0,0.98,0.976	0.946,0.929,0.865	0.072
21494	ENSG00000178252	WDR6	chr3	+	49011634	49014116	49007061	49007531	49014209	49014293	21494	327315241	0,1,1	292259277	2,3,7	298	149	0.0458254	0.603763	1.0,0.994,0.992	0.986,0.977,0.952	0.024
21495	ENSG00000178252	WDR6	chr3	+	49013290	49014116	49007395	49007531	49014209	49014293	21495	91,96,76	0,1,1	65,71,74	2,3,7	298	149	0.000163934	0.0149812	1.0,0.98,0.974	0.942,0.922,0.841	0.083
21498	ENSG00000171960	PPIH	chr1	+	42664862	42664955	42660861	42660904	42665979	42666067	21498	506417440	12,12,6	404399427	2,3,0	241	149	6.28e-05	0.0076599	0.963,0.956,0.978	0.992,0.988,1.0	-0.028
21506	ENSG00000179532	DNHD1	chr11	+	6539218	6539313	6538611	6538810	6539875	6540083	21506	0,1,4	2,1,3	3,1,1	1,0,0	243	149	1.51e-05	0.00282747	0.0,0.38,0.45	0.648,1.0,1.0	-0.606
21565	ENSG00000183495	EP400	chr12	+	131981488	131981596	131979693	131979793	131982092	131982478	21565	38,19,18	1,1,3	12,11,18	4,5,4	256	149	0.00146782	0.0661747	0.957,0.917,0.777	0.636,0.561,0.724	0.243
21566	ENSG00000183495	EP400	chr12	+	131992172	131992230	131991406	131991456	132005076	132005184	21566	26,13,21	0,0,0	18,19,18	6,0,0	206	149	0.0163847	0.320028	1.0,1.0,1.0	0.685,1.0,1.0	0.105
21568	ENSG00000183495	EP400	chr12	+	132021078	132021321	132020048	132020218	132023776	132023941	21568	4,19,16	2,14,3	6,12,8	0,1,0	298	149	1.26e-06	0.000465589	0.5,0.404,0.727	1.0,0.857,1.0	-0.409
21633	ENSG00000011454	RABGAP1	chr9	+	123071411	123071501	123070349	123070424	123073551	123073677	21633	16,10,15	28,54,39	8,11,9	46,55,54	238	149	0.0282654	0.44912	0.263,0.104,0.194	0.098,0.111,0.094	0.086
21662	ENSG00000143850	PLEKHA6	chr1	-	204244863	204245003	204241684	204241814	204245614	204245726	21662	52,61,56	6,0,5	40,68,35	0,0,0	288	149	4.3e-05	0.00583128	0.818,1.0,0.853	1.0,1.0,1.0	-0.11
21675	ENSG00000159692	CTBP1	chr4	-	1225359	1225566	1215990	1216205	1228198	1228343	21675	254203253	13,3,5	220257202	0,4,3	298	149	0.00425364	0.132356	0.907,0.971,0.962	1.0,0.97,0.971	-0.034
21696	ENSG00000172273	HINFP	chr11	+	119126934	119127125	119121586	119121639	119130724	119130843	21696	75,54,65	3,4,3	58,57,88	4,0,0	298	149	0.0244174	0.410075	0.926,0.871,0.915	0.879,1.0,1.0	-0.056
21706	ENSG00000169045	HNRNPH1	chr5	-	179617059	179617110	179616868	179616958	179617513	179617581	21706	36,57,114	3,18,6	69,62,500	9,6,4	199	149	0.000922745	0.0485988	0.9,0.703,0.934	0.852,0.886,0.989	-0.063
21707	ENSG00000169045	HNRNPH1	chr5	-	179618144	179618323	179617798	179617911	179620891	179621035	21707	142254284	7,7,0	243175176	6,7,30	298	149	0.000314552	0.023099	0.91,0.948,1.0	0.953,0.926,0.746	0.078
21708	ENSG00000169045	HNRNPH1	chr5	-	179619268	179619360	179618144	179618323	179620891	179620959	21708	67810651047	142254284	116410301047	243175176	240	149	0.00672553	0.18183	0.748,0.722,0.696	0.748,0.785,0.787	-0.051
21709	ENSG00000169045	HNRNPH1	chr5	-	179619268	179619407	179618144	179618323	179620891	179621035	21709	160126722515	142254284	288426642664	243175176	287	149	0.0014548	0.0658918	0.854,0.845,0.821	0.86,0.888,0.887	-0.038
21718	ENSG00000169045	HNRNPH1	chr5	-	179621842	179621976	179621241	179621397	179623036	179623164	21718	84111137	98615161557	56,49,99	180917391903	282	149	8.25e-11	1.55e-07	0.043,0.037,0.044	0.016,0.015,0.027	0.022
21761	ENSG00000148655	LRMDA	chr10	+	76346429	76346553	76324400	76324485	76557208	76557306	21761	1,0,1	8,1,7	3,11,0	0,2,1	272	149	0.000341095	0.0245036	0.064,0.0,0.073	1.0,0.751,0.0	-0.538
21781	ENSG00000198586	TLK1	chr2	-	171081639	171081708	171061080	171061156	171082780	171082852	21781	3,1,1	29,62,45	10,4,6	70,75,72	217	149	0.0113612	0.256419	0.066,0.011,0.015	0.089,0.035,0.054	-0.029
21839	ENSG00000171466	ZNF562	chr19	-	9656546	9656653	9641806	9653881	9658008	9658135	21839	84,40,54	7,11,2	71,54,81	14,13,17	255	149	0.0485656	0.62629	0.875,0.68,0.94	0.748,0.708,0.736	0.101
21859	ENSG00000039319	ZFYVE16	chr5	+	80427491	80427545	80408063	80408153	80434108	80434217	21859	2,16,4	0,10,0	11,0,5	10,5,16	202	149	0.00185605	0.0769605	1.0,0.541,1.0	0.448,0.0,0.187	0.635
21903	ENSG00000143457	GOLPH3L	chr1	-	150663631	150663763	150661813	150661928	150694655	150694850	21903	106137133	2,0,3	153168173	11,5,10	280	149	0.000168361	0.0151752	0.966,1.0,0.959	0.881,0.947,0.902	0.065
21953	ENSG00000120458	MSANTD2	chr11	-	124779049	124779139	124774803	124774818	124799870	124800364	21953	4,0,1	6,2,2	3,3,4	2,2,1	238	149	0.0190584	0.350735	0.294,0.0,0.238	0.484,0.484,0.715	-0.384
21975	ENSG00000189050	RNFT1	chr17	-	59962539	59962616	59958290	59958444	59962826	59962966	21975	9,10,15	2,1,0	5,3,7	0,4,3	225	149	0.00898736	0.219783	0.749,0.869,1.0	1.0,0.332,0.607	0.226
21980	ENSG00000172889	EGFL7	chr9	+	136669605	136669721	136668556	136668673	136669913	136670009	21980	99,78,65	1,0,0	53,62,66	0,3,4	264	149	0.0207223	0.368861	0.982,1.0,1.0	1.0,0.921,0.903	0.053
21999	ENSG00000163376	KBTBD8	chr3	+	66998980	66999191	66998306	66998371	67003194	67004309	21999	9,8,3	0,0,0	10,11,12	3,2,0	298	149	0.00891431	0.218531	1.0,1.0,1.0	0.625,0.733,1.0	0.214
22036	ENSG00000179912	R3HDM2	chr12	-	57297327	57297387	57296410	57296551	57298089	57298168	22036	75,63,71	0,0,0	71,95,75	0,1,7	208	149	0.049076	0.629352	1.0,1.0,1.0	1.0,0.986,0.885	0.043
22051	ENSG00000214941	ZSWIM7	chr17	-	15986799	15986892	15977726	15978163	15987265	15987368	22051	2,4,2	2,2,1	7,1,4	0,0,0	241	149	0.000176507	0.0155152	0.382,0.553,0.553	1.0,1.0,1.0	-0.504
22057	ENSG00000264187	AC055811	chr17	-	17216379	17216503	17215184	17215316	17217068	17217182	22057	101,99,131	0,0,0	87,72,72	3,1,4	272	149	0.0126624	0.271667	1.0,1.0,1.0	0.941,0.975,0.908	0.059
22080	ENSG00000197586	ENTPD6	chr20	+	25221231	25221333	25218549	25218614	25222837	25222970	22080	126100114	7,0,9	80,83,86	3,0,0	250	149	0.000972689	0.0498825	0.915,1.0,0.883	0.941,1.0,1.0	-0.048
22104	ENSG00000174136	RGMB	chr5	+	98773952	98774206	98770352	98770673	98779579	98780088	22104	83,77,77	1,4,3	103116120	1,0,0	298	149	0.00784692	0.2007	0.976,0.906,0.928	0.981,1.0,1.0	-0.057
22105	ENSG00000174136	RGMB	chr5	+	98773955	98774206	98770597	98770673	98779579	98779919	22105	46,43,39	1,4,3	66,67,77	1,0,0	298	149	0.000746234	0.0421473	0.958,0.843,0.867	0.971,1.0,1.0	-0.101
22136	ENSG00000162613	FUBP1	chr1	-	77945505	77945642	77944054	77944269	77946529	77946576	22136	18,23,36	1,2,2	68,54,35	0,0,0	285	149	0.0138148	0.286457	0.904,0.857,0.904	1.0,1.0,1.0	-0.112
22142	ENSG00000162613	FUBP1	chr1	-	77969021	77969084	77968164	77968203	77969924	77970015	22142	47,31,40	687669725	37,11,23	670664676	211	149	0.00496499	0.146492	0.046,0.032,0.037	0.038,0.012,0.023	0.014
22144	ENSG00000166348	USP54	chr10	-	73504849	73504990	73500654	73500838	73505322	73505426	22144	10,4,11	0,1,0	7,4,4	1,1,2	289	149	0.0335562	0.496626	1.0,0.673,1.0	0.783,0.673,0.508	0.236
22176	ENSG00000110200	ANAPC15	chr11	-	72111411	72111496	72110543	72110603	72112649	72112754	22176	102113104	0,4,7	100,94,102	0,0,2	233	149	0.00495737	0.146352	1.0,0.948,0.905	1.0,1.0,0.97	-0.039
22194	ENSG00000136048	DRAM1	chr12	+	101920108	101920201	101914173	101914232	101921215	101921542	22194	341283353	3,1,2	514579667	15,10,13	241	149	0.000256176	0.0200509	0.986,0.994,0.991	0.955,0.973,0.969	0.025
22220	ENSG00000106692	FKTN	chr9	+	105603698	105603816	105601144	105601348	105604214	105604492	22220	0,0,1	14,15,26	6,5,0	24,29,31	266	149	0.00174026	0.0739851	0.0,0.0,0.021	0.123,0.088,0.0	-0.063
22236	ENSG00000126432	PRDX5	chr11	+	64319733	64319868	64318120	64318386	64320864	64320903	22236	929640697	29,6,0	668762692	0,0,15	283	149	0.00811375	0.206007	0.944,0.983,1.0	1.0,1.0,0.96	-0.011
22237	ENSG00000126432	PRDX5	chr11	+	64320660	64320792	64318120	64318386	64320864	64320903	22237	743506596	29,6,0	540578526	0,0,15	280	149	0.0118382	0.262881	0.932,0.978,1.0	1.0,1.0,0.949	-0.013
22240	ENSG00000167264	DUS2	chr16	+	68025380	68025494	68023264	68023351	68038005	68038149	22240	36,27,13	15,15,14	42,47,40	0,6,1	262	149	2e-09	2.67e-06	0.577,0.506,0.346	1.0,0.817,0.958	-0.449
22243	ENSG00000167264	DUS2	chr16	+	68025414	68025494	68023260	68023351	68038005	68038149	22243	62,40,31	15,15,14	70,78,71	0,6,1	228	149	2.4e-11	5.95e-08	0.73,0.635,0.591	1.0,0.895,0.979	-0.306
22254	ENSG00000072803	FBXW11	chr5	-	171914342	171914405	171910571	171910797	171957596	171957698	22254	24,21,22	0,4,2	11,27,17	0,0,0	211	149	0.0130041	0.276311	1.0,0.788,0.886	1.0,1.0,1.0	-0.109
22259	ENSG00000072803	FBXW11	chr5	-	171957596	171957698	171914342	171914405	171996889	171997051	22259	3,0,0	6,16,7	0,6,4	11,9,14	250	149	0.0109104	0.250959	0.23,0.0,0.0	0.0,0.284,0.146	-0.067
22273	ENSG00000114956	DGUOK	chr2	+	73946718	73946906	73926825	73927052	73958145	73958245	22273	189114159	0,0,0	173194202	0,7,14	298	149	2.35e-06	0.000733473	1.0,1.0,1.0	1.0,0.933,0.878	0.063
22277	ENSG00000114956	DGUOK	chr2	+	73950600	73950732	73946718	73946906	73958145	73958245	22277	7,6,10	47,36,35	0,0,6	51,62,60	280	149	1.36e-05	0.0026735	0.073,0.081,0.132	0.0,0.0,0.051	0.078
22278	ENSG00000114956	DGUOK	chr2	+	73950626	73950732	73946718	73946906	73958145	73958245	22278	7,4,10	47,36,35	0,0,6	51,62,60	254	149	5.13e-05	0.0066765	0.08,0.061,0.144	0.0,0.0,0.055	0.077
22279	ENSG00000114956	DGUOK	chr2	+	73957124	73957240	73926825	73927052	73958145	73958245	22279	119,86,110	0,0,0	93,93,81	0,7,14	264	149	7.48e-08	4.92e-05	1.0,1.0,1.0	1.0,0.882,0.766	0.117
22280	ENSG00000114956	DGUOK	chr2	+	73957124	73957240	73946718	73946906	73958145	73958245	22280	120,86,102	47,36,35	90,90,78	51,62,60	264	149	0.000712811	0.0408972	0.59,0.574,0.622	0.499,0.45,0.423	0.138
22281	ENSG00000114956	DGUOK	chr2	+	73957124	73957240	73950584	73950732	73958145	73958245	22281	208188204	7,6,10	170163179	0,0,6	264	149	0.00113135	0.0560362	0.944,0.946,0.92	1.0,1.0,0.944	-0.045
22283	ENSG00000010810	FYN	chr6	-	111699514	111699670	111696276	111696456	111702884	111703034	22283	87,71,78	0,0,1	89,114,64	0,5,2	298	149	0.0492964	0.631062	1.0,1.0,0.975	1.0,0.919,0.941	0.038
22286	ENSG00000010810	FYN	chr6	-	111740980	111741093	111719804	111720062	111780565	111780635	22286	5,2,14	78,85,74	3,4,2	79,57,87	261	149	0.0283744	0.45006	0.035,0.013,0.097	0.021,0.039,0.013	0.024
22327	ENSG00000164294	GPX8	chr5	+	55160993	55161255	55160170	55160396	55164054	55164754	22327	513768800	11,6,14	979968926	25,16,29	298	149	0.0207915	0.369733	0.959,0.985,0.966	0.951,0.968,0.941	0.017
22329	ENSG00000164294	GPX8	chr5	+	55161051	55161255	55160329	55160396	55164054	55164131	22329	209343372	11,6,14	427429366	25,16,29	298	149	0.0133303	0.280306	0.905,0.966,0.93	0.895,0.931,0.863	0.037
22423	ENSG00000180398	MCFD2	chr2	-	46910779	46910873	46909022	46909177	46915722	46915810	22423	25,18,11	418406411	31,11,37	323433439	242	149	0.0324293	0.486911	0.036,0.027,0.016	0.056,0.015,0.049	-0.014
22426	ENSG00000122591	FAM126A	chr7	-	22947032	22947247	22945982	22946163	22960255	22960415	22426	73,85,103	27,27,32	101,94,102	46,44,61	298	149	0.0144814	0.295209	0.575,0.612,0.617	0.523,0.516,0.455	0.103
22427	ENSG00000122591	FAM126A	chr7	-	22976692	22976808	22976209	22976305	22977340	22977421	22427	77,63,75	5,0,2	90,91,69	0,0,1	264	149	0.0398144	0.557522	0.897,1.0,0.955	1.0,1.0,0.975	-0.041
22454	ENSG00000079332	SAR1A	chr10	-	70162689	70162759	70161857	70161931	70170412	70170523	22454	35,35,33	319269306	23,21,18	296311239	218	149	0.0121514	0.266338	0.07,0.082,0.069	0.05,0.044,0.049	0.026
22474	ENSG00000122566	HNRNPA2B1	chr7	-	26190992	26191128	26190124	26190460	26192494	26192577	22474	402525562	91157118	633510501	216228228	284	149	3.66e-06	0.00101513	0.699,0.637,0.714	0.606,0.54,0.535	0.123
22476	ENSG00000122566	HNRNPA2B1	chr7	-	26193574	26193694	26193250	26193373	26195846	26195855	22476	97701385614881	69141154	153171331612759	209186151	268	149	0.00123289	0.0588803	0.987,0.982,0.982	0.976,0.975,0.979	0.007
22481	ENSG00000122566	HNRNPA2B1	chr7	-	26197830	26197866	26197621	26197732	26200571	26200746	22481	411699575	262636193443	899786945	340131773925	184	149	2.22e-05	0.00373106	0.112,0.135,0.119	0.176,0.167,0.163	-0.047
22502	ENSG00000052723	SIKE1	chr1	-	114780109	114780215	114779097	114779284	114780448	114780634	22502	130101139	9,3,3	119127153	4,2,1	254	149	0.0365842	0.528335	0.894,0.952,0.965	0.946,0.974,0.989	-0.033
22505	ENSG00000048342	CC2D2A	chr4	+	15479218	15479328	15478722	15478806	15480703	15480827	22505	20,34,28	6,2,1	9,21,22	17,10,12	258	149	3.36e-05	0.00496656	0.658,0.908,0.942	0.234,0.548,0.514	0.404
22506	ENSG00000048342	CC2D2A	chr4	+	15479222	15479328	15478722	15478806	15480703	15480827	22506	21,35,28	6,2,1	10,21,24	17,10,12	254	149	3.25e-05	0.0048746	0.672,0.911,0.943	0.257,0.552,0.54	0.392
22520	ENSG00000153391	INO80C	chr18	-	35489331	35489385	35480452	35480563	35497718	35497935	22520	0,3,7	54,49,34	0,0,0	32,35,30	202	149	0.00560522	0.159571	0.0,0.043,0.132	0.0,0.0,0.0	0.058
22533	ENSG00000070269	TMEM260	chr14	+	56617182	56617297	56615450	56616027	56618593	56618763	22533	14,20,22	4,0,0	4,10,21	3,3,3	263	149	0.012298	0.267337	0.665,1.0,1.0	0.43,0.654,0.799	0.261
22534	ENSG00000070269	TMEM260	chr14	+	56621530	56621702	56618593	56618763	56625381	56625530	22534	22,19,29	0,1,0	30,19,37	6,0,0	298	149	0.0162045	0.318032	1.0,0.905,1.0	0.714,1.0,1.0	0.064
22539	ENSG00000141994	DUS3L	chr19	-	5786748	5786845	5786466	5786542	5787060	5787171	22539	65,48,45	2,2,2	54,41,46	0,0,0	245	149	0.0454783	0.600994	0.952,0.936,0.932	1.0,1.0,1.0	-0.06
22540	ENSG00000141994	DUS3L	chr19	-	5786748	5786919	5786466	5786542	5787060	5787171	22540	28,24,16	2,2,2	31,29,16	0,0,0	298	149	0.00228577	0.0888366	0.875,0.857,0.8	1.0,1.0,1.0	-0.156
22578	ENSG00000188739	RBM34	chr1	-	235152705	235152765	235148403	235148447	235154880	235155112	22578	140213249	2,7,5	232224251	0,2,0	208	149	0.00947106	0.228092	0.98,0.956,0.973	1.0,0.988,1.0	-0.026
22600	ENSG00000140157	NIPA2	chr15	+	22853211	22853268	22851638	22851870	22858539	22858630	22600	265291267	9,6,14	221257254	13,8,24	205	149	0.025071	0.416227	0.955,0.972,0.933	0.925,0.959,0.885	0.03
22609	ENSG00000218739	CEBPZOS	chr2	+	37198493	37198672	37197253	37197350	37199703	37199819	22609	7,17,9	3,3,2	3,4,13	6,6,4	298	149	0.0189827	0.350207	0.538,0.739,0.692	0.2,0.25,0.619	0.3
22735	ENSG00000100731	PCNX1	chr14	+	71051882	71052012	71047806	71047984	71055503	71055562	22735	41,40,45	0,0,0	35,33,64	4,0,2	278	149	0.041824	0.574093	1.0,1.0,1.0	0.824,1.0,0.945	0.077
22741	ENSG00000241258	CRCP	chr7	+	66127703	66127740	66114603	66114970	66145442	66145500	22741	11,6,10	0,0,0	8,9,9	3,1,5	185	149	1.69e-06	0.00057662	1.0,1.0,1.0	0.682,0.879,0.592	0.282
22747	ENSG00000241258	CRCP	chr7	+	66134279	66134374	66114603	66114970	66145442	66145500	22747	68,70,92	0,0,0	66,73,88	3,1,5	243	149	0.00359556	0.119391	1.0,1.0,1.0	0.931,0.978,0.915	0.059
22787	ENSG00000181929	PRKAG1	chr12	-	49003557	49003595	49003143	49003290	49003756	49003922	22787	185142211	3,6,5	188211233	11,17,7	186	149	0.00955881	0.22938	0.98,0.95,0.971	0.932,0.909,0.964	0.032
22817	ENSG00000186020	ZNF529	chr19	-	36572332	36572392	36556103	36556197	36573139	36573288	22817	3,16,8	0,0,0	8,1,7	1,3,0	208	149	0.0476895	0.619402	1.0,1.0,1.0	0.851,0.193,1.0	0.319
22901	ENSG00000125864	BFSP1	chr20	-	17496937	17497023	17493904	17495029	17498819	17499040	22901	4,1,6	2,0,0	0,0,3	2,1,0	234	149	0.000646381	0.0381207	0.56,1.0,1.0	0.0,0.0,1.0	0.52
22922	ENSG00000104231	ZFAND1	chr8	-	81717248	81717288	81714986	81715114	81718181	81718224	22922	129202256	46,69,88	230184181	112,72,104	188	149	0.0175349	0.335516	0.69,0.699,0.697	0.619,0.669,0.58	0.073
22923	ENSG00000104231	ZFAND1	chr8	-	81718181	81718224	81714803	81715114	81732198	81732345	22923	27,40,64	0,1,0	62,37,49	8,1,0	191	149	0.00397241	0.127195	1.0,0.969,1.0	0.858,0.967,1.0	0.048
22925	ENSG00000125812	GZF1	chr20	+	23369583	23369741	23368761	23368929	23370090	23373045	22925	91,66,63	1,0,2	58,48,65	5,6,0	298	149	0.00111007	0.0554151	0.978,1.0,0.94	0.853,0.8,1.0	0.088
22939	ENSG00000120860	WASHC3	chr12	-	102017719	102017805	102012941	102013192	102025973	102026038	22939	10,19,22	79,93,57	21,9,14	118122134	234	149	0.00966576	0.2311	0.075,0.115,0.197	0.102,0.045,0.062	0.059
22984	ENSG00000143458	GABPB2	chr1	+	151088469	151088517	151088157	151088297	151090405	151090573	22984	0,0,1	30,28,19	0,0,7	15,17,36	196	149	0.0193926	0.354058	0.0,0.0,0.038	0.0,0.0,0.129	-0.03
23065	ENSG00000160796	NBEAL2	chr3	+	47007240	47007350	47006332	47006449	47007524	47007697	23065	10,16,19	5,0,2	12,7,12	0,2,0	258	149	0.00559336	0.159376	0.536,1.0,0.846	1.0,0.669,1.0	-0.096
23097	ENSG00000136758	YME1L1	chr10	-	27136275	27136385	27134830	27134981	27148905	27149040	23097	170245277	0,6,1	267228259	6,4,6	258	149	0.0473327	0.615713	1.0,0.959,0.994	0.963,0.971,0.961	0.019
23114	ENSG00000165660	ABRAXAS2	chr10	+	124819383	124819450	124806830	124806921	124826594	124826785	23114	27,34,30	1,5,0	50,37,21	0,0,0	215	149	0.0324538	0.487134	0.949,0.825,1.0	1.0,1.0,1.0	-0.075
23139	ENSG00000050130	JKAMP	chr14	+	59484989	59485116	59484442	59484593	59486730	59486804	23139	6,4,5	25,53,42	6,12,7	40,24,29	275	149	0.0308752	0.473671	0.115,0.039,0.061	0.075,0.213,0.116	-0.063
23141	ENSG00000050130	JKAMP	chr14	+	59486680	59486804	59484568	59484593	59487673	59487828	23141	73,95,93	4,7,0	103,85,110	4,0,1	272	149	0.0468599	0.611603	0.909,0.881,1.0	0.934,1.0,0.984	-0.043
23142	ENSG00000050130	JKAMP	chr14	+	59486712	59486804	59484516	59484593	59487673	59487828	23142	115147137	4,7,0	180134168	4,0,1	240	149	0.0328968	0.491648	0.947,0.929,1.0	0.965,1.0,0.991	-0.027
23147	ENSG00000050130	JKAMP	chr14	+	59501190	59501267	59498726	59498908	59503853	59504274	23147	162298235	1,1,0	274226276	4,4,10	225	149	0.00140625	0.0644877	0.991,0.995,1.0	0.978,0.974,0.948	0.029
23148	ENSG00000005486	RHBDD2	chr7	+	75881364	75881486	75878998	75879260	75881828	75882124	23148	18,12,8	9,2,1	11,6,1	12,12,5	270	149	0.000285109	0.0215506	0.525,0.768,0.815	0.336,0.216,0.099	0.486
23154	ENSG00000146416	AIG1	chr6	+	143334077	143334095	143333281	143333445	143335050	143335530	23154	1,2,1	1,0,0	1,0,1	1,11,4	166	149	4.29e-07	0.000203355	0.473,1.0,1.0	0.473,0.0,0.183	0.606
23175	ENSG00000283201	AC092329	chr19	-	23270217	23270292	23261619	23261744	23274075	23274221	23175	8,6,6	0,0,2	5,2,4	3,6,1	223	149	8.7e-05	0.00967554	1.0,1.0,0.667	0.527,0.182,0.728	0.41
23179	ENSG00000147421	HMBOX1	chr8	+	29009683	29009821	29009071	29009182	29018759	29018899	23179	1,4,3	25,21,15	2,1,0	9,27,19	286	149	0.0399389	0.558718	0.02,0.09,0.094	0.104,0.019,0.0	0.027
23182	ENSG00000147421	HMBOX1	chr8	+	29049289	29049361	29048956	29049048	29051017	29051549	23182	10,8,3	4,1,1	8,9,1	8,6,14	220	149	0.00227285	0.0884702	0.629,0.844,0.67	0.404,0.504,0.046	0.396
23187	ENSG00000225383	SFTA1P	chr10	-	10792371	10792525	10786644	10786735	10794697	10794914	23187	148125133	8,6,6	200194198	1,2,2	298	149	1.71e-05	0.003071	0.902,0.912,0.917	0.99,0.98,0.98	-0.073
23188	ENSG00000225383	SFTA1P	chr10	-	10792371	10792525	10786644	10786735	10794838	10794957	23188	135140139	18,12,19	212227231	17,14,15	298	149	0.0189299	0.349765	0.789,0.854,0.785	0.862,0.89,0.885	-0.07
23231	ENSG00000258555	SPECC1L-ADORA2A	chr22	+	24412647	24412707	24369217	24369320	24414533	24414744	23231	24,19,22	2,2,3	20,23,21	0,0,0	208	149	0.000884831	0.0473394	0.896,0.872,0.84	1.0,1.0,1.0	-0.131
23284	ENSG00000103353	UBFD1	chr16	+	23566986	23567069	23562624	23562730	23570479	23570575	23284	153153179	2,1,1	139156136	7,3,2	231	149	0.0121071	0.266015	0.98,0.99,0.991	0.928,0.971,0.978	0.028
23368	ENSG00000144589	STK11IP	chr2	+	219614160	219614242	219613751	219613930	219614475	219614546	23368	10,22,16	0,5,0	16,17,20	0,0,1	230	149	0.0489558	0.628631	1.0,0.74,1.0	1.0,1.0,0.928	-0.063
23434	ENSG00000127081	ZNF484	chr9	-	92875014	92875059	92856191	92856318	92877889	92878038	23434	0,10,1	1,0,1	10,5,1	2,3,9	193	149	0.0154728	0.309328	0.0,1.0,0.436	0.794,0.563,0.079	0
23447	ENSG00000283154	IQCJ-SCHIP1	chr3	+	159887707	159887905	159886206	159886324	159888819	159888943	23447	630765691	7,9,7	816657795	1,1,9	298	149	0.0300717	0.465055	0.978,0.977,0.98	0.998,0.997,0.978	-0.013
23451	ENSG00000103051	COG4	chr16	-	70490329	70490392	70483852	70483969	70496265	70496372	23451	124147132	2,0,0	160140119	6,6,6	211	149	7.35e-05	0.00860672	0.978,1.0,1.0	0.95,0.943,0.933	0.051
23488	ENSG00000118007	STAG1	chr3	-	136586801	136586926	136568764	136568861	136604308	136604473	23488	4,0,0	24,50,39	5,6,2	57,34,70	273	149	0.02895	0.455448	0.083,0.0,0.0	0.046,0.088,0.015	-0.022
23546	ENSG00000001631	KRIT1	chr7	-	92245426	92245595	92242033	92242137	92245789	92245920	23546	3,11,5	0,0,0	8,4,3	2,2,0	298	149	0.0419244	0.574537	1.0,1.0,1.0	0.667,0.5,1.0	0.278
23588	ENSG00000078967	UBE2D4	chr7	+	43928013	43928111	43926437	43926556	43938430	43938494	23588	0,6,0	2,5,10	0,0,0	1,7,5	246	149	0.0219217	0.38221	0.0,0.421,0.0	0.0,0.0,0.0	0.14
23615	ENSG00000228409	CCT6P1	chr7	+	65754526	65754661	65751141	65751278	65755779	65755952	23615	5,8,10	1,2,0	9,6,6	6,1,1	283	149	0.0224818	0.38983	0.725,0.678,1.0	0.441,0.76,0.76	0.147
23668	ENSG00000198276	UCKL1	chr20	-	63943652	63943669	63941109	63941208	63944396	63944458	23668	65,57,44	0,3,0	41,30,45	2,8,6	165	149	1.63e-05	0.00295764	1.0,0.945,1.0	0.949,0.772,0.871	0.118
23692	ENSG00000184432	COPB2	chr3	-	139385003	139385200	139383297	139383435	139389547	139389560	23692	134150117	602504593	86,81,101	590486506	298	149	0.00490901	0.145347	0.1,0.13,0.09	0.068,0.077,0.091	0.028
23706	ENSG00000165801	ARHGEF40	chr14	+	21075622	21075765	21075331	21075499	21076359	21076456	23706	22,15,21	2,3,0	19,14,17	0,0,0	291	149	0.0310856	0.475098	0.849,0.719,1.0	1.0,1.0,1.0	-0.144
23711	ENSG00000172366	MCRIP2	chr16	+	646471	646608	642119	642249	647416	647544	23711	2,0,2	9,2,4	9,3,2	3,5,0	285	149	0.00422318	0.131975	0.104,0.0,0.207	0.611,0.239,1.0	-0.513
23722	ENSG00000150756	ATPSCKMT	chr5	-	10235210	10235261	10225506	10227647	10236477	10236615	23722	22,36,41	7,8,9	42,50,57	0,6,11	199	149	0.0288164	0.454176	0.702,0.771,0.773	1.0,0.862,0.795	-0.137
23735	ENSG00000064115	TM7SF3	chr12	-	26976259	26976357	26975495	26975658	26980565	26980608	23735	396367333	8,8,3	335318403	25,16,27	246	149	7.69e-08	4.98e-05	0.968,0.965,0.985	0.89,0.923,0.9	0.068
23738	ENSG00000064115	TM7SF3	chr12	-	26979783	26979936	26975495	26975658	26980565	26980646	23738	267214241	8,8,3	186187208	25,16,27	298	149	1.51e-09	2.07e-06	0.943,0.93,0.976	0.788,0.854,0.794	0.138
23739	ENSG00000064115	TM7SF3	chr12	-	26979783	26979936	26976259	26976357	26980565	26980646	23739	584480485	27,16,22	387423479	18,28,38	298	149	0.0189979	0.350207	0.915,0.938,0.917	0.915,0.883,0.863	0.036
23752	ENSG00000064115	TM7SF3	chr12	-	26983492	26983596	26982772	26982859	26995236	26995408	23752	9,13,5	7,12,13	6,9,6	13,0,0	252	149	0.0124486	0.269373	0.432,0.39,0.185	0.214,1.0,1.0	-0.402
23753	ENSG00000064115	TM7SF3	chr12	-	26990449	26990627	26982772	26982859	26995236	26995268	23753	114310471017	7,12,13	9229051009	13,0,0	298	149	0.023194	0.397291	0.988,0.978,0.975	0.973,1.0,1.0	-0.011
23774	ENSG00000173065	FAM222B	chr17	-	28790377	28790425	28766585	28766707	28842681	28842783	23774	1,0,3	8,2,8	3,1,5	1,1,6	196	149	0.00636743	0.175759	0.087,0.0,0.222	0.695,0.432,0.388	-0.402
23808	ENSG00000174227	PIGG	chr4	+	501100	501170	500395	500601	505717	505927	23808	2,2,7	74,54,70	1,0,2	62,65,51	218	149	0.026332	0.428467	0.018,0.025,0.064	0.011,0.0,0.026	0.023
23871	ENSG00000280670	CCDC163	chr1	-	45496555	45496623	45495417	45495545	45497298	45497383	23871	0,5,2	4,1,0	2,2,6	0,2,0	216	149	0.0386242	0.54766	0.0,0.775,1.0	1.0,0.408,1.0	-0.211
23898	ENSG00000162601	MYSM1	chr1	-	58689037	58689116	58685152	58685251	58690225	58690249	23898	5,17,16	0,2,0	20,11,21	3,6,1	227	149	0.00104544	0.052865	1.0,0.848,1.0	0.814,0.546,0.932	0.185
23923	ENSG00000165338	HECTD2	chr10	+	91487681	91487778	91485179	91485303	91491199	91491307	23923	4,16,8	0,0,1	12,15,11	1,0,6	245	149	0.00213329	0.0845301	1.0,1.0,0.83	0.879,1.0,0.527	0.141
23929	ENSG00000184792	OSBP2	chr22	+	30889489	30889636	30889176	30889234	30890727	30890973	23929	17,13,14	1,2,2	14,3,10	4,2,3	295	149	0.0424927	0.579819	0.896,0.767,0.78	0.639,0.431,0.627	0.249
23944	ENSG00000103381	CPPED1	chr16	-	12704623	12705049	12659798	12665115	12781184	12781403	23944	234241242	7,16,6	281373302	14,0,0	298	149	0.00144027	0.065515	0.944,0.883,0.953	0.909,1.0,1.0	-0.043
23960	ENSG00000107625	DDX50	chr10	+	68906283	68906337	68901285	68901471	68906710	68907007	23960	10,12,0	91106107	22,10,22	106,87,90	202	149	0.000179565	0.0157023	0.075,0.077,0.0	0.133,0.078,0.153	-0.071
23982	ENSG00000109184	DCUN1D4	chr4	+	51887122	51887244	51886567	51886638	51891759	51891851	23982	10,13,13	33,60,48	9,9,7	63,59,49	270	149	0.0496835	0.634895	0.143,0.107,0.13	0.073,0.078,0.073	0.052
24011	ENSG00000125744	RTN2	chr19	-	45489345	45489553	45488759	45488986	45493159	45493267	24011	32,22,17	1,0,0	15,27,30	2,6,0	298	149	0.000302024	0.0224939	0.941,1.0,1.0	0.789,0.692,1.0	0.153
24085	ENSG00000110075	PPP6R3	chr11	+	68566998	68567166	68564302	68564432	68569747	68569897	24085	130170194	1,1,0	139118110	2,10,5	298	149	5.65e-06	0.00141468	0.985,0.988,1.0	0.972,0.855,0.917	0.076
24086	ENSG00000110075	PPP6R3	chr11	+	68567013	68567166	68564302	68564432	68569747	68569897	24086	250316388	1,1,0	243259258	2,10,5	298	149	0.00022931	0.0185493	0.992,0.994,1.0	0.984,0.928,0.963	0.037
24118	ENSG00000125877	ITPA	chr20	+	3213168	3213226	3209497	3209617	3213984	3214058	24118	198119177	4,2,6	141159163	0,21,15	206	149	0.000481806	0.0311296	0.973,0.977,0.955	1.0,0.846,0.887	0.057
24119	ENSG00000125877	ITPA	chr20	+	3213257	3213383	3209500	3209617	3213984	3214058	24119	162163139	4,2,6	89124118	0,21,15	274	149	0.000235099	0.018927	0.957,0.978,0.926	1.0,0.763,0.811	0.096
24163	ENSG00000111817	DSE	chr6	+	116257215	116257337	116254206	116254383	116258445	116259240	24163	3,2,1	0,0,0	4,10,0	1,0,3	270	149	0.00963527	0.230841	1.0,1.0,1.0	0.688,1.0,0.0	0.437
24269	ENSG00000162066	AMDHD2	chr16	+	2528993	2529095	2528451	2528718	2529474	2529517	24269	74,51,49	3,3,4	48,67,58	1,0,0	250	149	0.000548813	0.0338217	0.936,0.91,0.88	0.966,1.0,1.0	-0.08
24281	ENSG00000126107	HECTD3	chr1	-	45009985	45010121	45009567	45009683	45010200	45010293	24281	185140159	5,7,6	121145167	1,3,0	284	149	0.000603295	0.0362541	0.951,0.913,0.933	0.984,0.962,1.0	-0.05
24284	ENSG00000163635	ATXN7	chr3	+	63997620	63997687	63995504	63996483	63999449	63999559	24284	5,8,7	17,17,22	4,0,8	23,31,28	215	149	0.0242684	0.408387	0.169,0.246,0.181	0.108,0.0,0.165	0.108
24285	ENSG00000160410	SHKBP1	chr19	+	40578096	40578212	40577556	40577630	40578461	40578542	24285	67,43,48	2,0,1	43,42,41	3,2,5	264	149	0.00370562	0.121726	0.95,1.0,0.964	0.89,0.922,0.822	0.093
24286	ENSG00000160410	SHKBP1	chr19	+	40578122	40578212	40577556	40577630	40578461	40578542	24286	70,46,53	2,0,1	45,48,44	3,2,5	238	149	0.00354756	0.118556	0.956,1.0,0.971	0.904,0.938,0.846	0.08
24287	ENSG00000160410	SHKBP1	chr19	+	40578153	40578212	40577556	40577630	40578461	40578542	24287	149120150	2,0,1	117136136	3,2,5	207	149	0.0428791	0.582584	0.982,1.0,0.991	0.966,0.98,0.951	0.025
24333	ENSG00000161526	SAP30BP	chr17	+	75705610	75706092	75704755	75704814	75706339	75706756	24333	335304370	0,3,2	234280259	6,5,2	298	149	0.0181093	0.340685	1.0,0.981,0.989	0.951,0.966,0.985	0.023
24342	ENSG00000154845	PPP4R1	chr18	-	9583116	9583275	9577063	9577191	9584514	9584580	24342	291238238	2,0,3	280295297	4,6,13	298	149	0.000298521	0.0223208	0.986,1.0,0.975	0.972,0.961,0.92	0.036
24369	ENSG00000221978	CCNL2	chr1	-	1391296	1391575	1390765	1390865	1392678	1392716	24369	19,16,20	5,4,5	10,18,6	9,5,9	298	149	0.0261716	0.426817	0.655,0.667,0.667	0.357,0.643,0.25	0.246
24371	ENSG00000221978	CCNL2	chr1	-	1392789	1392803	1390765	1390865	1393395	1393460	24371	7,14,9	10,25,20	7,5,6	18,30,21	162	149	0.0335255	0.496316	0.392,0.34,0.293	0.263,0.133,0.208	0.14
24397	ENSG00000075413	MARK3	chr14	+	103498501	103498528	103480386	103480490	103502881	103503252	24397	12,7,23	0,4,4	9,15,8	1,0,0	175	149	0.000491326	0.0315039	1.0,0.598,0.83	0.885,1.0,1.0	-0.152
24451	ENSG00000175505	CLCF1	chr11	-	67367459	67367626	67364167	67365630	67373523	67373598	24451	25,39,49	6,5,0	36,47,37	0,1,0	298	149	4.4e-05	0.00593016	0.676,0.796,1.0	1.0,0.959,1.0	-0.162
24486	ENSG00000156639	ZFAND3	chr6	+	37929958	37929999	37819726	37820016	38061592	38061775	24486	112,87,104	0,2,14	123,79,143	0,3,3	189	149	0.00915578	0.222934	1.0,0.972,0.854	1.0,0.954,0.974	-0.034
24498	ENSG00000131507	NDFIP1	chr5	+	142135729	142135817	142132211	142132342	142140562	142140629	24498	164144139	0,0,0	84108114	5,0,8	236	149	0.000100508	0.0107773	1.0,1.0,1.0	0.914,1.0,0.9	0.062
24499	ENSG00000131507	NDFIP1	chr5	+	142137733	142137858	142132211	142132342	142140562	142140629	24499	450369406	0,0,0	251266267	5,0,8	273	149	0.0242977	0.408606	1.0,1.0,1.0	0.965,1.0,0.948	0.029
24519	ENSG00000168802	CHTF8	chr16	-	69120106	69120208	69118121	69118525	69121052	69121170	24519	14,22,25	5,1,11	40,30,46	3,0,1	250	149	9.01e-05	0.00993025	0.625,0.929,0.575	0.888,1.0,0.965	-0.241
24537	ENSG00000182901	RGS7	chr1	-	240800640	240800721	240775514	240776213	240802903	240802993	24537	0,1,3	4,0,0	0,0,1	3,1,4	229	149	0.00652752	0.17886	0.0,1.0,1.0	0.0,0.0,0.14	0.62
24557	ENSG00000077380	DYNC1I2	chr2	+	171726193	171726293	171725918	171726081	171726790	171726913	24557	507676728	14,13,9	795631757	9,3,6	248	149	0.00316337	0.110498	0.956,0.969,0.98	0.982,0.992,0.987	-0.019
24611	ENSG00000156931	VPS8	chr3	+	184882348	184882433	184870715	184870805	184886109	184886156	24611	6,1,3	14,37,23	1,0,4	40,29,42	233	149	0.0301816	0.466417	0.215,0.017,0.077	0.016,0.0,0.057	0.079
24612	ENSG00000156931	VPS8	chr3	+	184886109	184886156	184870715	184870805	184893233	184893412	24612	8,8,4	1,0,4	19,20,16	0,0,0	195	149	0.0135589	0.283584	0.859,1.0,0.433	1.0,1.0,1.0	-0.236
24657	ENSG00000124198	ARFGEF2	chr20	+	49032048	49032166	49028529	49028668	49033022	49036693	24657	128182204	7,2,1	189196186	0,0,1	266	149	0.0445619	0.59446	0.911,0.981,0.991	1.0,1.0,0.99	-0.036
24786	ENSG00000106609	TMEM248	chr7	+	66922148	66922246	66921231	66921461	66941847	66942024	24786	11,10,5	49,42,41	0,2,4	33,52,24	246	149	0.000585761	0.0354103	0.12,0.126,0.069	0.0,0.023,0.092	0.067
24795	ENSG00000058799	YIPF1	chr1	-	53855000	53855051	53851718	53852270	53860055	53860153	24795	37,34,33	23,31,25	29,22,29	10,11,4	199	149	0.00460034	0.139215	0.546,0.451,0.497	0.685,0.6,0.844	-0.212
24798	ENSG00000058799	YIPF1	chr1	-	53882942	53883031	53878641	53878722	53883112	53883276	24798	4,8,9	86,107,87	14,6,19	59,55,70	237	149	0.000307858	0.0227613	0.028,0.045,0.061	0.13,0.064,0.146	-0.069
24803	ENSG00000056097	ZFR	chr5	-	32380074	32380172	32379114	32379210	32385507	32385649	24803	240271291	0,1,7	232289252	7,11,5	246	149	0.00216107	0.0851651	1.0,0.994,0.962	0.953,0.941,0.968	0.031
24809	ENSG00000144224	UBXN4	chr2	+	135761817	135761911	135755516	135755691	135769768	135769823	24809	211317328	0,4,3	388314337	10,4,6	242	149	0.0170012	0.329241	1.0,0.98,0.985	0.96,0.98,0.972	0.018
24831	ENSG00000151422	FER	chr5	+	108768092	108768238	108747896	108748000	108798123	108798389	24831	1,23,4	2,10,7	25,16,9	4,3,6	294	149	0.0362791	0.525126	0.202,0.538,0.225	0.76,0.73,0.432	-0.319
24833	ENSG00000151422	FER	chr5	+	108768092	108768238	108748961	108748993	108798123	108798389	24833	1,18,2	0,1,3	19,15,14	0,0,0	294	149	0.0472641	0.615136	1.0,0.901,0.253	1.0,1.0,1.0	-0.282
24881	ENSG00000111300	NAA25	chr12	-	112033232	112033379	112026688	112029653	112039228	112039339	24881	79157149	0,0,2	159119152	13,5,3	295	149	4.38e-06	0.00116116	1.0,1.0,0.974	0.861,0.923,0.962	0.076
24888	ENSG00000111300	NAA25	chr12	-	112087682	112087801	112081059	112081134	112090725	112090864	24888	49,103,93	1,5,2	133104110	1,0,0	267	149	0.0157337	0.312205	0.965,0.92,0.963	0.987,1.0,1.0	-0.046
24892	ENSG00000133816	MICAL2	chr11	+	12138389	12138460	12116695	12116916	12162078	12162419	24892	58,26,28	6,0,3	56,55,68	0,0,0	219	149	0.000301866	0.0224939	0.868,1.0,0.864	1.0,1.0,1.0	-0.089
24902	ENSG00000133816	MICAL2	chr11	+	12249183	12249246	12239435	12239585	12255642	12255750	24902	40,37,30	0,0,0	52,83,54	0,3,6	211	149	0.0046129	0.139471	1.0,1.0,1.0	1.0,0.951,0.864	0.062
24905	ENSG00000133816	MICAL2	chr11	+	12255642	12255750	12249183	12249246	12256784	12256909	24905	10,5,1	48,46,48	5,3,0	65,100,82	256	149	0.0039513	0.126714	0.108,0.06,0.012	0.043,0.017,0.0	0.04
24934	ENSG00000120137	PANK3	chr5	-	168568645	168568998	168566012	168566266	168579255	168579368	24934	186205189	0,0,3	235185236	3,8,0	298	149	0.0377666	0.539269	1.0,1.0,0.969	0.975,0.92,1.0	0.025
24938	ENSG00000142856	ITGB3BP	chr1	-	63447564	63447614	63446805	63446856	63453917	63453974	24938	50,68,71	40,61,60	65,69,59	85,100,89	198	149	0.00172362	0.073539	0.485,0.456,0.471	0.365,0.342,0.333	0.124
24943	ENSG00000142856	ITGB3BP	chr1	-	63478763	63478833	63454889	63454968	63508527	63508570	24943	55,67,79	7,2,0	94109119	12,8,15	218	149	0.00612338	0.171492	0.843,0.958,1.0	0.843,0.903,0.844	0.07
24945	ENSG00000142856	ITGB3BP	chr1	-	63490082	63490218	63454889	63454968	63508527	63508570	24945	163215263	7,2,0	240256269	12,8,15	284	149	0.000201588	0.016984	0.924,0.983,1.0	0.913,0.944,0.904	0.049
24967	ENSG00000164934	DCAF13	chr8	+	103420263	103420463	103414713	103415516	103426055	103426145	24967	483653656	0,10,12	672602623	22,12,5	298	149	0.0451251	0.598352	1.0,0.97,0.965	0.939,0.962,0.984	0.017
24968	ENSG00000164934	DCAF13	chr8	+	103420974	103421082	103414713	103415516	103426055	103426145	24968	269436410	0,10,12	409366371	22,12,5	256	149	0.0363415	0.525743	1.0,0.962,0.952	0.915,0.947,0.977	0.025
24978	ENSG00000171606	ZNF274	chr19	+	58185696	58185838	58183920	58183998	58186946	58187042	24978	55,45,53	1,0,0	56,75,55	3,2,2	290	149	0.0155998	0.310749	0.966,1.0,1.0	0.906,0.951,0.934	0.058
24982	ENSG00000171606	ZNF274	chr19	+	58185711	58185838	58183493	58183998	58206719	58207202	24982	32,29,37	1,0,0	61,32,27	4,4,1	275	149	0.000613334	0.0367198	0.945,1.0,1.0	0.892,0.813,0.936	0.101
24984	ENSG00000171606	ZNF274	chr19	+	58186946	58187042	58183920	58183998	58206719	58207089	24984	43,55,49	1,0,0	54,60,79	4,4,1	244	149	0.00324142	0.112373	0.963,1.0,1.0	0.892,0.902,0.98	0.063
25004	ENSG00000162711	NLRP3	chr1	+	247435969	247436140	247434102	247434273	247443971	247444142	25004	58,66,33	0,0,0	85,61,66	0,8,1	298	149	0.0017683	0.0745143	1.0,1.0,1.0	1.0,0.792,0.971	0.079
25005	ENSG00000082213	C5orf22	chr5	+	31534958	31535051	31534271	31534417	31535743	31535893	25005	1,2,0	26,45,37	0,5,6	30,31,54	241	149	0.00917239	0.223232	0.023,0.027,0.0	0.0,0.091,0.064	-0.035
25029	ENSG00000066651	TRMT11	chr6	+	126009334	126009434	126008656	126008745	126011252	126011417	25029	1,2,7	4,4,8	0,0,0	3,4,5	248	149	3.89e-06	0.00105988	0.131,0.231,0.345	0.0,0.0,0.0	0.236
25031	ENSG00000168661	ZNF30	chr19	+	34942593	34942673	34933627	34933723	34943222	34945168	25031	3,3,6	0,0,0	12,10,15	1,5,0	228	149	0.00358902	0.119391	1.0,1.0,1.0	0.887,0.567,1.0	0.182
25052	ENSG00000132356	PRKAA1	chr5	-	40769415	40769503	40767465	40767690	40771718	40771855	25052	168254228	2,4,4	250227282	14,2,7	236	149	0.0418609	0.574444	0.981,0.976,0.973	0.919,0.986,0.962	0.021
25053	ENSG00000132356	PRKAA1	chr5	-	40774927	40774972	40771718	40771863	40775409	40775503	25053	12,16,21	46,71,79	8,14,13	82,84,78	193	149	0.0253981	0.418366	0.168,0.148,0.17	0.07,0.114,0.114	0.063
25088	ENSG00000141905	NFIC	chr19	+	3456549	3456635	3453762	3453916	3462751	3462900	25088	31,23,29	2,3,1	23,36,23	0,0,0	234	149	0.0178854	0.338332	0.908,0.83,0.949	1.0,1.0,1.0	-0.104
25122	ENSG00000106305	AIMP2	chr7	+	6015145	6015352	6009271	6009498	6017813	6018045	25122	413362411	18,14,9	332332393	8,12,0	298	149	0.0201788	0.363182	0.92,0.928,0.958	0.954,0.933,1.0	-0.027
25129	ENSG00000023445	BIRC3	chr11	+	102319876	102320006	102317483	102317571	102321836	102322242	25129	5,4,4	20,54,28	21,16,8	65,39,52	278	149	0.00654414	0.178984	0.118,0.038,0.071	0.148,0.18,0.076	-0.059
25184	ENSG00000163814	CDCP1	chr3	-	45091172	45091538	45082276	45086067	45093276	45093657	25184	44,58,45	0,0,0	80,81,78	4,3,0	298	149	0.0395497	0.555748	1.0,1.0,1.0	0.909,0.931,1.0	0.053
25212	ENSG00000163754	GYG1	chr3	+	149024052	149024272	149009275	149009402	149026759	149027632	25212	131711051191	28,28,33	109810791176	48,23,55	298	149	0.00966058	0.2311	0.959,0.952,0.947	0.92,0.959,0.914	0.022
25213	ENSG00000163754	GYG1	chr3	+	149026451	149026502	149009275	149009402	149026759	149027632	25213	5,1,7	28,28,33	1,0,1	48,23,55	199	149	5.97e-05	0.00735785	0.118,0.026,0.137	0.015,0.0,0.013	0.084
25246	ENSG00000049860	HEXB	chr5	+	74716586	74716673	74715509	74715690	74718290	74718363	25246	130013011262	4,14,13	143713541641	16,16,24	235	149	0.0445058	0.594444	0.995,0.983,0.984	0.983,0.982,0.977	0.007
25271	ENSG00000125037	EMC3	chr3	-	9981633	9981747	9977388	9977446	9986506	9986682	25271	7,7,12	279178231	24,12,11	213238228	262	149	0.0155215	0.309974	0.014,0.022,0.029	0.06,0.028,0.027	-0.017
25312	ENSG00000197555	SIPA1L1	chr14	+	71400793	71400918	71321121	71321181	71413947	71414014	25312	0,0,0	6,4,5	3,3,0	3,1,6	273	149	0.00247577	0.0936817	0.0,0.0,0.0	0.353,0.621,0.0	-0.325
25319	ENSG00000197555	SIPA1L1	chr14	+	71528698	71528740	71512742	71512845	71529311	71529370	25319	3,1,1	12,12,17	3,4,10	23,4,23	190	149	0.0182455	0.342486	0.164,0.061,0.044	0.093,0.44,0.254	-0.173
25328	ENSG00000163069	SGCB	chr4	-	52031851	52031961	52029677	52029863	52033430	52033640	25328	0,0,5	112180175	6,5,7	132151187	258	149	0.0484699	0.625215	0.0,0.0,0.016	0.026,0.019,0.021	-0.017
25343	ENSG00000104859	CLASRP	chr19	+	45068014	45068058	45067336	45067594	45069065	45069124	25343	9,5,6	4,3,1	3,1,2	2,3,3	192	149	0.0422374	0.578046	0.636,0.564,0.823	0.538,0.206,0.341	0.313
25368	ENSG00000104064	GABPB1	chr15	-	50282278	50282391	50278541	50278784	50286067	50286183	25368	2,6,4	44,53,55	0,0,2	77,47,75	261	149	0.00420261	0.131576	0.025,0.061,0.04	0.0,0.0,0.015	0.037
25382	ENSG00000145293	ENOPH1	chr4	+	82451042	82451245	82447919	82448021	82454721	82454854	25382	328362365	15,16,14	298269334	27,16,17	298	149	0.0379703	0.541264	0.916,0.919,0.929	0.847,0.894,0.908	0.038
25462	ENSG00000135451	TROAP	chr12	+	49330144	49330573	49329394	49329454	49331213	49331407	25462	3,3,20	4,1,0	6,3,9	0,0,0	298	149	0.0043507	0.13488	0.273,0.6,1.0	1.0,1.0,1.0	-0.376
25463	ENSG00000135451	TROAP	chr12	+	49330144	49330573	49329856	49329991	49331213	49331407	25463	50,53,101	8,9,6	44,51,54	0,2,3	298	149	0.00125221	0.0594114	0.758,0.746,0.894	1.0,0.927,0.9	-0.143
25465	ENSG00000135451	TROAP	chr12	+	49330144	49330943	49329856	49329991	49331213	49331407	25465	78,90,124	8,9,6	66,78,82	0,2,3	298	149	0.000654752	0.0384356	0.83,0.833,0.912	1.0,0.951,0.932	-0.103
25507	ENSG00000133612	AGAP3	chr7	+	151138142	151138313	151134399	151134568	151139978	151140116	25507	17,12,12	4,1,0	11,13,4	0,0,1	298	149	0.0229296	0.394251	0.68,0.857,1.0	1.0,1.0,0.667	-0.043
25546	ENSG00000100526	CDKN3	chr14	+	54418213	54418306	54417847	54417951	54419991	54420218	25546	6,4,3	182250254	24,6,15	337287298	241	149	0.000796294	0.0442843	0.02,0.01,0.007	0.042,0.013,0.03	-0.016
25551	ENSG00000111653	ING4	chr12	-	6655637	6655913	6652935	6653050	6656726	6656798	25551	8,1,0	26,25,27	1,0,0	27,18,10	298	149	0.0141895	0.29119	0.133,0.02,0.0	0.018,0.0,0.0	0.045
25702	ENSG00000026559	KCNG1	chr20	-	51013728	51013844	51009796	51010364	51022869	51023094	25702	13,6,6	3,0,0	13,3,7	3,0,2	264	149	0.011046	0.25236	0.71,1.0,1.0	0.71,1.0,0.664	0.112
25717	ENSG00000127419	TMEM175	chr4	+	952366	952450	951645	951717	953189	953303	25717	33,34,41	2,9,0	34,49,42	0,1,0	232	149	0.000104866	0.0111119	0.914,0.708,1.0	1.0,0.969,1.0	-0.116
25826	ENSG00000146776	ATXN7L1	chr7	-	105617791	105618097	105613473	105614816	105620199	105620321	25826	1,4,1	3,6,3	0,0,0	2,4,1	298	149	0.00185123	0.0768981	0.143,0.25,0.143	0.0,0.0,0.0	0.179
25860	ENSG00000177119	ANO6	chr12	+	45228167	45228273	45216119	45216391	45270461	45270524	25860	3,0,4	9,3,18	3,2,10	4,7,12	254	149	0.036273	0.525126	0.164,0.0,0.115	0.306,0.144,0.328	-0.166
25863	ENSG00000177119	ANO6	chr12	+	45270461	45270524	45228167	45228273	45302013	45302093	25863	1,0,4	0,2,4	2,6,2	1,2,0	211	149	0.0125382	0.270033	1.0,0.0,0.414	0.585,0.679,1.0	-0.283
25868	ENSG00000177119	ANO6	chr12	+	45422956	45423062	45421070	45421273	45429104	45431782	25868	100159197	5,5,0	223146234	0,2,1	254	149	0.0311289	0.47524	0.921,0.949,1.0	1.0,0.977,0.993	-0.033
25877	ENSG00000127483	HP1BP3	chr1	-	20780344	20780540	20779811	20779911	20787194	20787272	25877	226253280	30,26,38	204235292	20,11,24	298	149	0.00834667	0.2103	0.79,0.83,0.787	0.836,0.914,0.859	-0.067
25902	ENSG00000122515	ZMIZ2	chr7	+	44760150	44760228	44759280	44759460	44760424	44760593	25902	13,0,4	55,26,33	6,13,10	22,27,26	226	149	0.00424896	0.132292	0.135,0.0,0.074	0.152,0.241,0.202	-0.129
25905	ENSG00000249915	PDCD6	chr5	+	304176	304221	272710	272772	311292	311402	25905	37,41,33	0,0,0	26,27,27	3,7,0	193	149	2.49e-05	0.00408454	1.0,1.0,1.0	0.87,0.749,1.0	0.127
25906	ENSG00000249915	PDCD6	chr5	+	304176	304221	272710	272772	314416	314806	25906	40,50,30	3,0,0	26,27,33	0,2,6	193	149	0.0120162	0.265067	0.911,1.0,1.0	1.0,0.912,0.809	0.063
25907	ENSG00000249915	PDCD6	chr5	+	304176	306754	272710	272772	311292	311402	25907	95,106,95	0,0,0	97,93,94	3,7,0	298	149	0.00127601	0.060315	1.0,1.0,1.0	0.942,0.869,1.0	0.063
25908	ENSG00000249915	PDCD6	chr5	+	306601	306754	272710	272772	311292	311402	25908	61,65,65	0,0,0	73,66,66	3,7,0	298	149	0.000273752	0.0209962	1.0,1.0,1.0	0.924,0.825,1.0	0.084
25914	ENSG00000249915	PDCD6	chr5	+	313700	313850	311292	311402	314416	314954	25914	9,29,2	220235230	0,4,6	219204203	298	149	0.000141773	0.0134153	0.02,0.058,0.004	0.0,0.01,0.015	0.019
25951	ENSG00000257218	GATC	chr12	+	120454932	120455030	120446656	120446829	120457075	120457179	25951	4,4,8	121,88,99	20,4,17	64,78,68	246	149	1.52e-05	0.00282747	0.02,0.027,0.047	0.159,0.03,0.132	-0.076
25970	ENSG00000166526	ZNF3	chr7	-	100079535	100079572	100077302	100077433	100081634	100081709	25970	4,3,2	4,2,0	6,2,4	0,0,3	185	149	0.0378382	0.54014	0.446,0.547,1.0	1.0,1.0,0.518	-0.175
25985	ENSG00000177565	TBL1XR1	chr3	-	177079826	177079945	177053772	177053918	177098465	177098541	25985	1,6,2	0,2,3	2,4,5	0,0,0	267	149	0.000833565	0.0455288	1.0,0.626,0.271	1.0,1.0,1.0	-0.368
25996	ENSG00000177565	TBL1XR1	chr3	-	177098465	177098541	177064919	177065022	177197120	177197192	25996	51,38,27	5,12,8	61,62,43	2,10,2	224	149	0.0108815	0.250522	0.872,0.678,0.692	0.953,0.805,0.935	-0.15
26000	ENSG00000177565	TBL1XR1	chr3	-	177131362	177131449	177064919	177065022	177197120	177197163	26000	0,6,0	5,12,8	4,7,2	2,10,2	235	149	0.00879659	0.216475	0.0,0.241,0.0	0.559,0.307,0.388	-0.338
26008	ENSG00000090861	AARS	chr16	-	70262345	70262524	70261043	70261157	70264957	70265102	26008	11099061016	23,26,21	112411271331	20,12,23	298	149	0.0377315	0.53892	0.96,0.946,0.96	0.966,0.979,0.967	-0.015
26116	ENSG00000110768	GTF2H1	chr11	+	18325946	18326153	18324235	18324296	18333059	18333183	26116	5,5,0	0,1,6	3,6,2	0,0,0	298	149	0.000508779	0.0320556	1.0,0.714,0.0	1.0,1.0,1.0	-0.429
26149	ENSG00000228794	LINC01128	chr1	+	829002	829104	826831	826923	851926	852110	26149	4,0,5	0,8,0	4,8,4	0,0,0	250	149	0.013035	0.276621	1.0,0.0,1.0	1.0,1.0,1.0	-0.333
26158	ENSG00000228794	LINC01128	chr1	+	850180	850351	847653	847806	851926	852014	26158	0,0,1	2,3,1	3,4,0	0,11,4	298	149	0.0232989	0.39828	0.0,0.0,0.333	1.0,0.154,0.0	-0.274
26172	ENSG00000282826	FRG1CP	chr20	-	28590556	28590614	28588642	28588757	28600391	28600461	26172	18,26,31	4,4,3	31,21,38	1,2,2	206	149	0.0402329	0.561277	0.765,0.825,0.882	0.957,0.884,0.932	-0.1
26174	ENSG00000282826	FRG1CP	chr20	-	28601602	28601756	28600391	28600461	28602608	28602773	26174	27,35,28	34,44,16	31,22,17	54,29,40	298	149	0.0388345	0.549648	0.284,0.285,0.467	0.223,0.275,0.175	0.121
26175	ENSG00000282826	FRG1CP	chr20	-	28601656	28601756	28600391	28600461	28602608	28602761	26175	51,52,59	34,44,16	48,37,34	54,29,40	248	149	0.0312926	0.476196	0.474,0.415,0.689	0.348,0.434,0.338	0.153
26203	ENSG00000140365	COMMD4	chr15	+	75339263	75339344	75338984	75339104	75339964	75340271	26203	139149165	3,4,8	124132159	0,0,1	229	149	0.000426419	0.0285324	0.968,0.96,0.931	1.0,1.0,0.99	-0.044
26204	ENSG00000140365	COMMD4	chr15	+	75339701	75339878	75338984	75339104	75339964	75340073	26204	133,93,112	3,4,8	100108108	0,0,1	298	149	3.68e-05	0.00524956	0.957,0.921,0.875	1.0,1.0,0.982	-0.076
26309	ENSG00000135392	DNAJC14	chr12	-	55829488	55829636	55827251	55828714	55830695	55830781	26309	19,22,34	2,0,0	34,17,42	2,7,0	296	149	0.00279852	0.101384	0.827,1.0,1.0	0.895,0.55,1.0	0.127
26337	ENSG00000162892	IL24	chr1	+	206897730	206897876	206897442	206897615	206899319	206899515	26337	17,10,18	0,4,6	99,67,89	7,0,3	294	149	0.0125127	0.269698	1.0,0.559,0.603	0.878,1.0,0.938	-0.218
26338	ENSG00000162892	IL24	chr1	+	206897730	206897876	206897442	206897615	206900294	206900357	26338	15,9,15	2,10,5	77,53,69	2,14,5	294	149	0.0131294	0.277462	0.792,0.313,0.603	0.951,0.657,0.875	-0.258
26406	ENSG00000172159	FRMD3	chr9	-	83372912	83372955	83349678	83349757	83389603	83389708	26406	61,50,63	0,0,0	65,77,70	4,2,3	191	149	0.00870425	0.215142	1.0,1.0,1.0	0.927,0.968,0.948	0.052
26440	ENSG00000227954	TARID	chr6	-	133760184	133760260	133568189	133568248	133768830	133768923	26440	1,1,1	0,0,0	0,0,1	2,1,4	224	149	2.96e-14	1.37e-10	1.0,1.0,1.0	0.0,0.0,0.143	0.952
26466	ENSG00000074603	DPP8	chr15	-	65455711	65455841	65454262	65454415	65456224	65456371	26466	2,3,4	31,33,47	6,14,12	30,36,41	278	149	0.000157882	0.0145858	0.033,0.046,0.044	0.097,0.172,0.136	-0.094
26526	ENSG00000066135	KDM4A	chr1	+	43653662	43653799	43653305	43653313	43655590	43655766	26526	12,20,5	57,70,58	18,4,2	74,68,72	285	149	0.0403234	0.562153	0.099,0.13,0.043	0.113,0.03,0.014	0.038
26534	ENSG00000222011	FAM185A	chr7	+	102772408	102772450	102761272	102761411	102777252	102777348	26534	1,4,4	0,0,0	9,8,8	0,5,0	190	149	0.0370932	0.532221	1.0,1.0,1.0	1.0,0.556,1.0	0.148
26535	ENSG00000104691	UBXN8	chr8	+	30751395	30751518	30744163	30744277	30753034	30753105	26535	55,13,71	0,2,1	87,53,71	7,5,6	271	149	0.000690605	0.0400307	1.0,0.781,0.975	0.872,0.854,0.867	0.054
26556	ENSG00000143727	ACP1	chr2	+	272036	272065	271865	271939	272191	272305	26556	179155171	114,95,110	174200196	69,113,83	177	149	0.0195855	0.35638	0.569,0.579,0.567	0.68,0.598,0.665	-0.076
26583	ENSG00000275023	MLLT6	chr17	+	38716366	38716981	38715611	38715828	38717431	38717613	26583	71,91,76	6,3,9	71,81,73	2,4,2	298	149	0.0446691	0.59508	0.855,0.938,0.809	0.947,0.91,0.948	-0.068
26590	ENSG00000152795	HNRNPDL	chr4	-	82426462	82426633	82424624	82426129	82427189	82427304	26590	220334353415	55,64,81	383135053808	149133158	298	149	9.08e-07	0.000377396	0.952,0.964,0.955	0.928,0.929,0.923	0.03
26681	ENSG00000124831	LRRFIP1	chr2	+	237727875	237727935	237708543	237708630	237748363	237748399	26681	0,4,0	20,29,28	4,3,7	36,25,30	208	149	0.00685037	0.183735	0.0,0.09,0.0	0.074,0.079,0.143	-0.069
26694	ENSG00000124831	LRRFIP1	chr2	+	237758728	237758821	237756094	237756187	237760063	237760205	26694	13,8,8	98157176	3,8,4	196174236	241	149	0.0014487	0.0657802	0.076,0.031,0.027	0.009,0.028,0.01	0.029
26765	ENSG00000187210	GCNT1	chr9	+	76460059	76460177	76459181	76459305	76500915	76501061	26765	2,9,1	5,4,1	0,6,2	6,8,14	266	149	0.0380166	0.54162	0.183,0.558,0.359	0.0,0.296,0.074	0.243
26778	ENSG00000106636	YKT6	chr7	+	44211022	44211124	44208132	44208198	44212246	44214294	26778	1085924957	0,34,18	877913936	23,20,29	250	149	0.0380016	0.541558	1.0,0.942,0.969	0.958,0.965,0.951	0.012
26779	ENSG00000106636	YKT6	chr7	+	44211553	44211604	44211022	44211124	44212246	44212595	26779	49,42,59	761660664	29,35,38	628649659	199	149	0.040703	0.56494	0.046,0.045,0.062	0.033,0.039,0.041	0.013
26804	ENSG00000168615	ADAM9	chr8	+	39077227	39077411	39055576	39055772	39090046	39090188	26804	1,13,5	1,0,4	17,14,11	0,0,0	298	149	0.00560963	0.159571	0.333,1.0,0.385	1.0,1.0,1.0	-0.427
26805	ENSG00000168615	ADAM9	chr8	+	39082640	39082721	39055576	39055772	39090046	39090188	26805	5,11,14	1,0,4	11,7,4	0,0,0	229	149	0.0156781	0.311712	0.765,1.0,0.695	1.0,1.0,1.0	-0.18
26826	ENSG00000140153	WDR20	chr14	+	102194937	102195120	102139843	102140172	102222829	102223358	26826	48,42,28	1,3,2	43,46,43	0,0,0	298	149	0.0267992	0.43315	0.96,0.875,0.875	1.0,1.0,1.0	-0.097
26828	ENSG00000140153	WDR20	chr14	+	102197754	102197847	102194937	102195120	102208602	102208902	26828	15,7,13	28,39,32	5,4,3	37,28,37	241	149	0.00112321	0.0558509	0.249,0.1,0.201	0.077,0.081,0.048	0.115
26830	ENSG00000140153	WDR20	chr14	+	102208602	102209862	102139892	102140172	102222829	102223667	26830	6,5,7	1,3,2	15,3,13	0,0,0	298	149	3.34e-05	0.00496656	0.75,0.455,0.636	1.0,1.0,1.0	-0.386
26841	ENSG00000011021	CLCN6	chr1	+	11828457	11828624	11828105	11828219	11829195	11829322	26841	22,24,19	0,0,0	8,6,17	2,16,6	298	149	7.85e-11	1.54e-07	1.0,1.0,1.0	0.667,0.158,0.586	0.53
26857	ENSG00000126215	XRCC3	chr14	-	103712874	103712931	103711465	103711567	103715423	103715451	26857	40,46,35	27,26,23	38,49,54	16,25,12	205	149	0.0420161	0.575483	0.518,0.563,0.525	0.633,0.588,0.766	-0.127
26902	ENSG00000197713	RPE	chr2	+	210009638	210009736	210002623	210002783	210015972	210016112	26902	88109125	3,14,16	132139141	1,6,0	246	149	6.08e-07	0.000273889	0.947,0.825,0.826	0.988,0.933,1.0	-0.108
26903	ENSG00000197713	RPE	chr2	+	210009656	210009736	210002564	210002783	210015972	210016112	26903	195261265	3,14,16	230275309	1,6,0	228	149	1.2e-06	0.000448103	0.977,0.924,0.915	0.993,0.968,1.0	-0.048
26918	ENSG00000133943	DGLUCY	chr14	+	91128777	91128912	91114448	91114528	91145220	91145313	26918	0,0,0	14,20,6	2,3,1	19,8,8	283	149	0.0455818	0.602048	0.0,0.0,0.0	0.053,0.165,0.062	-0.093
26921	ENSG00000133943	DGLUCY	chr14	+	91145220	91145313	91114062	91114283	91157638	91157690	26921	0,3,2	14,11,12	2,6,5	5,12,6	241	149	0.00419226	0.131515	0.0,0.144,0.093	0.198,0.236,0.34	-0.179
26926	ENSG00000133943	DGLUCY	chr14	+	91147780	91147858	91114062	91114283	91157638	91157690	26926	1,8,1	14,11,12	6,14,4	5,12,6	226	149	0.00269028	0.0987415	0.045,0.324,0.052	0.442,0.435,0.305	-0.254
26972	ENSG00000171295	ZNF440	chr19	+	11830273	11830409	11814343	11814450	11830616	11830677	26972	8,22,5	0,0,0	19,23,24	0,8,0	284	149	0.00142997	0.0652472	1.0,1.0,1.0	1.0,0.601,1.0	0.133
26973	ENSG00000171295	ZNF440	chr19	+	11830282	11830409	11814283	11814450	11830616	11830677	26973	14,31,5	0,0,0	24,23,25	0,8,0	275	149	0.00162605	0.070852	1.0,1.0,1.0	1.0,0.609,1.0	0.13
26975	ENSG00000080200	CRYBG3	chr3	+	97892859	97892993	97889354	97889390	97895958	97896085	26975	7,20,25	0,0,1	44,16,29	3,1,5	282	149	0.000246086	0.0195019	1.0,1.0,0.93	0.886,0.894,0.754	0.132
26987	ENSG00000106100	NOD1	chr7	-	30428503	30428609	30424529	30425710	30429373	30429457	26987	2,3,2	11,8,8	2,0,0	21,16,12	254	149	0.00335372	0.114112	0.096,0.18,0.128	0.053,0.0,0.0	0.117
27045	ENSG00000171302	CANT1	chr17	-	79000099	79000270	78997392	78997963	79009663	79009764	27045	22,10,16	62,54,38	32,44,42	39,47,47	298	149	1.46e-06	0.000512675	0.151,0.085,0.174	0.291,0.319,0.309	-0.17
27050	ENSG00000171302	CANT1	chr17	-	79005371	79005481	79000099	79000270	79009663	79009765	27050	4,2,5	0,3,7	6,4,0	13,23,18	258	149	0.013515	0.283276	1.0,0.278,0.292	0.21,0.091,0.0	0.423
27065	ENSG00000168495	POLR3D	chr8	+	22248153	22248278	22247856	22248008	22248480	22248617	27065	196166201	6,1,4	170191194	0,3,1	273	149	0.0390747	0.551554	0.947,0.989,0.965	1.0,0.972,0.991	-0.021
27069	ENSG00000168061	SAC3D1	chr11	+	65043024	65043164	65041244	65041866	65044224	65044673	27069	10,4,11	10,10,8	5,13,5	2,3,4	288	149	0.045198	0.598736	0.341,0.171,0.416	0.564,0.692,0.393	-0.24
27071	ENSG00000231298	MANCR	chr10	-	4656702	4656925	4651160	4651203	4657600	4657725	27071	15,14,6	114125105	6,6,3	103,97,109	298	149	0.0116776	0.260666	0.062,0.053,0.028	0.028,0.03,0.014	0.024
27091	ENSG00000222041	CYTOR	chr2	+	87583257	87583346	87455214	87455645	87606592	87606769	27091	89,52,52	6,11,11	68,57,68	0,6,5	237	149	0.00714082	0.188731	0.903,0.748,0.748	1.0,0.857,0.895	-0.118
27158	ENSG00000139505	MTMR6	chr13	-	25251648	25251775	25246200	25249492	25251852	25251984	27158	153233268	16,40,38	260240228	22,18,24	275	149	0.00914076	0.222752	0.838,0.759,0.793	0.865,0.878,0.837	-0.063
27220	ENSG00000047188	YTHDC2	chr5	+	113524980	113525177	113515271	113515362	113526585	113526703	27220	35,45,33	0,0,0	42,27,76	6,0,1	298	149	0.00937289	0.226805	1.0,1.0,1.0	0.778,1.0,0.974	0.083
27221	ENSG00000047188	YTHDC2	chr5	+	113526585	113526785	113515271	113515362	113532878	113533045	27221	16,33,29	5,7,0	37,21,25	0,0,2	298	149	0.000223288	0.0182073	0.615,0.702,1.0	1.0,1.0,0.862	-0.182
27238	ENSG00000144642	RBMS3	chr3	+	29899704	29899755	29897378	29897475	29936085	29936196	27238	17,5,20	0,4,2	11,9,30	2,0,0	199	149	0.0160453	0.31633	1.0,0.483,0.882	0.805,1.0,1.0	-0.147
27252	ENSG00000162337	LRP5	chr11	+	68404222	68404416	68403482	68403699	68406523	68406813	27252	2,6,1	29,12,14	1,0,0	13,12,17	298	149	0.00423851	0.13221	0.033,0.2,0.034	0.037,0.0,0.0	0.077
27265	ENSG00000102125	TAZ	chrX	+	154419704	154419746	154419542	154419623	154420031	154420094	27265	10,11,5	28,27,21	18,15,9	5,10,6	190	149	1.86e-06	0.00062085	0.219,0.242,0.157	0.738,0.541,0.541	-0.401
27271	ENSG00000198707	CEP290	chr12	-	88054339	88054413	88053651	88053746	88055575	88055717	27271	10,16,9	0,0,1	31,18,28	2,10,0	222	149	0.000629387	0.0374231	1.0,1.0,0.858	0.912,0.547,1.0	0.133
27273	ENSG00000198707	CEP290	chr12	-	88060829	88060994	88059897	88060020	88062691	88062778	27273	2,15,20	0,0,0	35,34,31	2,1,4	298	149	0.00194223	0.0793778	1.0,1.0,1.0	0.897,0.944,0.795	0.121
27287	ENSG00000260537	AC012184	chr16	+	70312608	70312657	70299213	70299354	70314901	70314955	27287	157134140	16,4,7	142138152	20,16,12	197	149	0.0197293	0.358014	0.881,0.962,0.938	0.843,0.867,0.905	0.055
27288	ENSG00000260537	AC012184	chr16	+	70312608	70312657	70299213	70299354	70315968	70316104	27288	59,40,63	14,5,4	53,51,47	1,3,6	197	149	0.0353224	0.515692	0.761,0.858,0.923	0.976,0.928,0.856	-0.073
27289	ENSG00000260537	AC012184	chr16	+	70314901	70314955	70299213	70299354	70315968	70316104	27289	49,28,49	14,5,4	57,50,45	1,3,6	202	149	0.00826703	0.208501	0.721,0.805,0.9	0.977,0.925,0.847	-0.108
27291	ENSG00000260537	AC012184	chr16	+	70315968	70316104	70299193	70299354	70324584	70324687	27291	17,12,26	0,4,1	12,7,8	0,0,1	284	149	0.0433275	0.586168	1.0,0.611,0.932	1.0,1.0,0.808	-0.088
27292	ENSG00000260537	AC012184	chr16	+	70317495	70317588	70315968	70316104	70324584	70324687	27292	292248225	3,7,22	218248261	11,4,2	241	149	0.0475957	0.6185	0.984,0.956,0.863	0.925,0.975,0.988	-0.028
27324	ENSG00000123473	STIL	chr1	-	47300109	47300152	47299904	47299968	47301560	47301748	27324	18,19,51	0,6,3	29,35,36	0,0,0	191	149	0.000258358	0.0201282	1.0,0.712,0.93	1.0,1.0,1.0	-0.119
27339	ENSG00000166747	AP1G1	chr16	-	71767876	71767885	71765488	71765584	71769622	71769699	27339	0,0,0	52,62,80	8,0,1	88,58,62	157	149	0.0439757	0.59127	0.0,0.0,0.0	0.079,0.0,0.015	-0.031
27345	ENSG00000166747	AP1G1	chr16	-	71807800	71807838	71789319	71789482	71808014	71808150	27345	3,3,2	15,13,20	4,5,7	9,17,7	186	149	0.0197044	0.357691	0.138,0.156,0.074	0.263,0.191,0.445	-0.177
27355	ENSG00000075151	EIF4G3	chr1	-	20810737	20810884	20806291	20807500	20813157	20813239	27355	109208181	4,12,3	181164188	10,9,18	295	149	0.0266283	0.431627	0.932,0.897,0.968	0.901,0.902,0.841	0.051
27367	ENSG00000075151	EIF4G3	chr1	-	21001198	21001312	20981047	20981227	21002712	21002808	27367	0,13,4	36,62,74	15,11,2	23,36,53	262	149	0.0110676	0.252516	0.0,0.107,0.03	0.271,0.148,0.021	-0.101
27468	ENSG00000166833	NAV2	chr11	+	20049835	20049901	20048727	20049195	20054079	20054240	27468	6,9,13	6,10,10	6,7,8	10,24,12	214	149	0.0282345	0.448769	0.41,0.385,0.475	0.295,0.169,0.317	0.163
27475	ENSG00000270249	AC093668	chr7	-	102566581	102566736	102541500	102541662	102566996	102567083	27475	7,3,0	27,36,33	3,0,1	29,28,45	298	149	0.0434915	0.586973	0.115,0.04,0.0	0.049,0.0,0.011	0.032
27478	ENSG00000102038	SMARCA1	chrX	-	129493039	129493075	129491940	129492093	129496749	129496871	27478	55,91,103	32,73,80	52,79,84	77,72,87	184	149	0.0194506	0.35448	0.582,0.502,0.51	0.354,0.47,0.439	0.11
27519	ENSG00000073605	GSDMB	chr17	-	39906960	39906987	39906110	39906271	39909755	39909924	27519	4,3,5	0,1,0	1,2,1	3,7,8	175	149	2.53e-10	4.27e-07	1.0,0.719,1.0	0.221,0.196,0.096	0.735
27522	ENSG00000073605	GSDMB	chr17	-	39908957	39909042	39906110	39906271	39909755	39909924	27522	1,2,1	0,1,0	4,1,3	3,7,8	233	149	2.97e-05	0.0046272	1.0,0.561,1.0	0.46,0.084,0.193	0.608
27523	ENSG00000073605	GSDMB	chr17	-	39908957	39909042	39906110	39906987	39909755	39909924	27523	1,7,3	4,4,5	6,1,3	1,2,0	233	149	0.023269	0.398172	0.138,0.528,0.277	0.793,0.242,1.0	-0.364
27592	ENSG00000135390	ATP5MC2	chr12	-	53672575	53672645	53669870	53670114	53676052	53676082	27592	8,5,4	0,0,1	12,15,4	2,1,2	218	149	0.0156113	0.310749	1.0,1.0,0.732	0.804,0.911,0.578	0.146
27650	ENSG00000155096	AZIN1	chr8	-	102849998	102850144	102843550	102843747	102858012	102858150	27650	174179184	212214178	247248265	205234209	294	149	0.0152559	0.307172	0.294,0.298,0.344	0.379,0.349,0.391	-0.061
27696	ENSG00000196712	NF1	chr17	+	31252937	31253000	31248983	31249119	31258343	31258502	27696	8,41,40	0,5,6	17,20,19	3,11,7	211	149	0.0102049	0.239844	1.0,0.853,0.825	0.8,0.562,0.657	0.22
27710	ENSG00000136869	TLR4	chr9	+	117708562	117708729	117704221	117704565	117712388	117715775	27710	6,3,0	0,2,2	4,4,6	1,0,0	298	149	0.00210604	0.0841467	1.0,0.429,0.0	0.667,1.0,1.0	-0.413
27716	ENSG00000042429	MED17	chr11	+	93797534	93797719	93794907	93796540	93801834	93801942	27716	138132167	0,3,1	182156153	9,1,4	298	149	0.00664545	0.180627	1.0,0.957,0.988	0.91,0.987,0.95	0.033
27744	ENSG00000188766	SPRED3	chr19	+	38394642	38394786	38392211	38392288	38395479	38396148	27744	25,23,16	3,2,3	11,17,25	0,0,2	292	149	0.00223942	0.0877073	0.81,0.854,0.731	1.0,1.0,0.864	-0.156
27751	ENSG00000113456	RAD1	chr5	-	34913926	34914026	34911617	34911812	34914694	34914961	27751	1,5,6	16,23,24	1,0,0	18,28,18	248	149	0.000120068	0.0121552	0.036,0.116,0.131	0.032,0.0,0.0	0.084
27752	ENSG00000113456	RAD1	chr5	-	34913926	34914026	34913469	34913578	34914694	34914961	27752	4,5,6	61,53,54	1,2,0	43,44,72	248	149	0.00145341	0.0658918	0.038,0.054,0.063	0.014,0.027,0.0	0.038
27760	ENSG00000180229	HERC2P3	chr15	-	20476924	20477056	20466194	20466370	20483402	20483517	27760	2,3,8	0,0,1	3,0,13	3,2,8	280	149	1.47e-06	0.000512871	1.0,1.0,0.81	0.347,0.0,0.464	0.666
27793	ENSG00000278845	MRPL45	chr17	+	38320617	38320767	38318686	38318735	38322125	38322299	27793	450387434	5,4,3	364406429	8,7,12	298	149	0.00669627	0.181232	0.978,0.98,0.986	0.958,0.967,0.947	0.024
27806	ENSG00000114698	PLSCR4	chr3	-	146201034	146201077	146196404	146196793	146206525	146206761	27806	4,7,11	0,2,3	4,3,3	0,1,0	191	149	0.0131196	0.277413	1.0,0.732,0.741	1.0,0.701,1.0	-0.076
27807	ENSG00000114698	PLSCR4	chr3	-	146222064	146222092	146220814	146220925	146250959	146251105	27807	29,45,24	0,0,2	47,48,38	5,2,2	176	149	0.0081812	0.206542	1.0,1.0,0.91	0.888,0.953,0.941	0.043
27809	ENSG00000114698	PLSCR4	chr3	-	146223732	146223777	146222064	146222092	146250959	146251083	27809	0,0,1	22,38,21	1,4,9	37,38,28	193	149	8.61e-05	0.0096147	0.0,0.0,0.035	0.02,0.075,0.199	-0.086
27811	ENSG00000114698	PLSCR4	chr3	-	146250556	146250637	146223732	146223777	146250959	146251125	27811	11,11,21	0,0,0	10,16,18	1,3,5	229	149	3.11e-06	0.000896311	1.0,1.0,1.0	0.867,0.776,0.701	0.219
27843	ENSG00000067836	ROGDI	chr16	-	4801266	4801321	4800497	4800578	4801502	4801585	27843	6,3,4	0,1,0	2,5,4	4,0,1	203	149	0.00956312	0.22938	1.0,0.688,1.0	0.268,1.0,0.746	0.225
27856	ENSG00000184640	SEPT9	chr17	+	77307140	77307197	77281498	77281554	77402058	77402200	27856	39,28,12	1,0,0	34,25,22	1,2,7	205	149	0.000131899	0.0129831	0.966,1.0,1.0	0.961,0.901,0.696	0.136
27859	ENSG00000184640	SEPT9	chr17	+	77402058	77402703	77319514	77320348	77482143	77482335	27859	324237247	10,0,3	150190178	1,0,0	298	149	0.0161518	0.317557	0.942,1.0,0.976	0.987,1.0,1.0	-0.023
27862	ENSG00000116396	KCNC4	chr1	+	110232220	110232597	110225974	110226178	110232910	110234044	27862	12,4,3	3,2,1	1,5,5	8,1,5	298	149	0.0498225	0.636031	0.667,0.5,0.6	0.059,0.714,0.333	0.22
27894	ENSG00000183873	SCN5A	chr3	-	38579333	38579492	38576660	38576781	38580930	38581371	27894	2,2,0	4,0,2	9,3,2	1,2,0	298	149	0.00678365	0.182622	0.2,1.0,0.0	0.818,0.429,1.0	-0.349
27895	ENSG00000183873	SCN5A	chr3	-	38579333	38579495	38576660	38576781	38580930	38581371	27895	2,3,0	4,0,2	2,5,2	1,2,0	298	149	0.048402	0.624776	0.2,1.0,0.0	0.5,0.556,1.0	-0.285
27928	ENSG00000138190	EXOC6	chr10	+	92999249	92999387	92997473	92997615	93014193	93014267	27928	3,3,1	16,21,24	0,1,0	29,14,32	286	149	0.0418172	0.574093	0.089,0.069,0.021	0.0,0.036,0.0	0.048
27953	ENSG00000204427	ABHD16A	chr6	-	31701273	31701340	31700941	31701028	31703149	31703324	27953	12,16,9	0,1,0	11,16,19	3,6,0	215	149	0.000171148	0.0153061	1.0,0.917,1.0	0.718,0.649,1.0	0.183
27989	ENSG00000161265	U2AF1L4	chr19	-	35745124	35745212	35744625	35744692	35745347	35745397	27989	16,2,7	6,2,0	10,7,14	0,0,0	236	149	0.000112149	0.0115611	0.627,0.387,1.0	1.0,1.0,1.0	-0.329
28045	ENSG00000075856	SART3	chr12	-	108542769	108542851	108538933	108539089	108543027	108543152	28045	24,25,14	102,106,98	4,10,8	86,77,94	230	149	0.000403027	0.0275737	0.132,0.133,0.085	0.029,0.078,0.052	0.064
28060	ENSG00000120992	LYPLA1	chr8	-	54063327	54063375	54054452	54055133	54065747	54065813	28060	37,27,23	0,1,0	18,19,22	0,6,0	196	149	0.0187806	0.3484	1.0,0.954,1.0	1.0,0.707,1.0	0.082
28066	ENSG00000120992	LYPLA1	chr8	-	54065747	54065813	54063327	54063375	54100907	54100939	28066	191182198	8,1,6	169132173	2,0,0	214	149	0.00351412	0.117801	0.943,0.992,0.958	0.983,1.0,1.0	-0.03
28071	ENSG00000137500	CCDC90B	chr11	-	83265864	83265979	83259096	83261966	83273646	83273700	28071	391468463	1,7,2	432459484	6,12,4	263	149	0.0275714	0.44225	0.996,0.974,0.992	0.976,0.956,0.986	0.015
28105	ENSG00000143324	XPR1	chr1	+	180836521	180836716	180834873	180835045	180863707	180863874	28105	45,108,96	1,0,0	110,96,110	2,3,4	298	149	0.00838677	0.210892	0.957,1.0,1.0	0.965,0.941,0.932	0.04
28125	ENSG00000184277	TM2D3	chr15	-	101651695	101651773	101650003	101650161	101652270	101652381	28125	24,12,18	14,8,9	8,12,11	19,14,14	226	149	0.00317701	0.110822	0.531,0.497,0.569	0.217,0.361,0.341	0.226
28186	ENSG00000120549	KIAA1217	chr10	+	24542692	24542770	24536773	24536893	24544980	24545103	28186	11,13,16	3,8,4	20,15,21	18,13,14	226	149	0.0369546	0.531415	0.707,0.517,0.725	0.423,0.432,0.497	0.199
28200	ENSG00000143590	EFNA3	chr1	+	155086127	155086205	155085876	155085942	155086412	155086923	28200	1,0,1	1,3,3	5,4,3	7,3,0	226	149	0.000433597	0.0288226	0.397,0.0,0.18	0.32,0.468,1.0	-0.404
28210	ENSG00000113811	SELENOK	chr3	-	53886850	53886934	53885825	53885912	53891769	53891859	28210	204208179	0,1,2	171169173	4,5,5	232	149	0.00281815	0.101832	1.0,0.993,0.983	0.965,0.956,0.957	0.033
28211	ENSG00000113811	SELENOK	chr3	-	53888392	53888483	53885825	53885912	53891769	53891859	28211	184132165	0,1,2	107133103	4,5,5	239	149	0.000318647	0.0232833	1.0,0.988,0.981	0.943,0.943,0.928	0.052
28218	ENSG00000128000	ZNF780B	chr19	-	40055415	40055576	40050323	40050377	40056100	40056175	28218	0,0,1	3,1,1	5,1,9	1,2,0	298	149	2.31e-06	0.000733473	0.0,0.0,0.333	0.714,0.2,1.0	-0.527
28234	ENSG00000184014	DENND5A	chr11	-	9143402	9143485	9142721	9142845	9144096	9144278	28234	157123130	7,11,8	181186190	5,3,2	231	149	0.000246498	0.0195041	0.935,0.878,0.913	0.959,0.976,0.984	-0.064
28265	ENSG00000157106	SMG1	chr16	-	18899986	18900044	18896792	18896956	18925949	18926158	28265	1,0,6	5,6,6	2,2,10	2,1,6	206	149	0.0120628	0.265429	0.126,0.0,0.42	0.42,0.591,0.547	-0.337
28276	ENSG00000110497	AMBRA1	chr11	-	46512726	46512813	46508190	46508370	46541944	46542981	28276	63,60,59	19,26,17	58,57,56	13,11,8	235	149	0.0152247	0.306909	0.678,0.594,0.688	0.739,0.767,0.816	-0.121
28281	ENSG00000175193	PARL	chr3	-	183833491	183833589	183829270	183829709	183840569	183840640	28281	309251282	17,6,16	185165190	4,3,2	246	149	0.000800672	0.0444303	0.917,0.962,0.914	0.966,0.971,0.983	-0.042
28282	ENSG00000175193	PARL	chr3	-	183833723	183833825	183829270	183829709	183840569	183840640	28282	192193204	17,6,16	106107147	4,3,2	250	149	0.0014652	0.0661151	0.871,0.95,0.884	0.94,0.955,0.978	-0.056
28287	ENSG00000175193	PARL	chr3	-	183856431	183856551	183844230	183844326	183862752	183862801	28287	13,15,15	212227265	2,9,3	112149157	268	149	0.0214656	0.377502	0.033,0.035,0.031	0.01,0.032,0.011	0.015
28295	ENSG00000168517	HEXIM2	chr17	+	45162487	45162635	45160699	45160943	45162749	45162859	28295	3,4,2	1,1,2	6,13,6	0,3,0	296	149	0.0394297	0.554586	0.602,0.668,0.335	1.0,0.686,1.0	-0.36
28307	ENSG00000185404	SP140L	chr2	+	230389918	230390023	230388558	230388633	230392086	230392229	28307	77,96,104	9,11,15	137139130	5,11,8	253	149	0.00687465	0.183998	0.834,0.837,0.803	0.942,0.882,0.905	-0.085
28320	ENSG00000108599	AKAP10	chr17	-	19931804	19931978	19924407	19924517	19936285	19936430	28320	83,106,93	7,3,7	92111112	1,2,2	298	149	0.00124161	0.0591808	0.856,0.946,0.869	0.979,0.965,0.966	-0.08
28334	ENSG00000182796	TMEM198B	chr12	+	55831256	55831349	55829959	55831083	55832958	55833014	28334	2,2,5	2,2,0	2,2,3	0,0,1	241	149	0.0148404	0.300957	0.382,0.382,1.0	1.0,1.0,0.65	-0.295
28474	ENSG00000258465	AL139011	chr1	-	160225061	160225119	160224441	160224549	160225590	160225663	28474	318284302	7,6,5	331287342	2,0,2	206	149	0.00825904	0.208403	0.97,0.972,0.978	0.992,1.0,0.992	-0.021
28482	ENSG00000087088	BAX	chr19	+	48955547	48955599	48954874	48954962	48955686	48955833	28482	698477550	23,33,0	478494468	12,2,11	200	149	0.00835531	0.210309	0.958,0.915,1.0	0.967,0.995,0.969	-0.019
28483	ENSG00000087088	BAX	chr19	+	48955547	48955599	48954874	48954962	48956197	48956333	28483	91,63,88	0,0,0	41,45,64	0,12,0	200	149	0.000149295	0.0139706	1.0,1.0,1.0	1.0,0.736,1.0	0.088
28485	ENSG00000087088	BAX	chr19	+	48955686	48955833	48954814	48955599	48956197	48956316	28485	194515391657	54,31,61	136513991452	3,25,45	295	149	0.00171576	0.0734358	0.948,0.962,0.932	0.996,0.966,0.942	-0.021
28550	ENSG00000133606	MKRN1	chr7	-	140459006	140459233	140456185	140456866	140471882	140472011	28550	37,41,58	0,0,1	41,45,51	0,5,2	298	149	0.0073289	0.192101	1.0,1.0,0.967	1.0,0.818,0.927	0.074
28578	ENSG00000111799	COL12A1	chr6	-	75175037	75175310	75165506	75165779	75177662	75177935	28578	35,102,78	7,7,4	48,73,65	11,10,22	298	149	0.00415036	0.130584	0.714,0.879,0.907	0.686,0.785,0.596	0.144
28586	ENSG00000182179	UBA7	chr3	-	49809389	49809464	49808975	49809159	49809541	49809725	28586	17,57,34	0,0,0	26,27,37	8,0,0	223	149	0.00228805	0.0888574	1.0,1.0,1.0	0.685,1.0,1.0	0.105
28621	ENSG00000165102	HGSNAT	chr8	+	43196429	43196540	43193756	43193843	43196947	43197025	28621	0,0,0	16,29,17	5,3,0	13,21,28	259	149	0.00724524	0.190795	0.0,0.0,0.0	0.181,0.076,0.0	-0.086
28651	ENSG00000204946	ZNF783	chr7	+	149289937	149290038	149287564	149287776	149292210	149292308	28651	0,1,2	1,2,0	5,6,2	0,0,0	249	149	0.007603	0.196243	0.0,0.23,1.0	1.0,1.0,1.0	-0.59
28743	ENSG00000115226	FNDC4	chr2	-	27492665	27492790	27491882	27492478	27493388	27493478	28743	16,9,26	2,3,0	34,13,20	0,0,2	273	149	0.0396215	0.55607	0.814,0.621,1.0	1.0,1.0,0.845	-0.137
28756	ENSG00000121897	LIAS	chr4	+	39473099	39473211	39471235	39471306	39477062	39477075	28756	28,43,26	0,0,6	35,57,41	0,0,0	260	149	0.0280544	0.447613	1.0,1.0,0.713	1.0,1.0,1.0	-0.096
28757	ENSG00000137073	UBAP2	chr9	-	33928371	33928612	33927796	33927992	33932561	33932628	28757	14,2,9	34,35,33	3,0,1	41,23,35	298	149	1.32e-05	0.00262641	0.171,0.028,0.12	0.035,0.0,0.014	0.09
28762	ENSG00000137073	UBAP2	chr9	-	33953284	33953474	33948373	33948587	33960825	33960878	28762	75,62,68	5,2,3	83,77,97	3,0,0	298	149	0.00291273	0.104403	0.882,0.939,0.919	0.933,1.0,1.0	-0.064
28763	ENSG00000137073	UBAP2	chr9	-	33956078	33956146	33948373	33948587	33960825	33960878	28763	22,15,26	5,2,3	18,19,22	3,0,0	216	149	0.00569492	0.161544	0.752,0.838,0.857	0.805,1.0,1.0	-0.119
28791	ENSG00000174483	BBS1	chr11	+	66511204	66511239	66510633	66511089	66514405	66514498	28791	6,3,4	6,2,2	14,9,9	0,6,0	183	149	0.00880789	0.21658	0.449,0.55,0.62	1.0,0.55,1.0	-0.31
28800	ENSG00000174483	BBS1	chr11	+	66523171	66523365	66521269	66521376	66523455	66523531	28800	0,1,6	9,2,9	0,1,0	3,15,14	298	149	0.0032132	0.111624	0.0,0.2,0.25	0.0,0.032,0.0	0.139
28802	ENSG00000167105	TMEM92	chr17	+	50277714	50277740	50274465	50274570	50278555	50278630	28802	24,28,32	1,4,2	21,23,22	0,1,0	174	149	0.00702925	0.186756	0.954,0.857,0.932	1.0,0.952,1.0	-0.07
28812	ENSG00000148498	PARD3	chr10	-	34269656	34269899	34131462	34131583	34284134	34284245	28812	64,75,82	0,0,2	49,81,69	2,2,3	298	149	0.0227637	0.392171	1.0,1.0,0.953	0.925,0.953,0.92	0.052
28850	ENSG00000134755	DSC2	chr18	-	31068298	31068344	31065975	31068212	31068893	31069151	28850	0,4,5	6,11,16	12,10,9	18,8,8	194	149	0.00319853	0.111343	0.0,0.218,0.194	0.339,0.49,0.464	-0.294
28865	ENSG00000068654	POLR1A	chr2	-	86044138	86044304	86042973	86043195	86045616	86045769	28865	43,49,64	0,0,4	24,34,43	0,2,8	298	149	0.0112987	0.255445	1.0,1.0,0.889	1.0,0.895,0.729	0.088
28880	ENSG00000100038	TOP3B	chr22	-	21962428	21962602	21960320	21960449	21962746	21962893	28880	58,53,57	0,0,0	40,46,47	0,0,6	298	149	0.0424589	0.579609	1.0,1.0,1.0	1.0,1.0,0.797	0.068
28891	ENSG00000100038	TOP3B	chr22	-	21982413	21982449	21975639	21975807	21982729	21982766	28891	3,5,4	12,7,17	1,2,2	11,23,10	184	149	0.0280677	0.447613	0.168,0.366,0.16	0.069,0.066,0.139	0.14
28920	ENSG00000169826	CSGALNACT2	chr10	+	43167003	43167098	43163865	43164044	43175950	43176032	28920	32,60,68	0,3,0	64,68,66	6,1,3	243	149	0.0175721	0.33581	1.0,0.925,1.0	0.867,0.977,0.931	0.05
28976	ENSG00000142208	AKT1	chr14	-	104793126	104793210	104792597	104792722	104795483	104795751	28976	27,23,17	5,4,7	13,24,22	0,0,0	232	149	4.04e-08	3.04e-05	0.776,0.787,0.609	1.0,1.0,1.0	-0.276
28977	ENSG00000142208	AKT1	chr14	-	104793126	104793304	104792597	104792722	104795483	104795504	28977	42,27,23	5,4,7	19,34,29	0,0,0	298	149	4.07e-08	3.04e-05	0.808,0.771,0.622	1.0,1.0,1.0	-0.266
28985	ENSG00000077157	PPP1R12B	chr1	+	202501858	202502005	202496818	202496822	202558876	202558893	28985	6,2,0	0,1,2	0,0,0	2,3,2	295	149	0.000619685	0.0369724	1.0,0.503,0.0	0.0,0.0,0.0	0.501
29023	ENSG00000130706	ADRM1	chr20	+	62308367	62308470	62308020	62308178	62308654	62308860	29023	633485515	28,32,40	442506519	25,14,18	251	149	0.0114624	0.257696	0.931,0.9,0.884	0.913,0.955,0.945	-0.033
29041	ENSG00000156873	PHKG2	chr16	+	30756366	30756520	30753393	30753557	30756589	30756715	29041	44,41,41	1,0,0	35,40,53	0,5,2	298	149	0.00622032	0.173441	0.957,1.0,1.0	1.0,0.8,0.93	0.076
29091	ENSG00000107614	TRDMT1	chr10	-	17161482	17161548	17160304	17160374	17168840	17168917	29091	6,11,8	0,0,0	11,5,10	0,7,3	214	149	1.39e-05	0.00270775	1.0,1.0,1.0	1.0,0.332,0.699	0.323
29093	ENSG00000107614	TRDMT1	chr10	-	17162165	17162237	17160304	17160374	17168840	17168917	29093	11,7,12	0,0,0	21,10,16	0,7,3	220	149	2.23e-05	0.00373106	1.0,1.0,1.0	1.0,0.492,0.783	0.242
29102	ENSG00000123472	ATPAF1	chr1	-	46653816	46653867	46652420	46652628	46658126	46658189	29102	242211213	10,10,15	208220234	7,2,6	199	149	0.00366997	0.121026	0.948,0.94,0.914	0.957,0.988,0.967	-0.037
29104	ENSG00000165219	GAPVD1	chr9	+	125263550	125263700	125261830	125261959	125268935	125269054	29104	2,3,3	6,0,4	5,3,2	0,1,1	298	149	0.00186708	0.0771404	0.143,1.0,0.273	1.0,0.6,0.5	-0.228
29106	ENSG00000165219	GAPVD1	chr9	+	125268935	125268984	125261809	125261959	125298889	125299106	29106	7,0,4	12,7,15	0,1,3	13,20,21	197	149	0.00734562	0.192439	0.306,0.0,0.168	0.0,0.036,0.098	0.113
29141	ENSG00000140612	SEC11A	chr15	-	84714730	84714866	84691534	84691644	84716024	84716163	29141	137,90,113	279294256	68,64,71	229244231	284	149	0.00694499	0.185294	0.205,0.138,0.188	0.135,0.121,0.139	0.045
29178	ENSG00000143374	TARS2	chr1	+	150491597	150491662	150491393	150491511	150492410	150492489	29178	66,65,89	0,2,8	85,71,103	1,0,1	213	149	0.00423019	0.132032	1.0,0.958,0.886	0.983,1.0,0.986	-0.042
29202	ENSG00000116539	ASH1L	chr1	-	155345962	155346207	155344182	155344273	155346382	155346469	29202	0,10,0	13,30,24	2,1,1	44,25,44	298	149	0.0119411	0.264241	0.0,0.143,0.0	0.022,0.02,0.011	0.03
29217	ENSG00000139531	SUOX	chr12	+	55999332	55999458	55997614	55997723	56002211	56002271	29217	7,6,5	12,15,13	1,1,6	17,13,20	274	149	0.0129785	0.275884	0.241,0.179,0.173	0.031,0.04,0.14	0.127
29227	ENSG00000179262	RAD23A	chr19	+	12948496	12948552	12948176	12948358	12948685	12948813	29227	573449476	21,14,22	516578622	9,11,11	204	149	0.00120555	0.0581189	0.952,0.959,0.94	0.977,0.975,0.976	-0.026
29250	ENSG00000187800	PEAR1	chr1	+	156903917	156904027	156893697	156893837	156904747	156904852	29250	41,47,33	1,0,0	50,55,60	2,1,4	258	149	0.0148782	0.301334	0.959,1.0,1.0	0.935,0.969,0.897	0.053
29252	ENSG00000187800	PEAR1	chr1	+	156904943	156904998	156904747	156904852	156905323	156905424	29252	4,14,5	41,31,56	5,3,3	44,63,61	203	149	0.0086465	0.214551	0.067,0.249,0.062	0.077,0.034,0.035	0.077
29257	ENSG00000165156	ZHX1	chr8	-	123257032	123257217	123256119	123256171	123267272	123267386	29257	0,0,8	9,34,29	0,0,0	29,21,18	298	149	0.0349314	0.513086	0.0,0.0,0.121	0.0,0.0,0.0	0.04
29264	ENSG00000035928	RFC1	chr4	-	39306591	39306701	39304813	39304928	39311444	39311549	29264	31,106,76	0,3,2	70,53,82	9,2,2	258	149	0.0200095	0.361676	1.0,0.953,0.956	0.818,0.939,0.959	0.064
29267	ENSG00000035928	RFC1	chr4	-	39308635	39309032	39304813	39304928	39311444	39311549	29267	105192160	0,3,2	198143143	9,2,2	298	149	0.0306836	0.471731	1.0,0.97,0.976	0.917,0.973,0.973	0.028
29269	ENSG00000035928	RFC1	chr4	-	39323339	39323417	39321286	39321374	39326562	39326640	29269	73120125	1,2,1	147,86,111	5,4,3	226	149	0.0156958	0.311943	0.98,0.975,0.988	0.951,0.934,0.961	0.032
29275	ENSG00000171735	CAMTA1	chr1	+	6806982	6807088	6785517	6785575	6825091	6825210	29275	7,2,4	48,29,30	0,0,1	20,34,15	254	149	0.000711782	0.0408843	0.079,0.039,0.073	0.0,0.0,0.038	0.051
29280	ENSG00000171735	CAMTA1	chr1	+	6871756	6871840	6825091	6825210	6887653	6887787	29280	198152143	4,4,8	133149164	0,1,3	232	149	0.00249111	0.094148	0.97,0.961,0.92	1.0,0.99,0.972	-0.037
29281	ENSG00000171735	CAMTA1	chr1	+	6886239	6886346	6825109	6825210	6887653	6887842	29281	15,2,10	4,4,8	5,7,6	0,1,3	255	149	0.0352131	0.515495	0.687,0.226,0.422	1.0,0.804,0.539	-0.336
29292	ENSG00000221983	UBA52	chr19	+	18572350	18572607	18571854	18571887	18573292	18573403	29292	66,59,67	1329892457	52,51,54	101010091250	298	149	0.00122591	0.0587127	0.024,0.032,0.068	0.025,0.025,0.021	0.018
29310	ENSG00000164073	MFSD8	chr4	-	127938782	127938838	127932318	127933093	127943751	127943992	29310	5,18,15	1,0,0	20,11,13	1,0,8	204	149	0.000635393	0.0376918	0.785,1.0,1.0	0.936,1.0,0.543	0.102
29318	ENSG00000164073	MFSD8	chr4	-	127942044	127942158	127932984	127933093	127943751	127943992	29318	18,13,21	1,0,0	10,6,9	1,0,8	262	149	0.000407784	0.027778	0.911,1.0,1.0	0.85,1.0,0.39	0.224
29356	ENSG00000169599	NFU1	chr2	-	69423581	69423717	69419537	69419604	69431901	69432005	29356	283244282	2,0,0	260305313	10,7,10	284	149	1.27e-06	0.000465589	0.987,1.0,1.0	0.932,0.958,0.943	0.051
29357	ENSG00000169599	NFU1	chr2	-	69429903	69430021	69419537	69419604	69431901	69432005	29357	0,1,2	2,0,0	0,0,1	10,7,10	266	149	0.0213679	0.376305	0.0,1.0,1.0	0.0,0.0,0.053	0.649
29425	ENSG00000112685	EXOC2	chr6	-	598859	598941	598020	598123	599079	599225	29425	81,88,105	1,1,0	86,81,114	2,2,6	230	149	0.00725145	0.19086	0.981,0.983,1.0	0.965,0.963,0.925	0.037
29538	ENSG00000122741	DCAF10	chr9	+	37857240	37857351	37854779	37854982	37860047	37860193	29538	63,58,56	10,13,9	83,80,92	8,5,6	259	149	0.00329669	0.113436	0.784,0.72,0.782	0.856,0.902,0.898	-0.123
29563	ENSG00000109458	GAB1	chr4	+	143457679	143457769	143440078	143440382	143459384	143459429	29563	2,1,4	2,6,3	4,5,7	3,0,2	238	149	0.00978776	0.232954	0.385,0.094,0.455	0.455,1.0,0.687	-0.403
29567	ENSG00000140876	NUDT7	chr16	+	77735827	77735986	77725430	77725584	77741581	77742260	29567	12,17,15	3,2,4	6,9,12	7,7,9	298	149	0.000875157	0.0470701	0.667,0.81,0.652	0.3,0.391,0.4	0.346
29584	ENSG00000198561	CTNND1	chr11	+	57794009	57794081	57791384	57791673	57795576	57795729	29584	123130147	8,16,10	158156180	1,8,10	220	149	0.00588135	0.165922	0.912,0.846,0.909	0.991,0.93,0.924	-0.059
29591	ENSG00000185482	STAC3	chr12	-	57244536	57244622	57244314	57244366	57244915	57244965	29591	12,5,9	3,0,5	9,9,9	0,1,0	234	149	9.2e-05	0.0100953	0.718,1.0,0.534	1.0,0.851,1.0	-0.2
29595	ENSG00000185482	STAC3	chr12	-	57248125	57248198	57245144	57245211	57248705	57248803	29595	4,9,7	0,0,0	13,14,16	6,0,0	221	149	0.0114068	0.257015	1.0,1.0,1.0	0.594,1.0,1.0	0.135
29605	ENSG00000100342	APOL1	chr22	+	36257082	36257136	36254897	36254999	36257318	36257407	29605	58,67,53	0,0,0	67,89,80	0,5,8	202	149	0.00013234	0.0129831	1.0,1.0,1.0	1.0,0.929,0.881	0.063
29615	ENSG00000119685	TTLL5	chr14	+	75737565	75737607	75735194	75735289	75745094	75745208	29615	22,22,16	39,49,50	15,18,4	43,47,75	190	149	0.0213586	0.376272	0.307,0.26,0.201	0.215,0.231,0.04	0.094
29620	ENSG00000119685	TTLL5	chr14	+	75902141	75902224	75882684	75882902	75954423	75955079	29620	57,80,69	2,0,10	73,86,86	3,1,1	231	149	0.0260442	0.425285	0.948,1.0,0.817	0.94,0.982,0.982	-0.046
29627	ENSG00000117335	CD46	chr1	+	207767606	207767651	207767012	207767195	207767778	207767823	29627	0,10,8	137254202	17,17,23	350303434	193	149	0.0205199	0.36749	0.0,0.029,0.03	0.036,0.042,0.039	-0.019
29632	ENSG00000117335	CD46	chr1	+	207770320	207770362	207767204	207767823	207783291	207783330	29632	303498410	0,0,0	718606863	14,8,10	190	149	0.0191128	0.351252	1.0,1.0,1.0	0.976,0.983,0.985	0.019
29658	ENSG00000174943	KCTD13	chr16	-	29925538	29925581	29919634	29923359	29925789	29926212	29658	0,2,0	14,20,7	2,4,0	17,7,14	191	149	0.0468566	0.611603	0.0,0.072,0.0	0.084,0.308,0.0	-0.107
29663	ENSG00000161558	TMEM143	chr19	-	48360071	48360176	48345159	48345354	48363290	48363531	29663	7,6,10	2,0,0	6,10,5	2,2,7	253	149	0.000235787	0.0189338	0.673,1.0,1.0	0.639,0.746,0.296	0.331
29726	ENSG00000169180	XPO6	chr16	-	28180940	28181031	28177219	28177332	28211365	28211869	29726	237180196	9,7,8	245216254	0,0,6	239	149	4.51e-05	0.00603436	0.943,0.941,0.939	1.0,1.0,0.963	-0.047
29729	ENSG00000169180	XPO6	chr16	-	28208986	28209122	28177219	28177332	28211365	28211550	29729	4,7,10	9,7,8	7,7,12	0,0,6	284	149	0.000791991	0.0441503	0.189,0.344,0.396	1.0,1.0,0.512	-0.528
29745	ENSG00000169016	E2F6	chr2	-	11458280	11458351	11457178	11457233	11465771	11465879	29745	0,5,0	17,20,18	1,7,9	15,28,16	219	149	0.0073589	0.192659	0.0,0.145,0.0	0.043,0.145,0.277	-0.107
29762	ENSG00000136098	NEK3	chr13	-	52141019	52141069	52136799	52136902	52143914	52143980	29762	20,23,21	2,1,6	30,30,12	0,0,0	198	149	3.25e-05	0.0048746	0.883,0.945,0.725	1.0,1.0,1.0	-0.149
29763	ENSG00000136098	NEK3	chr13	-	52154079	52154173	52153894	52153992	52156074	52156248	29763	41,46,69	1,7,4	54,51,86	3,1,1	242	149	0.0211154	0.373155	0.962,0.802,0.914	0.917,0.969,0.981	-0.063
29773	ENSG00000161513	FDXR	chr17	-	74864479	74864564	74863895	74864347	74864823	74864931	29773	115100100	5,6,10	81,78,80	3,2,1	233	149	0.0073655	0.192659	0.936,0.914,0.865	0.945,0.961,0.981	-0.057
29793	ENSG00000149532	CPSF7	chr11	-	61421053	61421127	61420469	61420573	61421389	61421608	29793	0,2,8	105,93,101	16,5,9	101116124	222	149	0.00255003	0.0957531	0.0,0.014,0.05	0.096,0.028,0.046	-0.035
29794	ENSG00000149532	CPSF7	chr11	-	61421053	61421130	61420469	61420573	61421389	61421608	29794	0,2,4	105,93,101	13,7,14	101116124	225	149	5.05e-06	0.0013067	0.0,0.014,0.026	0.079,0.038,0.07	-0.049
29808	ENSG00000152256	PDK1	chr2	+	172568740	172568817	172566855	172566933	172570725	172570812	29808	23,43,32	2,2,8	47,29,26	0,0,0	225	149	4.4e-06	0.00116116	0.884,0.934,0.726	1.0,1.0,1.0	-0.152
29835	ENSG00000270136	MICOS10-NBL1	chr1	+	19600786	19600971	19597067	19597109	19655011	19655200	29835	24,13,15	5,0,0	10,5,16	0,0,1	298	149	0.0410659	0.567738	0.706,1.0,1.0	1.0,1.0,0.889	-0.061
29839	ENSG00000270136	MICOS10-NBL1	chr1	+	19655323	19655435	19655011	19655200	19656865	19656914	29839	274205236	2,8,7	196182185	2,2,2	260	149	0.0288448	0.454483	0.987,0.936,0.951	0.983,0.981,0.981	-0.024
29917	ENSG00000237352	LINC01358	chr1	+	59042171	59042230	59021487	59021577	59062114	59062184	29917	12,16,14	0,5,1	19,26,17	0,0,0	207	149	0.00545868	0.156506	1.0,0.697,0.91	1.0,1.0,1.0	-0.131
29971	ENSG00000143033	MTF2	chr1	+	93127231	93127299	93120548	93120672	93133702	93133808	29971	26,33,48	0,1,0	44,38,34	3,1,2	216	149	0.0402485	0.561277	1.0,0.958,1.0	0.91,0.963,0.921	0.055
29973	ENSG00000143033	MTF2	chr1	+	93129277	93129448	93127231	93127299	93133702	93133808	29973	57108129	14,13,25	93106119	9,10,12	298	149	0.0190845	0.351021	0.671,0.806,0.721	0.838,0.841,0.832	-0.104
29977	ENSG00000047578	KIAA0556	chr16	+	27648603	27648735	27631064	27631162	27677728	27677996	29977	19,19,18	3,1,0	6,15,18	3,5,2	280	149	0.0101935	0.239717	0.771,0.91,1.0	0.516,0.615,0.827	0.241
29990	ENSG00000138074	SLC5A6	chr2	-	27212019	27212146	27211466	27211533	27212628	27212777	29990	11,15,7	0,2,0	16,14,19	5,2,1	275	149	0.00166118	0.0718273	1.0,0.803,1.0	0.634,0.791,0.911	0.156
29997	ENSG00000112234	FBXL4	chr6	-	98926476	98927060	98905425	98905670	98927704	98927822	29997	25,33,45	0,0,2	43,37,41	0,0,12	298	149	0.00323393	0.112267	1.0,1.0,0.918	1.0,1.0,0.631	0.096
30018	ENSG00000115827	DCAF17	chr2	+	171447385	171447503	171443522	171443613	171448680	171448817	30018	4,2,3	15,9,15	12,8,9	7,13,26	266	149	0.0113876	0.256696	0.13,0.111,0.101	0.49,0.256,0.162	-0.189
30019	ENSG00000115827	DCAF17	chr2	+	171457970	171458075	171453121	171453213	171468887	171469030	30019	10,22,18	0,0,0	13,17,24	11,0,0	253	149	0.00262372	0.0974558	1.0,1.0,1.0	0.41,1.0,1.0	0.197
30132	ENSG00000153774	CFDP1	chr16	-	75301756	75301905	75293907	75294042	75305023	75305438	30132	11,8,0	116102106	16,13,9	116137122	297	149	0.0431952	0.584998	0.045,0.038,0.0	0.065,0.045,0.036	-0.021
30141	ENSG00000155755	TMEM237	chr2	-	201634803	201634893	201633310	201633431	201636747	201636885	30141	0,1,2	113,106,98	15,6,3	128108143	238	149	0.00017126	0.0153061	0.0,0.006,0.013	0.068,0.034,0.013	-0.032
30211	ENSG00000035403	VCL	chr10	+	74111908	74112112	74108970	74109156	74114183	74114387	30211	46,50,50	254245305	16,22,19	239248250	298	149	9.41e-07	0.00038223	0.083,0.093,0.076	0.032,0.042,0.037	0.047
30213	ENSG00000137831	UACA	chr15	-	70677107	70677140	70676306	70676591	70678098	70678206	30213	26,110,75	1,4,6	165105103	19,12,15	181	149	0.00276302	0.100457	0.955,0.958,0.911	0.877,0.878,0.85	0.073
30244	ENSG00000144895	EIF2A	chr3	+	150558387	150558462	150552353	150552425	150562541	150562660	30244	632986925	14,23,29	788697820	35,18,34	223	149	0.0413986	0.571036	0.968,0.966,0.955	0.938,0.963,0.942	0.015
30255	ENSG00000144895	EIF2A	chr3	+	150575648	150575762	150568175	150568292	150583199	150583265	30255	11,24,19	0,0,2	17,11,19	0,4,1	262	149	0.0476309	0.618799	1.0,1.0,0.844	1.0,0.61,0.915	0.106
30260	ENSG00000213983	AP1G2	chr14	-	23561961	23562066	23561511	23561635	23562287	23562415	30260	12,14,21	0,0,5	14,21,30	1,0,0	253	149	0.0449896	0.597674	1.0,1.0,0.712	0.892,1.0,1.0	-0.06
30264	ENSG00000213983	AP1G2	chr14	-	23566561	23566686	23566277	23566419	23567110	23567315	30264	22,25,37	2,0,4	16,31,26	0,0,1	273	149	0.00978353	0.232954	0.857,1.0,0.835	1.0,1.0,0.934	-0.081
30293	ENSG00000114948	ADAM23	chr2	+	206609909	206610000	206596050	206596162	206617578	206621127	30293	22,21,10	17,5,13	35,16,31	5,5,9	239	149	0.0211348	0.373279	0.447,0.724,0.324	0.814,0.666,0.682	-0.222
30323	ENSG00000146263	MMS22L	chr6	-	97270106	97270283	97269901	97269992	97272703	97272881	30323	0,1,3	12,24,42	0,4,11	34,30,31	298	149	0.00696846	0.185639	0.0,0.02,0.034	0.0,0.063,0.151	-0.053
30367	ENSG00000119487	MAPKAP1	chr9	-	125478079	125478182	125471082	125471237	125484442	125484583	30367	3,7,7	0,2,4	7,3,11	1,0,1	251	149	0.00441331	0.136072	1.0,0.675,0.51	0.806,1.0,0.867	-0.163
30387	ENSG00000119487	MAPKAP1	chr9	-	125672399	125672643	125669817	125669907	125706970	125707198	30387	227163219	10,5,4	212210212	13,9,13	298	149	0.0391797	0.552141	0.919,0.942,0.965	0.891,0.921,0.891	0.041
30392	ENSG00000111863	ADTRP	chr6	-	11723348	11723500	11713523	11714512	11735567	11735656	30392	203239245	9,5,10	328277357	17,14,24	298	149	0.0362275	0.525115	0.919,0.96,0.925	0.906,0.908,0.881	0.036
30405	ENSG00000174744	BRMS1	chr11	-	66338242	66338785	66337368	66337889	66340773	66340870	30405	60,25,52	2,1,3	39,38,41	0,2,0	298	149	0.0405555	0.564316	0.938,0.926,0.897	1.0,0.905,1.0	-0.048
30410	ENSG00000230453	ANKRD18B	chr9	+	33555707	33555820	33550429	33550579	33558057	33558187	30410	2,12,4	0,0,0	8,2,3	3,0,3	261	149	0.000123052	0.0123585	1.0,1.0,1.0	0.604,1.0,0.363	0.344
30411	ENSG00000075415	SLC25A3	chr12	+	98595432	98595557	98593685	98594135	98597855	98598034	30411	8,3,8	0,0,5	10,3,8	0,0,0	273	149	0.0221938	0.386024	1.0,1.0,0.466	1.0,1.0,1.0	-0.178
30412	ENSG00000075415	SLC25A3	chr12	+	98595432	98595661	98593978	98594135	98597855	98598035	30412	15,3,13	0,0,5	12,8,13	0,0,0	298	149	0.0234964	0.400576	1.0,1.0,0.565	1.0,1.0,1.0	-0.145
30428	ENSG00000105402	NAPA	chr19	-	47503422	47503502	47495549	47495596	47514842	47515020	30428	363296288	13,20,18	231220206	23,16,16	228	149	0.0461244	0.605901	0.948,0.906,0.913	0.868,0.9,0.894	0.035
30443	ENSG00000184445	KNTC1	chr12	+	122529990	122530192	122527248	122527351	122534663	122534784	30443	10,50,43	0,5,3	52,58,66	3,0,1	298	149	0.0322114	0.484521	1.0,0.833,0.878	0.897,1.0,0.971	-0.052
30444	ENSG00000184445	KNTC1	chr12	+	122530021	122530192	122527247	122527351	122534663	122534784	30444	20104104	0,5,3	120118135	3,0,1	298	149	0.0370791	0.532221	1.0,0.912,0.945	0.952,1.0,0.985	-0.027
30457	ENSG00000107938	EDRF1	chr10	+	125742219	125742345	125741000	125741201	125743057	125743276	30457	0,1,0	7,18,24	0,5,2	28,15,21	274	149	0.0400033	0.559241	0.0,0.029,0.0	0.0,0.153,0.049	-0.058
30544	ENSG00000163935	SFMBT1	chr3	-	52911002	52911178	52907554	52907733	52912537	52912647	30544	134132109	6,6,1	112115130	2,1,0	298	149	0.00196095	0.0798855	0.918,0.917,0.982	0.966,0.983,1.0	-0.044
30556	ENSG00000163319	MRPS18C	chr4	+	83458345	83458429	83456908	83456958	83459739	83459797	30556	9808661065	73,45,53	820916914	90,59,83	232	149	0.00232986	0.0898618	0.896,0.925,0.928	0.854,0.909,0.876	0.037
30559	ENSG00000163319	MRPS18C	chr4	+	83459739	83459797	83458345	83458429	83460972	83461032	30559	684623778	13,12,10	579652708	18,21,18	206	149	0.0122327	0.266623	0.974,0.974,0.983	0.959,0.957,0.966	0.016
30565	ENSG00000140961	OSGIN1	chr16	+	83957639	83957738	83953238	83953370	83959259	83959396	30565	110,72,88	1,0,3	87,92,81	2,1,8	247	149	0.0231471	0.396843	0.985,1.0,0.947	0.963,0.982,0.859	0.043
30580	ENSG00000083093	PALB2	chr16	-	23607863	23608012	23603167	23603669	23614003	23614091	30580	24,63,49	7,9,6	89,57,62	3,5,2	297	149	0.00145783	0.0659588	0.632,0.778,0.804	0.937,0.851,0.94	-0.171
30692	ENSG00000163870	TPRA1	chr3	-	127575939	127576050	127575748	127575809	127576616	127576696	30692	179141117	2,7,8	104118120	2,1,1	259	149	0.00236081	0.0909364	0.981,0.921,0.894	0.968,0.985,0.986	-0.048
30699	ENSG00000163870	TPRA1	chr3	-	127590409	127590592	127580021	127580163	127590882	127591088	30699	25,24,28	5,5,3	23,31,21	0,0,2	298	149	5.05e-05	0.0066299	0.714,0.706,0.824	1.0,1.0,0.84	-0.199
30707	ENSG00000175634	RPS6KB2	chr11	+	67428912	67429022	67428493	67428623	67429119	67429240	30707	15,17,23	1,0,9	9,15,10	2,0,1	258	149	0.046776	0.611603	0.897,1.0,0.596	0.722,1.0,0.852	-0.027
30708	ENSG00000175634	RPS6KB2	chr11	+	67428981	67429022	67428482	67428623	67429119	67429240	30708	83,78,71	1,0,9	42,62,54	2,0,1	189	149	0.0391612	0.552033	0.985,1.0,0.861	0.943,1.0,0.977	-0.025
30737	ENSG00000175287	PHYHD1	chr9	+	128940368	128940497	128937748	128937778	128941444	128941571	30737	25,13,15	0,4,5	20,25,24	0,0,0	277	149	6.09e-06	0.00151449	1.0,0.636,0.617	1.0,1.0,1.0	-0.249
30740	ENSG00000175287	PHYHD1	chr9	+	128940598	128940715	128940368	128940497	128941444	128941571	30740	49,25,36	0,1,0	43,36,43	1,2,2	265	149	0.0430494	0.584115	1.0,0.934,1.0	0.96,0.91,0.924	0.047
30752	ENSG00000169255	B3GALNT1	chr3	-	161089959	161090062	161083907	161086788	161101138	161101233	30752	4,8,9	15,17,13	4,0,3	12,18,14	251	149	0.00891462	0.218531	0.137,0.218,0.291	0.165,0.0,0.113	0.123
30763	ENSG00000169255	B3GALNT1	chr3	-	161104784	161104895	161103426	161104406	161105002	161105224	30763	8,12,0	0,1,3	3,8,4	0,1,0	259	149	0.0225463	0.3902	1.0,0.873,0.0	1.0,0.822,1.0	-0.316
30831	ENSG00000138641	HERC3	chr4	+	88676217	88676241	88670138	88670252	88676333	88676423	30831	25,25,25	1,2,0	25,33,22	7,2,2	172	149	0.00457738	0.138935	0.956,0.915,1.0	0.756,0.935,0.905	0.092
30835	ENSG00000162910	MRPL55	chr1	-	228108234	228108318	228107666	228107869	228109148	228109283	30835	126,80,96	0,12,2	73,93,128	3,0,0	232	149	0.00122245	0.0586027	1.0,0.811,0.969	0.94,1.0,1.0	-0.053
30836	ENSG00000162910	MRPL55	chr1	-	228108436	228108474	228108234	228108318	228108954	228109021	30836	1,1,3	32,17,31	4,4,10	42,41,41	186	149	0.0231622	0.39688	0.024,0.045,0.072	0.071,0.072,0.163	-0.055
30837	ENSG00000162910	MRPL55	chr1	-	228108436	228108474	228108234	228108318	228109148	228109306	30837	1,1,3	53,39,40	4,4,5	27,37,43	186	149	0.00882156	0.216669	0.015,0.02,0.057	0.106,0.08,0.085	-0.06
30838	ENSG00000162910	MRPL55	chr1	-	228108436	228108474	228108234	228108318	228109260	228109299	30838	1,1,3	6,4,13	4,4,4	0,1,4	186	149	0.000129813	0.0129351	0.118,0.167,0.156	1.0,0.762,0.445	-0.589
30845	ENSG00000162910	MRPL55	chr1	-	228108436	228109021	228108113	228108318	228109260	228109290	30845	10,3,8	6,4,13	7,7,9	0,1,4	298	149	0.00259593	0.0969006	0.455,0.273,0.235	1.0,0.778,0.529	-0.448
30847	ENSG00000162910	MRPL55	chr1	-	228108436	228109021	228108246	228108321	228109260	228109290	30847	1,0,0	0,2,5	1,1,2	0,0,1	298	149	1.06e-05	0.00229785	1.0,0.0,0.0	1.0,1.0,0.5	-0.5
30849	ENSG00000162910	MRPL55	chr1	-	228108954	228109021	228108234	228108318	228109148	228109299	30849	53,40,53	53,39,40	60,53,72	27,37,43	215	149	0.0216122	0.379139	0.409,0.415,0.479	0.606,0.498,0.537	-0.113
30850	ENSG00000162910	MRPL55	chr1	-	228108954	228109021	228108234	228108318	228109260	228109295	30850	23,10,20	6,4,13	33,29,26	0,1,4	215	149	7.12e-06	0.00170452	0.727,0.634,0.516	1.0,0.953,0.818	-0.298
30859	ENSG00000129354	AP1M2	chr19	-	10574416	10574492	10572670	10573088	10577197	10577231	30859	241216224	5,5,7	203248183	14,16,10	224	149	0.000912699	0.048411	0.97,0.966,0.955	0.906,0.912,0.924	0.05
30889	ENSG00000124214	STAU1	chr20	-	49158436	49158497	49153932	49154071	49158938	49159146	30889	1,2,3	0,1,0	3,14,6	5,2,0	209	149	0.0031051	0.109215	1.0,0.588,1.0	0.3,0.833,1.0	0.152
30890	ENSG00000124214	STAU1	chr20	-	49158938	49159146	49153932	49154071	49174194	49174263	30890	4,10,2	160128162	8,13,9	132116158	298	149	0.016007	0.31633	0.012,0.038,0.006	0.029,0.053,0.028	-0.018
30921	ENSG00000138658	ZGRF1	chr4	-	112623816	112623876	112620001	112620190	112631929	112632010	30921	6,35,13	0,2,0	34,10,21	1,1,5	208	149	0.00977791	0.232938	1.0,0.926,1.0	0.961,0.878,0.751	0.112
30963	ENSG00000025770	NCAPH2	chr22	+	50515719	50515774	50508258	50508445	50516446	50516548	30963	8,9,3	111,77,111	1,2,6	73,122,79	203	149	0.0423492	0.579264	0.05,0.079,0.019	0.01,0.012,0.053	0.024
30971	ENSG00000184661	CDCA2	chr8	+	25472112	25472184	25469895	25469980	25479912	25480124	30971	5,11,4	48,58,72	8,25,11	61,76,61	220	149	0.0154705	0.309328	0.066,0.114,0.036	0.082,0.182,0.109	-0.052
31011	ENSG00000047621	C12orf4	chr12	-	4536016	4536082	4534156	4534302	4538408	4538508	31011	28,40,32	0,0,2	18,19,25	0,6,2	214	149	0.0013904	0.0639923	1.0,1.0,0.918	1.0,0.688,0.897	0.111
31012	ENSG00000047621	C12orf4	chr12	-	4536016	4536211	4534156	4534302	4538408	4538508	31012	64,107,84	0,0,2	70,62,67	0,6,2	298	149	0.00847396	0.2119	1.0,1.0,0.955	1.0,0.838,0.944	0.058
31013	ENSG00000047621	C12orf4	chr12	-	4536016	4536219	4534044	4534302	4538408	4538469	31013	106182171	0,0,2	139105109	0,6,2	298	149	0.0428754	0.582584	1.0,1.0,0.977	1.0,0.897,0.965	0.038
31038	ENSG00000084112	SSH1	chr12	-	108802321	108802368	108800779	108800926	108805055	108805184	31038	31,29,20	8,6,4	18,31,39	0,1,4	195	149	0.000852813	0.0462655	0.748,0.787,0.793	1.0,0.959,0.882	-0.171
31079	ENSG00000138614	INTS14	chr15	-	65607158	65607425	65605128	65605236	65611097	65611154	31079	91,68,77	0,2,0	79,95,110	6,4,4	298	149	0.000259335	0.0201282	1.0,0.944,1.0	0.868,0.922,0.932	0.074
31084	ENSG00000138614	INTS14	chr15	-	65607158	65607442	65605128	65605236	65611097	65611245	31084	124101110	0,2,0	115130147	6,4,4	298	149	0.000491163	0.0315039	1.0,0.962,1.0	0.906,0.942,0.948	0.055
31088	ENSG00000138614	INTS14	chr15	-	65607301	65607442	65605128	65605236	65611097	65611258	31088	46,46,39	0,2,0	53,36,54	6,4,4	289	149	5.37e-05	0.00683762	1.0,0.922,1.0	0.82,0.823,0.874	0.135
31101	ENSG00000102384	CENPI	chrX	+	101099808	101100065	101098443	101098539	101101057	101101295	31101	35,33,63	27,50,65	35,21,35	62,40,59	298	149	0.0204908	0.367364	0.393,0.248,0.326	0.22,0.208,0.229	0.103
31137	ENSG00000242338	BMS1P4	chr10	-	73722388	73722577	73721361	73721504	73725960	73726040	31137	15,20,30	0,1,0	30,27,25	10,0,7	298	149	8.57e-06	0.00193993	1.0,0.909,1.0	0.6,1.0,0.641	0.223
31151	ENSG00000138594	TMOD3	chr15	+	51916014	51916133	51911013	51911152	51921495	51921616	31151	2,10,2	3,0,1	3,7,5	0,0,0	267	149	0.0234029	0.399518	0.271,1.0,0.527	1.0,1.0,1.0	-0.401
31158	ENSG00000144231	POLR2D	chr2	-	127850589	127850685	127843552	127848185	127852924	127853105	31158	149125136	7,8,6	139152193	12,20,16	244	149	0.00997199	0.23612	0.929,0.905,0.933	0.876,0.823,0.88	0.063
31162	ENSG00000144231	POLR2D	chr2	-	127852924	127853105	127850589	127850685	127858027	127858117	31162	112,98,99	0,0,0	113114116	4,6,0	298	149	0.00265491	0.0982163	1.0,1.0,1.0	0.934,0.905,1.0	0.054
31180	ENSG00000123415	SMUG1	chr12	-	54187818	54187905	54183655	54183959	54188950	54188974	31180	22,12,20	12,12,15	10,20,21	0,16,2	235	149	0.0204441	0.366787	0.538,0.388,0.458	1.0,0.442,0.869	-0.309
31212	ENSG00000169126	ARMC4	chr10	-	27987385	27987543	27985018	27985211	27994918	27995180	31212	25,24,37	1,0,0	50,53,53	3,3,0	298	149	0.0388221	0.549648	0.926,1.0,1.0	0.893,0.898,1.0	0.045
31218	ENSG00000243716	NPIPB5	chr16	+	22516764	22517102	22513763	22513921	22519137	22519235	31218	8,15,27	1,14,18	40,33,34	0,0,23	298	149	0.00435479	0.134924	0.8,0.349,0.429	1.0,1.0,0.425	-0.282
31229	ENSG00000073146	MOV10L1	chr22	+	50160687	50160825	50159677	50159785	50160963	50161055	31229	0,2,2	1,0,2	3,2,0	0,0,1	286	149	0.0417303	0.574009	0.0,1.0,0.343	1.0,1.0,0.0	-0.219
31235	ENSG00000112339	HBS1L	chr6	-	134969237	134969338	134966328	134966473	134978678	134978787	31235	222234310	1,9,5	283241248	3,3,0	249	149	0.0250562	0.416227	0.993,0.94,0.974	0.983,0.98,1.0	-0.019
31241	ENSG00000112339	HBS1L	chr6	-	135042000	135042126	135002733	135002842	135050581	135050644	31241	73,90,98	3,5,0	90,87,106	0,0,0	274	149	0.0201134	0.362391	0.93,0.907,1.0	1.0,1.0,1.0	-0.054
31253	ENSG00000105662	CRTC1	chr19	+	18771441	18771546	18768484	18768793	18774899	18774986	31253	4,7,1	0,0,2	5,6,6	1,3,3	253	149	0.0132109	0.278488	1.0,1.0,0.227	0.746,0.541,0.541	0.133
31311	ENSG00000163125	RPRD2	chr1	+	150464526	150464727	150460059	150460317	150470560	150473556	31311	105152164	0,0,1	112178168	2,3,4	298	149	0.0417736	0.574093	1.0,1.0,0.988	0.966,0.967,0.955	0.033
31356	ENSG00000117410	ATP6V0B	chr1	+	43975799	43975848	43974943	43975107	43976089	43976173	31356	571448475	115,80,75	294282208	63,81,54	197	149	0.0111164	0.25338	0.79,0.809,0.827	0.779,0.725,0.744	0.059
31357	ENSG00000117410	ATP6V0B	chr1	+	43976589	43976659	43976301	43976379	43976772	43976823	31357	636420470	8,2,2	302368317	5,9,3	218	149	0.0481481	0.622489	0.982,0.993,0.994	0.976,0.965,0.986	0.014
31363	ENSG00000110455	ACCS	chr11	+	44082064	44082192	44081178	44081320	44083168	44083208	31363	0,2,7	8,7,7	0,3,1	15,13,9	276	149	0.0328024	0.491058	0.0,0.134,0.351	0.0,0.111,0.057	0.106
31382	ENSG00000163875	MEAF6	chr1	-	37496546	37496604	37495873	37495918	37501803	37501996	31382	72,50,68	319316356	34,22,56	335283318	206	149	0.00129638	0.0611579	0.14,0.103,0.121	0.068,0.053,0.113	0.043
31400	ENSG00000126226	PCID2	chr13	-	113190871	113190975	113185484	113185560	113195070	113195125	31400	428450452	14,2,6	411429497	2,4,3	252	149	0.0126004	0.270681	0.948,0.993,0.978	0.992,0.984,0.99	-0.016
31410	ENSG00000131748	STARD3	chr17	+	39657972	39658026	39657774	39657852	39658404	39658458	31410	160125142	16,3,6	114,91,108	0,0,0	202	149	3.51e-07	0.000171231	0.881,0.968,0.946	1.0,1.0,1.0	-0.068
31411	ENSG00000131748	STARD3	chr17	+	39658708	39658820	39658404	39658522	39659050	39659106	31411	81,75,82	15,13,14	60,55,48	6,0,5	260	149	0.0024256	0.0924991	0.756,0.768,0.77	0.851,1.0,0.846	-0.134
31412	ENSG00000131748	STARD3	chr17	+	39658721	39658820	39657972	39658522	39659050	39659106	31412	214184178	15,13,14	136120119	6,0,5	247	149	0.00157501	0.0695239	0.896,0.895,0.885	0.932,1.0,0.935	-0.064
31421	ENSG00000215190	LINC00680	chr6	-	57949858	57950011	57948872	57949068	57959027	57959111	31421	55,36,33	3,1,4	27,39,53	0,1,0	298	149	0.00140252	0.064375	0.902,0.947,0.805	1.0,0.951,1.0	-0.099
31426	ENSG00000070778	AL162171	chr14	-	88547528	88547651	88517091	88517261	88550237	88550530	31426	4,6,3	9,6,4	2,3,0	9,13,17	271	149	0.001384	0.0638139	0.196,0.355,0.292	0.109,0.113,0.0	0.207
31435	ENSG00000101040	ZMYND8	chr20	-	47238757	47239138	47236325	47236516	47246007	47246517	31435	51,66,77	0,0,1	94,89,92	0,8,2	298	149	0.00259376	0.0969006	1.0,1.0,0.975	1.0,0.848,0.958	0.056
31436	ENSG00000101040	ZMYND8	chr20	-	47238757	47239138	47236325	47236516	47249286	47249439	31436	0,8,1	2,3,1	17,12,11	0,0,0	298	149	1e-06	0.000399956	0.0,0.571,0.333	1.0,1.0,1.0	-0.699
31437	ENSG00000101040	ZMYND8	chr20	-	47238895	47239138	47236325	47236516	47246007	47246517	31437	88100119	0,0,1	105106115	0,8,2	298	149	0.00380778	0.123539	1.0,1.0,0.983	1.0,0.869,0.966	0.049
31438	ENSG00000101040	ZMYND8	chr20	-	47238895	47239138	47236325	47236516	47249286	47249439	31438	37,42,43	2,3,1	28,29,34	0,0,0	298	149	0.0215168	0.378	0.902,0.875,0.956	1.0,1.0,1.0	-0.089
31449	ENSG00000101040	ZMYND8	chr20	-	47349860	47349988	47347855	47347926	47355449	47355520	31449	0,0,0	3,6,9	1,3,8	7,6,0	276	149	9.85e-05	0.0106092	0.0,0.0,0.0	0.072,0.213,1.0	-0.428
31488	ENSG00000135899	SP110	chr2	-	230170620	230170761	230168917	230169237	230172065	230172174	31488	5,21,6	0,0,0	9,4,10	1,2,3	289	149	0.000113489	0.0116371	1.0,1.0,1.0	0.823,0.508,0.632	0.346
31489	ENSG00000135899	SP110	chr2	-	230171695	230171767	230168917	230169237	230172065	230172174	31489	4,2,3	0,0,0	5,4,2	1,2,3	220	149	2.61e-05	0.00419603	1.0,1.0,1.0	0.772,0.575,0.311	0.447
31493	ENSG00000135899	SP110	chr2	-	230216780	230216821	230214949	230215118	230219873	230219961	31493	32,33,36	2,1,0	35,30,40	3,4,2	189	149	0.0185403	0.34604	0.927,0.963,1.0	0.902,0.855,0.94	0.064
31560	ENSG00000170631	ZNF16	chr8	-	144947939	144948025	144946010	144946215	144950796	144950888	31560	4,0,4	8,6,16	0,1,0	2,6,15	234	149	0.0014763	0.0664387	0.241,0.0,0.137	0.0,0.096,0.0	0.094
31569	ENSG00000158560	DYNC1I1	chr7	+	95828056	95828116	95813195	95813337	95869882	95869998	31569	0,1,3	7,9,4	3,1,3	1,3,4	208	149	0.0371451	0.532431	0.0,0.074,0.349	0.682,0.193,0.349	-0.267
31610	ENSG00000162614	NEXN	chr1	+	77925187	77925229	77918124	77918273	77926413	77926611	31610	40,108,69	4,4,0	148103135	27,8,17	190	149	4.94e-05	0.00650241	0.887,0.955,1.0	0.811,0.91,0.862	0.086
31612	ENSG00000162614	NEXN	chr1	+	77935822	77936044	77933047	77933479	77942022	77942208	31612	36,135,78	5,3,14	249165153	7,0,7	298	149	0.000789334	0.0440906	0.783,0.957,0.736	0.947,1.0,0.916	-0.129
31692	ENSG00000165304	MELK	chr9	+	36657240	36657363	36651745	36651877	36665349	36665581	31692	315366363	24,34,38	376337340	52,43,43	271	149	0.0251421	0.416738	0.878,0.855,0.84	0.799,0.812,0.813	0.05
31704	ENSG00000131051	RBM39	chr20	-	35713701	35713857	35713018	35713096	35714184	35714389	31704	165209317	275407331	192175175	373426376	298	149	0.00461428	0.139471	0.231,0.204,0.324	0.205,0.17,0.189	0.065
31712	ENSG00000131051	RBM39	chr20	-	35734185	35734257	35731915	35732135	35738967	35739017	31712	46,72,80	540859904	44,51,49	920867816	220	149	0.00159808	0.0701441	0.055,0.054,0.057	0.031,0.038,0.039	0.019
31713	ENSG00000131051	RBM39	chr20	-	35734185	35735081	35731940	35732135	35738967	35739017	31713	59,70,74	540859904	35,27,38	920867816	298	149	9.99e-09	1.1e-05	0.052,0.039,0.039	0.019,0.015,0.023	0.024
31724	ENSG00000276141	WHAMMP3	chr15	+	22672306	22672465	22671456	22671607	22672689	22672859	31724	3,0,2	0,4,1	0,0,0	2,3,1	298	149	0.0102511	0.240705	1.0,0.0,0.5	0.0,0.0,0.0	0.5
31739	ENSG00000100601	ALKBH1	chr14	-	77694737	77694900	77679879	77679970	77704368	77704452	31739	113,87,85	1,2,10	80,83,98	0,0,5	298	149	0.0313225	0.476445	0.983,0.956,0.81	1.0,1.0,0.907	-0.053
31747	ENSG00000181038	METTL23	chr17	+	76726969	76727178	76726850	76726879	76732977	76733215	31747	6,0,5	10,1,4	0,0,3	11,5,1	298	149	0.0168752	0.327258	0.231,0.0,0.385	0.0,0.0,0.6	0.005
31752	ENSG00000181038	METTL23	chr17	+	76729689	76729794	76726842	76727178	76732977	76733215	31752	81,60,64	6,0,5	47,42,59	0,0,3	253	149	0.0102735	0.241083	0.888,1.0,0.883	1.0,1.0,0.921	-0.05
31762	ENSG00000188917	TRMT2B	chrX	-	101037916	101038051	101036973	101037073	101041316	101041371	31762	94,88,107	0,0,3	75,51,107	1,3,6	283	149	0.00406784	0.129109	1.0,1.0,0.949	0.975,0.9,0.904	0.057
31776	ENSG00000188917	TRMT2B	chrX	-	101051250	101051366	101042041	101042312	101051816	101052054	31776	19,26,10	9,6,20	26,29,40	3,3,1	264	149	2.9e-05	0.0045717	0.544,0.71,0.22	0.83,0.845,0.958	-0.386
31779	ENSG00000188917	TRMT2B	chrX	-	101051250	101051733	101042041	101042312	101051816	101052111	31779	27,24,10	9,6,20	24,36,49	3,3,1	298	149	2.52e-05	0.00411629	0.6,0.667,0.2	0.8,0.857,0.961	-0.384
31780	ENSG00000188917	TRMT2B	chrX	-	101051643	101051733	101042041	101042312	101051816	101052054	31780	11,5,5	9,6,20	6,10,14	3,3,1	238	149	0.000298819	0.0223208	0.433,0.343,0.135	0.556,0.676,0.898	-0.406
31799	ENSG00000119522	DENND1A	chr9	-	123769513	123769563	123757702	123757822	123792586	123792630	31799	112,64,55	3,12,6	53,73,83	4,3,0	198	149	0.007018	0.186555	0.966,0.801,0.873	0.909,0.948,1.0	-0.072
31831	ENSG00000184007	PTP4A2	chr1	-	31910037	31910112	31906420	31908960	31915894	31915987	31831	375405420	5,9,12	373395381	2,5,6	223	149	0.0387057	0.548356	0.98,0.968,0.959	0.992,0.981,0.977	-0.014
31832	ENSG00000184007	PTP4A2	chr1	-	31911695	31911826	31908657	31908960	31915894	31915987	31832	621661599	5,9,12	615552736	2,5,6	279	149	0.0262959	0.428248	0.985,0.975,0.964	0.994,0.983,0.985	-0.013
31839	ENSG00000184007	PTP4A2	chr1	-	31930932	31931142	31918999	31919658	31937986	31938042	31839	0,2,0	75,82,94	8,3,3	55,71,77	298	149	0.00684194	0.183704	0.0,0.012,0.0	0.068,0.021,0.019	-0.032
31881	ENSG00000159720	ATP6V0D1	chr16	-	67444527	67444706	67443098	67443178	67480956	67481148	31881	165128161	11,14,13	138160191	10,3,4	298	149	0.00221974	0.0871386	0.882,0.821,0.861	0.873,0.964,0.96	-0.078
31884	ENSG00000159720	ATP6V0D1	chr16	-	67453543	67453715	67443098	67443178	67480956	67481086	31884	174150149	11,14,13	181185180	10,3,4	298	149	0.000792145	0.0441503	0.888,0.843,0.851	0.9,0.969,0.957	-0.081
31889	ENSG00000177410	ZFAS1	chr20	+	49280484	49280570	49279103	49279208	49289044	49289260	31889	11949551021	276222242	914828996	164145195	234	149	0.0196405	0.356876	0.734,0.733,0.729	0.78,0.784,0.765	-0.044
31909	ENSG00000197142	ACSL5	chr10	+	112410583	112410635	112410462	112410495	112411901	112411979	31909	24,19,24	1,0,0	22,31,30	0,5,4	200	149	0.000465523	0.0303482	0.947,1.0,1.0	1.0,0.822,0.848	0.092
31958	ENSG00000136930	PSMB7	chr9	-	124384076	124384208	124383595	124383950	124384597	124384656	31958	5,5,10	0,5,0	9,4,6	0,0,0	280	149	0.0281777	0.448542	1.0,0.347,1.0	1.0,1.0,1.0	-0.218
31990	ENSG00000258168	AC025569	chr12	+	70507894	70508001	70468109	70468327	70520198	70520267	31990	8,0,9	3,1,7	13,9,3	0,3,0	255	149	0.00206762	0.082965	0.609,0.0,0.429	1.0,0.637,1.0	-0.533
32010	ENSG00000215193	PEX26	chr22	+	18085111	18085258	18083436	18083732	18087971	18088460	32010	71,58,88	11,13,2	37,59,61	12,25,7	295	149	0.0313378	0.476445	0.765,0.693,0.957	0.609,0.544,0.815	0.149
32015	ENSG00000122203	KIAA1191	chr5	-	176350612	176350737	176348249	176348356	176361601	176361761	32015	111101125	2,4,5	97118105	2,1,1	273	149	0.0252781	0.417667	0.968,0.932,0.932	0.964,0.985,0.983	-0.033
32031	ENSG00000122203	KIAA1191	chr5	-	176359480	176359567	176348249	176348356	176361601	176361761	32031	19,7,5	2,4,5	18,20,7	2,1,1	235	149	0.00632905	0.175426	0.858,0.526,0.388	0.851,0.927,0.816	-0.274
32037	ENSG00000122203	KIAA1191	chr5	-	176359810	176359918	176348249	176348356	176361601	176361735	32037	73,64,63	2,4,5	48,86,55	2,1,1	256	149	0.0263016	0.428248	0.955,0.903,0.88	0.933,0.98,0.97	-0.048
32058	ENSG00000106853	PTGR1	chr9	-	111564156	111564262	111562576	111563231	111570090	111570209	32058	148165125	342334352	149135161	500383447	254	149	0.0376014	0.537364	0.202,0.225,0.172	0.149,0.171,0.174	0.035
32060	ENSG00000106853	PTGR1	chr9	-	111570090	111570209	111562566	111563231	111574733	111574842	32060	693646705	14,7,10	930848868	3,4,15	267	149	0.0367485	0.529779	0.965,0.981,0.975	0.994,0.992,0.97	-0.012
32078	ENSG00000102858	MGRN1	chr16	+	4672399	4672516	4671390	4671459	4673497	4673657	32078	1,0,0	62,48,55	4,2,4	38,49,59	265	149	0.0295127	0.459566	0.009,0.0,0.0	0.056,0.022,0.037	-0.035
32080	ENSG00000102858	MGRN1	chr16	+	4677462	4677572	4673497	4673657	4681549	4681776	32080	27,18,31	1,3,3	24,27,16	3,0,0	258	149	0.0446308	0.595066	0.94,0.776,0.856	0.822,1.0,1.0	-0.083
32081	ENSG00000102858	MGRN1	chr16	+	4680031	4680097	4673497	4673657	4681549	4681580	32081	21,16,15	1,3,3	9,35,15	3,0,0	214	149	0.0386907	0.548356	0.936,0.788,0.777	0.676,1.0,1.0	-0.058
32098	ENSG00000168256	NKIRAS2	chr17	+	42022564	42022640	42022398	42022472	42023653	42024265	32098	74,65,98	11,8,10	57,62,68	2,8,2	224	149	0.0397013	0.556553	0.817,0.844,0.867	0.95,0.838,0.958	-0.073
32099	ENSG00000168256	NKIRAS2	chr17	+	42022569	42022640	42022398	42022472	42023653	42024265	32099	52,54,74	11,8,10	44,51,45	2,8,2	219	149	0.0460479	0.605209	0.763,0.821,0.834	0.937,0.813,0.939	-0.09
32118	ENSG00000169519	METTL15	chr11	+	28328094	28328165	28296752	28296931	28330395	28333507	32118	2,9,8	27,41,29	11,18,17	43,31,24	219	149	0.00498284	0.146848	0.048,0.13,0.158	0.148,0.283,0.325	-0.14
32132	ENSG00000246273	SBF2-AS1	chr11	+	9780375	9780575	9758295	9758503	9807847	9808038	32132	1,4,7	2,1,2	2,4,1	7,3,13	298	149	0.0100452	0.237427	0.2,0.667,0.636	0.125,0.4,0.037	0.314
32172	ENSG00000139354	GAS2L3	chr12	+	100592373	100592449	100591735	100591856	100594874	100594922	32172	18,32,53	1,0,5	32,50,58	0,0,0	224	149	0.0404876	0.563836	0.923,1.0,0.876	1.0,1.0,1.0	-0.067
32225	ENSG00000187193	MT1X	chr16	+	56683164	56683386	56682480	56682568	56683957	56684196	32225	46,55,50	5,1,0	60,55,68	0,1,0	298	149	0.0451762	0.598736	0.821,0.965,1.0	1.0,0.965,1.0	-0.06
32232	ENSG00000176978	DPP7	chr9	-	137111872	137112029	137111689	137111754	137112111	137112169	32232	183143116	1,0,1	180168170	3,4,7	298	149	0.00118608	0.0574918	0.989,1.0,0.983	0.968,0.955,0.924	0.042
32233	ENSG00000176978	DPP7	chr9	-	137111940	137112029	137111689	137111754	137112111	137112230	32233	68,63,58	1,0,1	87,66,72	3,4,7	237	149	0.000257841	0.020126	0.977,1.0,0.973	0.948,0.912,0.866	0.075
32235	ENSG00000176978	DPP7	chr9	-	137112744	137112805	137112111	137112230	137112952	137113119	32235	137105124	15,16,9	134125159	5,0,13	209	149	0.000919345	0.0485206	0.867,0.824,0.908	0.95,1.0,0.897	-0.083
32239	ENSG00000176978	DPP7	chr9	-	137113360	137113496	137113205	137113287	137113864	137114028	32239	81,60,68	4,6,3	68,106,47	2,2,2	284	149	0.0496227	0.634437	0.914,0.84,0.922	0.947,0.965,0.925	-0.054
32252	ENSG00000067369	TP53BP1	chr15	-	43446765	43446910	43446532	43446590	43447365	43447485	32252	3,4,13	19,14,19	1,1,2	28,33,28	293	149	4.36e-06	0.00116116	0.074,0.127,0.258	0.018,0.015,0.035	0.13
32253	ENSG00000067369	TP53BP1	chr15	-	43446765	43446914	43446386	43446590	43447365	43447485	32253	5,8,13	19,14,19	10,4,4	28,33,28	297	149	0.0140679	0.289471	0.117,0.223,0.256	0.152,0.057,0.067	0.107
32275	ENSG00000138796	HADH	chr4	+	108027938	108028069	108027511	108027760	108033175	108033292	32275	1,0,5	103,76,75	3,8,7	62,58,84	279	149	0.0015084	0.0674642	0.005,0.0,0.034	0.025,0.069,0.043	-0.033
32282	ENSG00000037897	METTL1	chr12	-	57769771	57769956	57769564	57769678	57771093	57771257	32282	264206199	8,9,7	180175208	5,3,1	298	149	0.0152681	0.307295	0.943,0.92,0.934	0.947,0.967,0.99	-0.036
32286	ENSG00000037897	METTL1	chr12	-	57771479	57771605	57771093	57771257	57771973	57772116	32286	2,2,2	217164197	14,6,2	173219202	274	149	0.0419492	0.574723	0.005,0.007,0.005	0.042,0.015,0.005	-0.015
32287	ENSG00000106733	NMRK1	chr9	-	75069741	75069813	75068995	75069102	75069894	75070042	32287	73,72,101	0,2,0	120127167	3,3,5	220	149	0.0231523	0.396843	1.0,0.961,1.0	0.964,0.966,0.958	0.024
32347	ENSG00000082781	ITGB5	chr3	-	124821312	124821474	124809021	124809156	124841382	124841551	32347	177137113	1,0,0	119175184	6,1,3	298	149	0.0155592	0.310443	0.989,1.0,1.0	0.908,0.989,0.968	0.041
32365	ENSG00000100014	SPECC1L	chr22	+	24311993	24312131	24302194	24302384	24313312	24313466	32365	4,13,7	26,50,30	9,1,4	38,42,44	286	149	0.0468387	0.611603	0.074,0.119,0.108	0.11,0.012,0.045	0.045
32394	ENSG00000142230	SAE1	chr19	+	47180145	47180303	47169817	47169923	47203670	47203740	32394	19,10,11	23,23,32	10,7,11	29,37,34	298	149	0.0489394	0.628631	0.292,0.179,0.147	0.147,0.086,0.139	0.082
32395	ENSG00000142230	SAE1	chr19	+	47197232	47197377	47169817	47169923	47203670	47203740	32395	136611721256	23,23,32	109410461203	29,37,34	293	149	0.02914	0.457161	0.968,0.963,0.952	0.95,0.935,0.947	0.017
32435	ENSG00000186174	BCL9L	chr11	-	118903235	118903452	118902989	118903074	118907482	118907602	32435	86,79,98	7,8,7	74,87,72	2,4,0	298	149	0.00137618	0.063511	0.86,0.832,0.875	0.949,0.916,1.0	-0.099
32439	ENSG00000186174	BCL9L	chr11	-	118918825	118918879	118909913	118910015	118925237	118925453	32439	28,24,26	1,1,6	27,13,20	1,0,0	202	149	0.00151923	0.0677097	0.954,0.947,0.762	0.952,1.0,1.0	-0.096
32445	ENSG00000174718	RESF1	chr12	+	31987238	31987322	31970188	31970356	31992377	31992941	32445	8,28,20	4,0,1	38,27,29	0,0,0	232	149	0.0406763	0.56494	0.562,1.0,0.928	1.0,1.0,1.0	-0.17
32458	ENSG00000122376	SHLD2	chr10	+	87175888	87176095	87170839	87170974	87180074	87180303	32458	60,141,92	7,23,17	198103173	52,30,33	298	149	0.035213	0.515495	0.811,0.754,0.73	0.656,0.632,0.724	0.094
32491	ENSG00000205981	DNAJC19	chr3	-	180986942	180987022	180985409	180985996	180988022	180988096	32491	487530545	38,25,51	481512506	43,51,55	228	149	0.0394805	0.555146	0.893,0.933,0.875	0.88,0.868,0.857	0.032
32493	ENSG00000205981	DNAJC19	chr3	-	180986997	180987022	180985925	180985996	180988022	180988096	32493	32,27,36	38,25,51	18,32,22	43,51,55	173	149	0.0129659	0.275847	0.42,0.482,0.378	0.265,0.351,0.256	0.136
32517	ENSG00000125648	SLC25A23	chr19	-	6438446	6438534	6436080	6436464	6444150	6444301	32517	1,3,3	5,4,0	6,2,1	0,1,0	236	149	5.7e-05	0.00712157	0.112,0.321,1.0	1.0,0.558,1.0	-0.375
32525	ENSG00000125648	SLC25A23	chr19	-	6455951	6456092	6454558	6454717	6456419	6456531	32525	10,5,4	38,36,30	1,3,0	27,22,31	289	149	0.00132787	0.0620723	0.119,0.067,0.064	0.019,0.066,0.0	0.055
32528	ENSG00000138738	PRDM5	chr4	-	120710308	120710413	120691914	120695275	120754552	120754638	32528	4,14,12	0,3,0	14,9,13	2,0,4	253	149	0.0269496	0.435167	1.0,0.733,1.0	0.805,1.0,0.657	0.09
32536	ENSG00000149948	HMGA2	chr12	+	65867488	65867807	65838518	65838569	65881742	65881890	32536	3,0,0	3,7,7	5,4,3	12,15,15	298	149	0.0371512	0.532431	0.333,0.0,0.0	0.172,0.118,0.091	-0.016
32542	ENSG00000115414	FN1	chr2	-	215372108	215372300	215371908	215372015	215373321	215373411	32542	762834820	60,64,53	230927532321	210234235	298	149	0.045575	0.602048	0.864,0.867,0.886	0.846,0.855,0.832	0.028
32543	ENSG00000115414	FN1	chr2	-	215372108	215372375	215371908	215372015	215373321	215373411	32543	137615351533	60,64,53	418349094429	210234235	298	149	0.0407907	0.565727	0.92,0.923,0.935	0.909,0.913,0.904	0.017
32544	ENSG00000115414	FN1	chr2	-	215380810	215381080	215379129	215379317	215382211	215382325	32544	90210031007	169225216	244630612970	730923923	298	149	8.37e-05	0.00944621	0.727,0.69,0.7	0.626,0.624,0.617	0.083
32547	ENSG00000115414	FN1	chr2	-	215392930	215393203	215391631	215391814	215394527	215394719	32547	91,103,89	491569564	203321283	165521532260	298	149	0.0160476	0.31633	0.085,0.083,0.073	0.058,0.069,0.059	0.018
32557	ENSG00000133393	FOPNL	chr16	-	15884007	15884124	15879803	15879888	15888557	15888593	32557	98101107	0,2,0	148128135	3,0,6	265	149	0.0449632	0.597612	1.0,0.966,1.0	0.965,1.0,0.927	0.025
32639	ENSG00000168385	SEPT2	chr2	+	241317498	241317599	241316002	241316540	241324215	241324241	32639	44,33,42	5,0,1	42,41,46	1,0,0	249	149	0.036117	0.523976	0.84,1.0,0.962	0.962,1.0,1.0	-0.053
32642	ENSG00000168385	SEPT2	chr2	+	241320202	241320287	241315354	241315610	241324215	241324241	32642	9,16,13	56,55,50	0,1,8	40,78,58	233	149	3.44e-06	0.000975172	0.093,0.157,0.143	0.0,0.008,0.081	0.101
32644	ENSG00000168385	SEPT2	chr2	+	241320202	241320287	241315905	241315982	241324215	241324241	32644	9,24,21	166136157	0,1,10	177206184	233	149	4.21e-10	6.27e-07	0.034,0.101,0.079	0.0,0.003,0.034	0.059
32688	ENSG00000180354	MTURN	chr7	+	30146176	30146299	30134985	30135298	30157437	30162760	32688	58,67,79	18,8,9	80,73,100	4,11,6	271	149	0.0293504	0.458038	0.639,0.822,0.828	0.917,0.785,0.902	-0.105
32693	ENSG00000162236	STX5	chr11	-	62831018	62831110	62827560	62827631	62831953	62832042	32693	74,105,77	0,0,8	73,78,78	1,0,0	240	149	0.0321397	0.483979	1.0,1.0,0.857	0.978,1.0,1.0	-0.04
32698	ENSG00000144029	MRPS5	chr2	-	95104639	95104730	95101676	95101723	95106422	95106457	32698	795705729	9,20,13	686698649	12,3,7	239	149	0.0303519	0.468193	0.982,0.956,0.972	0.973,0.993,0.983	-0.013
32706	ENSG00000181450	ZNF678	chr1	+	227582513	227582606	227563542	227563724	227646543	227646670	32706	1,2,0	0,1,2	6,2,11	0,1,0	241	149	0.0116442	0.260282	1.0,0.553,0.0	1.0,0.553,1.0	-0.333
32709	ENSG00000187626	ZKSCAN4	chr6	-	28248066	28248149	28246968	28247092	28249686	28249834	32709	12,16,13	0,0,3	7,10,7	3,5,3	231	149	0.000207477	0.017354	1.0,1.0,0.737	0.601,0.563,0.601	0.324
32722	ENSG00000117000	RLF	chr1	+	40231516	40231658	40222573	40222710	40235791	40240921	32722	9,27,21	3,3,0	29,19,20	2,0,0	290	149	0.0110142	0.251748	0.607,0.822,1.0	0.882,1.0,1.0	-0.151
32733	ENSG00000064961	HMG20B	chr19	+	3576891	3577107	3576351	3576625	3577980	3578113	32733	273221234	2,3,1	265259240	2,4,17	298	149	0.00054545	0.0336783	0.986,0.974,0.992	0.985,0.97,0.876	0.04
32754	ENSG00000168884	TNIP2	chr4	-	2744696	2744945	2744386	2744506	2745445	2745535	32754	397297343	15,9,16	240221240	9,19,16	298	149	0.0430913	0.584215	0.93,0.943,0.915	0.93,0.853,0.882	0.041
32759	ENSG00000003756	RBM5	chr3	+	50100531	50100605	50099981	50100051	50103082	50103107	32759	120127149	6,0,9	123,117,85	0,2,2	222	149	0.00602749	0.169238	0.931,1.0,0.917	1.0,0.975,0.966	-0.031
32762	ENSG00000003756	RBM5	chr3	+	50105548	50105709	50104576	50105142	50106766	50106801	32762	378405383	11,4,2	345319403	2,0,5	298	149	0.0346956	0.510387	0.945,0.981,0.99	0.989,1.0,0.976	-0.016
32766	ENSG00000003756	RBM5	chr3	+	50110678	50110770	50109602	50109688	50113382	50113489	32766	183172183	3,1,8	154172181	3,0,1	240	149	0.0280578	0.447613	0.974,0.991,0.934	0.97,1.0,0.991	-0.021
32818	ENSG00000143553	SNAPIN	chr1	+	153659137	153659184	153658653	153658886	153659447	153659566	32818	232205226	3,0,1	189251208	9,8,5	195	149	0.000140781	0.0133463	0.983,1.0,0.994	0.941,0.96,0.969	0.036
32842	ENSG00000188070	C11orf95	chr11	-	63764037	63764598	63759891	63763869	63765806	63766304	32842	9,5,3	11,18,12	4,3,1	17,23,10	298	149	0.0312933	0.476196	0.29,0.122,0.111	0.105,0.061,0.048	0.103
32880	ENSG00000099204	ABLIM1	chr10	-	114473878	114473956	114472976	114473132	114487957	114487993	32880	20,21,26	9,0,6	23,15,8	0,0,2	226	149	0.00056108	0.0343688	0.594,1.0,0.741	1.0,1.0,0.725	-0.13
32891	ENSG00000204371	EHMT2	chr6	-	31893361	31893662	31892825	31892910	31896262	31896504	32891	8,2,9	78,46,38	4,2,0	65,60,76	298	149	0.00074968	0.0422478	0.049,0.021,0.106	0.03,0.016,0.0	0.043
32915	ENSG00000114416	FXR1	chr3	+	180951297	180951468	180912481	180912736	180957818	180957928	32915	1,2,0	0,0,1	6,6,0	1,0,3	298	149	0.0382599	0.543981	1.0,1.0,0.0	0.75,1.0,0.0	0.083
32943	ENSG00000103066	PLA2G15	chr16	+	68253421	68253517	68249289	68249446	68254918	68255037	32943	12,6,8	28,27,33	4,3,4	32,27,33	244	149	0.010562	0.245619	0.207,0.119,0.129	0.071,0.064,0.069	0.084
32965	ENSG00000090060	PAPOLA	chr14	+	96560648	96560711	96556174	96556413	96562818	96562893	32965	264445514	8,0,7	482347430	10,6,14	211	149	0.027333	0.438924	0.959,1.0,0.981	0.971,0.976,0.956	0.012
32981	ENSG00000138642	HERC6	chr4	+	88417424	88417579	88413076	88413266	88423859	88423973	32981	133149144	0,2,5	102114117	0,3,12	298	149	0.019967	0.361036	1.0,0.974,0.935	1.0,0.95,0.83	0.043
33058	ENSG00000146376	ARHGAP18	chr6	-	129583987	129584112	129580069	129580131	129599215	129599356	33058	152289269	3,5,5	343272292	9,9,15	273	149	0.0190031	0.350207	0.965,0.969,0.967	0.954,0.943,0.914	0.03
33064	ENSG00000144559	TAMM41	chr3	-	11830721	11830874	11829755	11829864	11833002	11833151	33064	1,0,0	2,5,4	7,1,4	1,9,7	298	149	0.000260914	0.0202035	0.2,0.0,0.0	0.778,0.053,0.222	-0.284
33066	ENSG00000144559	TAMM41	chr3	-	11844890	11845096	11844028	11844211	11846501	11846885	33066	0,0,2	21,5,13	3,2,4	17,17,17	298	149	0.00686186	0.183853	0.0,0.0,0.071	0.081,0.056,0.105	-0.057
33119	ENSG00000129315	CCNT1	chr12	-	48695998	48696162	48695758	48695829	48698137	48698183	33119	31,73,43	9,19,24	58,46,92	7,13,10	298	149	0.0101197	0.238615	0.633,0.658,0.473	0.806,0.639,0.821	-0.167
33143	ENSG00000120699	EXOSC8	chr13	+	37002272	37002309	37000785	37000822	37002487	37002551	33143	326402350	5,5,14	455419524	4,5,5	185	149	0.0162038	0.318032	0.981,0.985,0.953	0.989,0.985,0.988	-0.014
33183	ENSG00000164062	APEH	chr3	+	49674488	49674621	49674350	49674413	49675693	49675787	33183	68,66,62	7,8,10	76,75,53	0,0,9	281	149	0.00453969	0.138074	0.837,0.814,0.767	1.0,1.0,0.757	-0.113
33184	ENSG00000164062	APEH	chr3	+	49675182	49675309	49674350	49674413	49675693	49675787	33184	96,83,75	7,8,10	50,77,97	0,0,9	275	149	0.00783188	0.200416	0.881,0.849,0.803	1.0,1.0,0.854	-0.107
33185	ENSG00000164062	APEH	chr3	+	49675182	49675309	49674382	49674621	49675693	49675787	33185	172143127	5,9,5	125156167	3,4,1	275	149	0.0169254	0.328014	0.949,0.896,0.932	0.958,0.955,0.989	-0.042
33191	ENSG00000164062	APEH	chr3	+	49679592	49679644	49678851	49678949	49680540	49680629	33191	174153162	3,0,0	147146165	5,2,13	200	149	5.07e-05	0.00663391	0.977,1.0,1.0	0.956,0.982,0.904	0.045
33192	ENSG00000164062	APEH	chr3	+	49681100	49681239	49680540	49680629	49681721	49681805	33192	217196156	0,0,0	152136149	0,3,8	287	149	0.00343818	0.115897	1.0,1.0,1.0	1.0,0.959,0.906	0.045
33200	ENSG00000169087	HSPBAP1	chr3	-	122777720	122777906	122768700	122768882	122793616	122793714	33200	37,37,61	0,1,0	62,60,47	3,1,4	298	149	0.00331238	0.113534	1.0,0.949,1.0	0.912,0.968,0.855	0.071
33225	ENSG00000151726	ACSL1	chr4	-	184803319	184803546	184788616	184788731	184825915	184825968	33225	26,26,36	1,0,0	34,20,40	0,2,10	298	149	5.57e-05	0.00700958	0.929,1.0,1.0	1.0,0.833,0.667	0.143
33306	ENSG00000100483	VCPKMT	chr14	-	50113369	50113512	50108631	50109713	50114284	50114404	33306	1,3,1	0,2,4	1,0,0	2,2,1	291	149	0.0359199	0.521863	1.0,0.434,0.113	0.204,0.0,0.0	0.448
33336	ENSG00000071243	ING3	chr7	+	120964741	120964838	120955558	120955624	120966625	120966697	33336	43,69,48	2,4,14	51,55,45	0,5,3	245	149	0.04541	0.60056	0.929,0.913,0.676	1.0,0.87,0.901	-0.084
33396	ENSG00000214022	REPIN1	chr7	+	150370713	150370884	150369643	150369868	150371227	150371655	33396	0,2,0	26,7,10	1,4,1	14,7,10	298	149	0.0417695	0.574093	0.0,0.125,0.0	0.034,0.222,0.048	-0.06
33403	ENSG00000119782	FKBP1B	chr2	+	24054472	24054540	24053901	24053949	24060813	24060926	33403	2,2,5	11,6,20	0,0,0	7,10,3	216	149	0.00021634	0.017929	0.111,0.187,0.147	0.0,0.0,0.0	0.148
33412	ENSG00000163660	CCNL1	chr3	-	157151728	157151930	157150281	157150381	157152176	157152241	33412	55108109	72124118	65,61,66	149133139	298	149	1.08e-05	0.00233765	0.276,0.303,0.316	0.179,0.187,0.192	0.112
33413	ENSG00000163660	CCNL1	chr3	-	157151916	157151930	157150281	157150381	157152176	157152241	33413	5,61,10	72124118	11,5,17	149133139	162	149	0.00905342	0.221185	0.06,0.312,0.072	0.064,0.033,0.101	0.082
33422	ENSG00000145982	FARS2	chr6	+	5404541	5404701	5368549	5369182	5431040	5431172	33422	115,96,115	6,5,0	103,107,95	2,0,1	298	149	0.00728967	0.191567	0.906,0.906,1.0	0.963,1.0,0.979	-0.043
33464	ENSG00000151247	EIF4E	chr4	-	98886453	98886546	98884921	98885061	98887078	98887192	33464	2,0,4	213257290	16,15,16	295289340	241	149	2.54e-06	0.00077144	0.006,0.0,0.008	0.032,0.031,0.028	-0.026
33468	ENSG00000151247	EIF4E	chr4	-	98909677	98909959	98901875	98901982	98929094	98929125	33468	4,16,8	81127151	6,5,2	161135137	298	149	0.00333224	0.11381	0.024,0.059,0.026	0.018,0.018,0.007	0.022
33474	ENSG00000151276	MAGI1	chr3	-	65448021	65448057	65442791	65442849	65453257	65453340	33474	11,4,7	3,0,3	10,11,7	0,0,0	184	149	0.00108614	0.0544347	0.748,1.0,0.654	1.0,1.0,1.0	-0.199
33517	ENSG00000115526	CHST10	chr2	-	100407792	100407892	100407672	100407706	100408542	100408660	33517	3,5,2	4,0,1	0,0,1	4,3,1	248	149	8.51e-06	0.0019352	0.311,1.0,0.546	0.0,0.0,0.375	0.494
33528	ENSG00000115234	SNX17	chr2	+	27373039	27373113	27371268	27371343	27373246	27373311	33528	0,0,3	3,1,1	1,10,2	0,0,2	222	149	1.43e-05	0.00275812	0.0,0.0,0.668	1.0,1.0,0.402	-0.578
33547	ENSG00000244754	N4BP2L2	chr13	-	32477886	32478048	32442387	32444126	32480589	32480637	33547	12,3,6	5,6,9	6,5,1	20,11,10	298	149	0.0153247	0.307702	0.545,0.2,0.25	0.13,0.185,0.048	0.211
33592	ENSG00000105968	H2AFV	chr7	-	44835528	44835658	44834227	44834562	44840898	44841012	33592	156614571559	18,18,22	144414691721	18,32,40	278	149	0.0211046	0.373094	0.979,0.977,0.974	0.977,0.961,0.958	0.011
33604	ENSG00000162139	NEU3	chr11	+	75004304	75004405	74994508	74994720	75005412	75005469	33604	3,1,3	14,14,18	0,0,0	8,7,9	249	149	0.0075463	0.19582	0.114,0.041,0.091	0.0,0.0,0.0	0.082
33678	ENSG00000171208	NETO2	chr16	-	47086225	47086339	47077702	47083801	47109482	47109711	33678	192297276	37,39,41	239316265	73,44,74	262	149	0.0259199	0.423665	0.747,0.812,0.793	0.651,0.803,0.671	0.076
33686	ENSG00000134668	SPOCD1	chr1	-	31796589	31796715	31794123	31794235	31798206	31798323	33686	22,25,44	6,1,7	33,49,43	7,21,20	274	149	0.0149255	0.301957	0.666,0.931,0.774	0.719,0.559,0.539	0.185
33687	ENSG00000134668	SPOCD1	chr1	-	31796592	31796715	31794123	31794235	31798206	31798323	33687	17,21,31	6,1,7	24,31,30	7,21,20	271	149	0.0135538	0.283584	0.609,0.92,0.709	0.653,0.448,0.452	0.228
33714	ENSG00000090612	ZNF268	chr12	+	133191907	133192003	133187871	133188072	133202143	133202219	33714	1,8,1	0,0,0	2,1,6	1,0,3	244	149	0.0437458	0.58962	1.0,1.0,1.0	0.55,1.0,0.55	0.3
33739	ENSG00000102078	SLC25A14	chrX	+	130349823	130349867	130349250	130349345	130350645	130350731	33739	5,5,2	3,3,2	4,7,1	0,1,1	192	149	0.00105954	0.0534181	0.564,0.564,0.437	1.0,0.845,0.437	-0.239
33754	ENSG00000229180	AC006001	chr7	-	66560578	66560675	66554584	66554837	66573384	66573550	33754	63,36,62	39,44,34	38,40,32	34,52,47	245	149	0.0478283	0.620191	0.496,0.332,0.526	0.405,0.319,0.293	0.112
33757	ENSG00000229180	AC006001	chr7	-	66576754	66576929	66573384	66573550	66592256	66592397	33757	46,52,38	39,37,14	21,43,22	40,32,38	298	149	0.0139223	0.288075	0.371,0.413,0.576	0.208,0.402,0.224	0.175
33758	ENSG00000229180	AC006001	chr7	-	66576754	66576932	66573384	66573550	66592256	66592363	33758	56,67,47	39,37,14	40,49,27	40,32,38	298	149	0.0202674	0.364132	0.418,0.475,0.627	0.333,0.434,0.262	0.164
33762	ENSG00000229180	AC006001	chr7	-	66588511	66588580	66573384	66573550	66592256	66592386	33762	0,8,5	39,37,14	0,3,1	40,32,38	217	149	0.00295808	0.105655	0.0,0.129,0.197	0.0,0.06,0.018	0.083
33769	ENSG00000163482	STK36	chr2	+	218688390	218688493	218685084	218685228	218688696	218688876	33769	1,0,0	10,8,7	3,3,0	13,13,8	251	149	0.0199516	0.360887	0.056,0.0,0.0	0.12,0.12,0.0	-0.061
33785	ENSG00000080345	RIF1	chr2	+	151468473	151468551	151467999	151468146	151468640	151468756	33785	14,44,34	10,50,32	72,49,63	36,31,33	226	149	0.00633806	0.17547	0.48,0.367,0.412	0.569,0.51,0.557	-0.126
33821	ENSG00000167601	AXL	chr19	+	41221145	41221246	41220635	41220858	41221879	41221996	33821	737629787	2,5,9	539584686	9,19,7	249	149	0.000986694	0.0504656	0.995,0.987,0.981	0.973,0.948,0.983	0.02
33823	ENSG00000167601	AXL	chr19	+	41239693	41239720	41239163	41239314	41242882	41243015	33823	191155147	421336384	149126172	238266304	175	149	0.0311087	0.475098	0.279,0.282,0.246	0.348,0.287,0.325	-0.051
33825	ENSG00000167601	AXL	chr19	+	41248513	41248609	41243615	41243707	41252350	41252443	33825	9408821006	17,13,13	780726798	6,8,4	244	149	0.0112603	0.255026	0.971,0.976,0.979	0.988,0.982,0.992	-0.012
33846	ENSG00000108433	GOSR2	chr17	+	46935028	46935169	46932066	46932199	46938598	46938602	33846	415283373	10,8,4	273311288	2,0,6	289	149	0.0185901	0.346309	0.955,0.948,0.98	0.986,1.0,0.961	-0.021
33848	ENSG00000108433	GOSR2	chr17	+	46935028	46935225	46932066	46932199	46938598	46939806	33848	220136185	10,8,4	134149130	2,0,6	298	149	0.0275006	0.441371	0.917,0.895,0.959	0.971,1.0,0.915	-0.038
33850	ENSG00000108433	GOSR2	chr17	+	46938598	46938704	46929519	46929584	46966533	46966626	33850	8,1,2	2,0,2	7,2,3	0,0,0	254	149	0.033469	0.495769	0.701,1.0,0.37	1.0,1.0,1.0	-0.31
33866	ENSG00000120709	FAM53C	chr5	+	138341808	138341866	138338014	138338307	138344824	138345215	33866	43,38,30	0,0,1	23,29,42	1,3,2	206	149	0.0254533	0.418738	1.0,1.0,0.956	0.943,0.875,0.938	0.067
33878	ENSG00000214087	ARL16	chr17	-	81683012	81683126	81682033	81682149	81683535	81683594	33878	129152164	28,44,27	116141129	10,20,16	262	149	0.00259783	0.0969006	0.724,0.663,0.775	0.868,0.8,0.821	-0.109
33948	ENSG00000168116	KIAA1586	chr6	+	57050773	57050854	57047312	57047396	57052685	57053046	33948	44,77,62	1,0,0	66,45,71	1,2,4	229	149	0.0331458	0.493005	0.966,1.0,1.0	0.977,0.936,0.92	0.044
33952	ENSG00000197858	GPAA1	chr8	+	144083123	144083303	144082589	144082804	144083388	144083424	33952	229157190	6,1,9	180221162	4,0,0	298	149	0.00164429	0.0713404	0.95,0.987,0.913	0.957,1.0,1.0	-0.036
33956	ENSG00000105722	ERF	chr19	-	42250330	42250565	42249826	42249942	42254977	42255128	33956	131101107	9,5,5	100,99,114	0,1,2	298	149	3.49e-05	0.00508212	0.879,0.91,0.915	1.0,0.98,0.966	-0.081
34007	ENSG00000042493	CAPG	chr2	-	85398689	85398782	85398019	85398152	85399135	85399285	34007	180314501522	39,20,21	161719661787	14,14,8	241	149	1.13e-05	0.00237651	0.966,0.978,0.978	0.986,0.989,0.993	-0.015
34068	ENSG00000109118	PHF12	chr17	-	28926781	28926873	28923908	28924302	28926990	28927063	34068	0,0,2	30,33,45	4,8,2	20,20,38	240	149	3.64e-05	0.00521976	0.0,0.0,0.027	0.11,0.199,0.032	-0.105
34093	ENSG00000143252	SDHC	chr1	+	161323613	161323670	161314256	161314425	161340593	161340655	34093	42,23,32	0,6,6	42,47,41	2,2,0	205	149	0.00401962	0.127979	1.0,0.736,0.795	0.939,0.945,1.0	-0.118
34097	ENSG00000143252	SDHC	chr1	+	161328395	161328497	161314256	161314425	161340593	161340655	34097	242190211	0,6,6	247253247	2,2,0	250	149	0.0332812	0.494152	1.0,0.95,0.954	0.987,0.987,1.0	-0.023
34117	ENSG00000165802	NSMF	chr9	-	137453730	137453820	137452735	137453180	137454390	137454432	34117	145150136	60,48,54	157163141	17,30,20	238	149	3.95e-08	3.04e-05	0.602,0.662,0.612	0.853,0.773,0.815	-0.188
34146	ENSG00000156831	NSMCE2	chr8	+	125155999	125156098	125151170	125151277	125182102	125182430	34146	24,26,18	126150147	26,13,8	153163151	247	149	0.0256199	0.420252	0.103,0.095,0.069	0.093,0.046,0.031	0.032
34157	ENSG00000046651	OFD1	chrX	+	13751248	13751368	13749426	13749533	13753367	13753441	34157	1,25,13	0,0,0	22,9,14	3,3,5	268	149	1.63e-07	9.38e-05	1.0,1.0,1.0	0.803,0.625,0.609	0.321
34159	ENSG00000046651	OFD1	chrX	+	13763744	13763855	13762343	13762444	13767126	13767284	34159	7,41,17	1,2,1	19,20,21	9,4,3	259	149	0.00148116	0.0665396	0.801,0.922,0.907	0.548,0.742,0.801	0.18
34180	ENSG00000085382	HACE1	chr6	-	104824813	104824907	104811310	104811393	104833041	104833173	34180	0,0,0	14,14,18	8,0,0	14,11,17	242	149	0.00408335	0.12927	0.0,0.0,0.0	0.26,0.0,0.0	-0.087
34200	ENSG00000176715	ACSF3	chr16	+	89116989	89117086	89114338	89114487	89120800	89120913	34200	1,4,0	31,28,21	4,2,5	25,23,24	245	149	0.0435878	0.587804	0.019,0.08,0.0	0.089,0.05,0.112	-0.051
34204	ENSG00000142910	TINAGL1	chr1	+	31577133	31577458	31576484	31576595	31579203	31579267	34204	84,61,72	2,1,4	128125149	4,15,11	298	149	0.0110051	0.251748	0.955,0.968,0.9	0.941,0.806,0.871	0.068
34212	ENSG00000167840	ZNF232	chr17	-	5108925	5109052	5105634	5106533	5109393	5109868	34212	19,14,6	4,1,3	19,24,19	0,1,0	275	149	2.66e-05	0.00423048	0.72,0.884,0.52	1.0,0.929,1.0	-0.268
34215	ENSG00000167840	ZNF232	chr17	-	5111075	5111219	5108925	5109868	5111799	5111815	34215	27,18,18	3,2,1	23,22,25	3,8,6	292	149	0.0264083	0.429401	0.821,0.821,0.902	0.796,0.584,0.68	0.161
34218	ENSG00000125772	GPCPD1	chr20	-	5586193	5586269	5584280	5584322	5593326	5593411	34218	17,16,27	0,0,0	11,18,6	2,0,4	224	149	0.00174296	0.0740378	1.0,1.0,1.0	0.785,1.0,0.499	0.239
34245	ENSG00000178950	GAK	chr4	-	851749	851974	850935	851084	859605	859722	34245	90,77,104	3,0,2	84,74,66	3,4,6	298	149	0.00953525	0.229203	0.938,1.0,0.963	0.933,0.902,0.846	0.073
34246	ENSG00000178950	GAK	chr4	-	859361	859493	851749	851974	859605	859722	34246	4,9,7	20,32,28	1,4,0	21,23,24	280	149	0.00203085	0.0818131	0.096,0.13,0.117	0.025,0.085,0.0	0.078
34261	ENSG00000186448	ZNF197	chr3	+	44630813	44630946	44629073	44629544	44631061	44631221	34261	2,0,0	6,5,8	0,3,4	7,7,7	281	149	0.0105069	0.244674	0.15,0.0,0.0	0.0,0.185,0.233	-0.089
34272	ENSG00000169689	CENPX	chr17	-	82019509	82019694	82019292	82019381	82019857	82019909	34272	30,17,37	183158150	25,22,28	85,122,85	298	149	0.0378639	0.540355	0.076,0.051,0.11	0.128,0.083,0.141	-0.038
34273	ENSG00000169689	CENPX	chr17	-	82019640	82019694	82018837	82019381	82019857	82019909	34273	104,32,86	183158150	64,74,61	85,122,85	202	149	0.0150694	0.30414	0.295,0.13,0.297	0.357,0.309,0.346	-0.097
34280	ENSG00000021355	SERPINB1	chr6	-	2841215	2841475	2840418	2840594	2841811	2841848	34280	3,1,5	29,33,35	1,0,0	35,29,37	298	149	0.0218424	0.381378	0.049,0.015,0.067	0.014,0.0,0.0	0.039
34289	ENSG00000170417	TMEM182	chr2	+	102758388	102758473	102736910	102737013	102762586	102762686	34289	0,0,0	2,8,4	0,5,3	7,6,0	233	149	0.00160012	0.0701441	0.0,0.0,0.0	0.0,0.348,1.0	-0.449
34290	ENSG00000170417	TMEM182	chr2	+	102797862	102798000	102764328	102764427	102814747	102817416	34290	5,3,16	0,0,0	8,20,10	0,3,2	286	149	0.0143531	0.29342	1.0,1.0,1.0	1.0,0.776,0.723	0.167
34293	ENSG00000141219	C17orf80	chr17	+	73235475	73236995	73233219	73233325	73242243	73242351	34293	132183210	4,5,4	188159192	0,0,0	298	149	0.000794124	0.0442121	0.943,0.948,0.963	1.0,1.0,1.0	-0.049
34311	ENSG00000128641	MYO1B	chr2	+	191400748	191400835	191400381	191400468	191402631	191402718	34311	55127106	20,0,29	133,86,84	44,27,40	235	149	0.00738072	0.192761	0.636,1.0,0.699	0.657,0.669,0.571	0.146
34314	ENSG00000128641	MYO1B	chr2	+	191402631	191402718	191400748	191400835	191408114	191408189	34314	42,94,82	4,2,2	101,84,81	3,0,0	235	149	0.0293178	0.457959	0.869,0.968,0.963	0.955,1.0,1.0	-0.052
34377	ENSG00000076108	BAZ2A	chr12	-	56630775	56630865	56617394	56617532	56636181	56636293	34377	21,18,17	4,3,5	7,7,11	7,8,4	238	149	0.00580967	0.164339	0.767,0.79,0.68	0.385,0.354,0.633	0.288
34381	ENSG00000243509	TNFRSF6B	chr20	+	63697327	63697522	63696651	63697191	63698279	63698684	34381	182,95,138	0,4,6	212300373	1,4,2	298	149	0.0346973	0.510387	1.0,0.922,0.92	0.991,0.974,0.989	-0.037
34391	ENSG00000183527	PSMG1	chr21	-	39179923	39179986	39178448	39178647	39180284	39180436	34391	361321376	4,15,32	302328431	2,12,16	211	149	0.0272418	0.438071	0.985,0.938,0.892	0.991,0.951,0.95	-0.026
34404	ENSG00000163166	IWS1	chr2	-	127485873	127486033	127480809	127481175	127486552	127486664	34404	3,10,19	174234278	4,10,2	271229288	298	149	0.00872277	0.215495	0.009,0.021,0.033	0.007,0.021,0.003	0.011
34425	ENSG00000254986	DPP3	chr11	+	66504611	66504774	66497297	66497477	66509078	66509345	34425	115,51,67	0,0,2	64,69,86	4,0,4	298	149	0.0111723	0.254102	1.0,1.0,0.944	0.889,1.0,0.915	0.047
34430	ENSG00000077097	TOP2B	chr3	-	25632445	25632583	25630800	25630939	25632692	25632794	34430	46,109,76	0,0,1	138,91,125	3,4,1	286	149	0.0468146	0.611603	1.0,1.0,0.975	0.96,0.922,0.985	0.036
34454	ENSG00000257949	TEN1	chr17	+	75984891	75985012	75979270	75979511	75986186	75986284	34454	2,10,3	90,79,86	2,0,0	62,38,49	269	149	0.0125105	0.269698	0.012,0.066,0.019	0.018,0.0,0.0	0.026
34464	ENSG00000083838	ZNF446	chr19	+	58476439	58476504	58476155	58476196	58477178	58477560	34464	14,10,11	4,2,3	7,10,8	2,1,0	213	149	0.0213578	0.376272	0.71,0.778,0.719	0.71,0.875,1.0	-0.126
34487	ENSG00000140374	ETFA	chr15	-	76295590	76295737	76292618	76292700	76311349	76311396	34487	299361304	45,27,49	331305276	27,36,16	295	149	0.0424659	0.579609	0.77,0.871,0.758	0.861,0.811,0.897	-0.057
34506	ENSG00000170852	KBTBD2	chr7	-	32879434	32879942	32874991	32875157	32891535	32891760	34506	114149181	5,0,0	167193158	0,5,8	298	149	0.0437857	0.590001	0.919,1.0,1.0	1.0,0.951,0.908	0.02
34560	ENSG00000241058	NSUN6	chr10	-	18648489	18648645	18616183	18616293	18651128	18651587	34560	9,18,12	0,0,1	18,17,5	5,0,0	298	149	0.0372552	0.53377	1.0,1.0,0.857	0.643,1.0,1.0	0.071
34576	ENSG00000165874	SHLD2P1	chr10	-	46625806	46626013	46621605	46621834	46630952	46631087	34576	11,1,7	0,0,1	7,7,9	4,0,2	298	149	0.000906519	0.0481947	1.0,1.0,0.778	0.467,1.0,0.692	0.206
34577	ENSG00000240602	AADACP1	chr3	+	151773429	151773652	151770473	151770611	151775694	151775764	34577	90106110	31,35,35	105,89,104	44,68,74	298	149	0.00148304	0.0665649	0.592,0.602,0.611	0.544,0.396,0.413	0.151
34579	ENSG00000240602	AADACP1	chr3	+	151773429	151773652	151770473	151770611	151783831	151784421	34579	90107112	30,28,31	105,89,105	42,46,66	298	149	0.00170754	0.0732077	0.6,0.656,0.644	0.556,0.492,0.443	0.136
34580	ENSG00000240602	AADACP1	chr3	+	151775694	151775764	151770459	151770611	151776803	151776975	34580	11,15,15	4,11,3	13,15,27	0,5,4	218	149	0.0462861	0.607236	0.653,0.482,0.774	1.0,0.672,0.822	-0.195
34602	ENSG00000100429	HDAC10	chr22	-	50250426	50250523	50250062	50250160	50250770	50250905	34602	5,7,10	7,6,8	6,9,7	1,1,4	245	149	0.0121951	0.266623	0.303,0.415,0.432	0.785,0.846,0.516	-0.332
34626	ENSG00000010322	NISCH	chr3	+	52476446	52476599	52473733	52473829	52477573	52477642	34626	114,69,84	0,1,0	76,76,73	2,2,3	298	149	0.0299982	0.464573	1.0,0.972,1.0	0.95,0.95,0.924	0.049
34634	ENSG00000010322	NISCH	chr3	+	52490074	52490231	52489335	52489678	52490704	52490833	34634	52,29,37	4,1,1	35,31,29	0,0,2	298	149	0.0344017	0.507215	0.867,0.935,0.949	1.0,1.0,0.879	-0.043
34679	ENSG00000248323	LUCAT1	chr5	-	91311645	91311737	91310640	91311032	91312294	91312413	34679	1,3,1	2,1,4	0,1,1	5,4,1	240	149	0.0184791	0.345718	0.237,0.651,0.134	0.0,0.134,0.383	0.168
34685	ENSG00000248323	LUCAT1	chr5	-	91312294	91312495	91310626	91311032	91313077	91313229	34685	3,4,4	3,1,0	8,4,1	0,0,0	298	149	0.0243755	0.409507	0.333,0.667,1.0	1.0,1.0,1.0	-0.333
34695	ENSG00000147419	CCDC25	chr8	-	27748494	27748598	27748071	27748279	27752511	27752587	34695	128183217	4,6,3	231241193	17,18,0	252	149	0.0144708	0.295175	0.95,0.947,0.977	0.889,0.888,1.0	0.032
34722	ENSG00000119844	AFTPH	chr2	+	64579485	64579546	64572945	64573068	64585421	64585545	34722	47,59,79	7,8,10	75,46,62	12,14,26	209	149	0.0103829	0.242677	0.827,0.84,0.849	0.817,0.701,0.63	0.123
34723	ENSG00000119844	AFTPH	chr2	+	64579485	64581273	64572945	64573068	64585421	64585545	34723	17,24,29	7,8,10	27,11,29	12,14,26	298	149	0.0214467	0.3773	0.548,0.6,0.592	0.529,0.282,0.358	0.19
34729	ENSG00000105499	PLA2G4C	chr19	-	48096698	48097127	48095463	48095604	48098138	48098237	34729	10,13,15	17,18,30	28,31,17	19,26,17	298	149	0.00590992	0.166618	0.227,0.265,0.2	0.424,0.373,0.333	-0.146
34751	ENSG00000093000	NUP50	chr22	+	45170987	45171143	45168167	45168246	45171599	45171683	34751	7,27,17	58,84,100	11,8,9	71,88,75	298	149	0.0256881	0.420907	0.057,0.138,0.078	0.072,0.043,0.057	0.034
34752	ENSG00000093000	NUP50	chr22	+	45170987	45171152	45168167	45168246	45171599	45171639	34752	7,27,17	58,84,100	11,8,8	71,88,75	298	149	0.018175	0.34154	0.057,0.138,0.078	0.072,0.043,0.051	0.036
34753	ENSG00000093000	NUP50	chr22	+	45170987	45171177	45168165	45168246	45171599	45171683	34753	31,59,40	58,84,100	26,18,36	71,88,75	298	149	0.0189441	0.349901	0.211,0.26,0.167	0.155,0.093,0.194	0.065
34767	ENSG00000196549	MME	chr3	+	155141990	155142127	155140190	155140292	155143442	155143571	34767	266486470	10,17,7	729602699	33,15,37	285	149	0.0433881	0.586293	0.933,0.937,0.972	0.92,0.955,0.908	0.02
34807	ENSG00000123643	SLC36A1	chr5	+	151452342	151452491	151447626	151447813	151458787	151458935	34807	0,2,0	21,7,8	0,0,7	9,13,6	297	149	0.0345994	0.509834	0.0,0.125,0.0	0.0,0.0,0.369	-0.081
34852	ENSG00000112357	PEX7	chr6	+	136872197	136872253	136869889	136870003	136898141	136898241	34852	19,29,32	2,0,0	26,17,34	6,0,4	204	149	0.000672083	0.039226	0.874,1.0,1.0	0.76,1.0,0.861	0.084
34868	ENSG00000075651	PLD1	chr3	-	171686684	171686798	171677565	171677694	171687370	171687584	34868	9,13,24	1,6,1	9,9,11	3,4,14	262	149	0.0112632	0.255026	0.837,0.552,0.932	0.63,0.561,0.309	0.274
34887	ENSG00000164182	NDUFAF2	chr5	+	61098991	61099032	61073124	61073214	61152703	61153016	34887	368368396	17,20,24	388391378	12,0,15	189	149	0.000293957	0.0220877	0.945,0.936,0.929	0.962,1.0,0.952	-0.035
34897	ENSG00000198910	L1CAM	chrX	-	153863882	153864017	153863476	153863549	153864321	153864477	34897	25,28,34	0,1,0	138154177	1,8,6	283	149	0.00378009	0.122899	1.0,0.936,1.0	0.986,0.91,0.94	0.033
34927	ENSG00000100242	SUN2	chr22	-	38750897	38751035	38750224	38750320	38751209	38751373	34927	167122123	3,0,7	93120102	0,2,0	286	149	0.0164075	0.320164	0.967,1.0,0.902	1.0,0.969,1.0	-0.033
34935	ENSG00000176720	BOK	chr2	+	241562347	241562476	241558744	241558993	241572296	241574131	34935	16,4,9	5,0,2	8,12,13	0,0,1	277	149	7.87e-05	0.0090751	0.633,1.0,0.708	1.0,1.0,0.875	-0.178
34937	ENSG00000176720	BOK	chr2	+	241570124	241570288	241558744	241558993	241572296	241574131	34937	14,11,9	5,0,2	8,23,12	0,0,1	298	149	0.000110175	0.0114274	0.583,1.0,0.692	1.0,1.0,0.857	-0.194
34972	ENSG00000196290	NIF3L1	chr2	+	200890522	200890585	200889368	200889652	200891917	200892379	34972	0,0,0	19,14,18	1,0,7	22,12,22	211	149	0.00335151	0.114112	0.0,0.0,0.0	0.031,0.0,0.183	-0.071
34974	ENSG00000196290	NIF3L1	chr2	+	200891735	200891789	200889368	200889652	200891917	200892379	34974	0,9,1	19,14,18	0,0,0	22,12,22	202	149	0.000274288	0.0209962	0.0,0.322,0.039	0.0,0.0,0.0	0.12
34991	ENSG00000203485	INF2	chr14	+	104717562	104717646	104715283	104715340	104718794	104719605	34991	3,0,8	33,41,28	0,1,1	23,30,27	232	149	0.00411266	0.129882	0.055,0.0,0.155	0.0,0.021,0.023	0.055
35014	ENSG00000134330	IAH1	chr2	+	9475986	9476039	9474529	9474647	9478221	9478370	35014	44,50,47	0,0,3	46,39,39	4,7,3	201	149	0.000175635	0.0154654	1.0,1.0,0.921	0.895,0.805,0.906	0.105
35020	ENSG00000007255	TRAPPC6A	chr19	-	45165126	45165194	45164724	45164970	45178134	45178237	35020	15,10,3	0,0,4	0,2,8	2,4,4	216	149	0.00148971	0.0668054	1.0,1.0,0.341	0.0,0.256,0.58	0.502
35046	ENSG00000108559	NUP88	chr17	-	5418014	5418141	5416552	5416682	5419353	5419676	35046	3,0,5	137124124	7,9,3	113112101	275	149	0.00940765	0.227052	0.012,0.0,0.021	0.032,0.042,0.016	-0.019
35104	ENSG00000278540	ACACA	chr17	-	37151300	37151421	37149863	37149974	37155682	37155780	35104	97,126,88	0,0,0	76,72,94	0,4,6	269	149	0.000752156	0.0423403	1.0,1.0,1.0	1.0,0.909,0.897	0.065
35111	ENSG00000278540	ACACA	chr17	-	37289417	37289528	37284837	37284970	37330172	37330425	35111	10,5,10	13,8,6	6,6,0	18,16,10	259	149	0.00471886	0.141619	0.307,0.264,0.489	0.161,0.177,0.0	0.241
35137	ENSG00000165240	ATP7A	chrX	+	77922998	77923042	77910738	77910835	77971620	77971761	35137	0,3,0	2,8,5	5,0,1	5,3,4	192	149	0.0224504	0.389552	0.0,0.225,0.0	0.437,0.0,0.162	-0.125
35167	ENSG00000258301	VASH1-AS1	chr14	-	76783692	76783851	76782134	76782776	76786084	76786154	35167	2,2,5	5,6,1	2,0,0	2,4,4	298	149	0.00262475	0.0974558	0.167,0.143,0.714	0.333,0.0,0.0	0.23
35231	ENSG00000092108	SCFD1	chr14	+	30628208	30628279	30622111	30622399	30630476	30630565	35231	24,62,45	6,10,0	91,64,68	0,0,0	219	149	1.82e-07	0.000103924	0.731,0.808,1.0	1.0,1.0,1.0	-0.154
35267	ENSG00000197951	ZNF71	chr19	+	56613811	56613938	56601506	56601591	56621267	56624466	35267	2,2,4	6,8,6	1,0,0	1,12,3	275	149	0.00132492	0.0620485	0.153,0.119,0.265	0.351,0.0,0.0	0.062
35279	ENSG00000101849	TBL1X	chrX	+	9684042	9684188	9654214	9654322	9688016	9688037	35279	40,20,32	1,1,4	30,36,31	0,0,0	294	149	0.0116982	0.260778	0.953,0.91,0.802	1.0,1.0,1.0	-0.112
35290	ENSG00000179988	PSTK	chr10	+	122987333	122987504	122986868	122986962	122990173	122990390	35290	26,19,13	10,0,16	4,19,4	14,21,21	298	149	0.00155246	0.0688278	0.565,1.0,0.289	0.125,0.311,0.087	0.444
35292	ENSG00000198556	ZNF789	chr7	+	99478273	99478356	99476402	99476480	99479660	99479787	35292	1,0,0	0,1,4	1,1,5	2,4,1	231	149	0.00897534	0.219595	1.0,0.0,0.0	0.244,0.139,0.763	-0.049
35296	ENSG00000231607	DLEU2	chr13	-	50029277	50029492	50027132	50027406	50044650	50044768	35296	1,7,13	0,0,1	10,7,7	3,2,3	298	149	2.99e-05	0.00464322	1.0,1.0,0.867	0.625,0.636,0.538	0.356
35316	ENSG00000130669	PAK4	chr19	+	39168229	39168302	39125833	39125919	39169531	39169757	35316	189158180	86,52,71	110194131	40,42,31	221	149	0.0144705	0.295175	0.597,0.672,0.631	0.65,0.757,0.74	-0.082
35326	ENSG00000174564	IL20RB	chr3	+	136986693	136986784	136982159	136982350	136989440	136989565	35326	0,0,1	14,9,11	2,3,0	4,1,2	239	149	0.00982437	0.233568	0.0,0.0,0.054	0.238,0.652,0.0	-0.279
35329	ENSG00000254703	SENCR	chr11	-	128692654	128693391	128691671	128692121	128695912	128696023	35329	5,2,11	5,7,4	2,2,0	2,8,2	298	149	0.0198461	0.359502	0.333,0.125,0.579	0.333,0.111,0.0	0.198
35371	ENSG00000162885	B3GALNT2	chr1	-	235496185	235496308	235494680	235494828	235504140	235504422	35371	3,5,0	0,1,2	0,1,1	1,0,1	271	149	0.0086924	0.215142	1.0,0.733,0.0	0.0,1.0,0.355	0.126
35383	ENSG00000163071	SPATA18	chr4	+	52060418	52060524	52051303	52051791	52071916	52072032	35383	5,6,9	1,0,1	20,14,14	4,2,3	254	149	0.00372205	0.122029	0.746,1.0,0.841	0.746,0.804,0.732	0.102
35391	ENSG00000163071	SPATA18	chr4	+	52062219	52062332	52060781	52060897	52071916	52072156	35391	9,12,13	1,0,5	19,17,15	0,1,0	261	149	0.00236131	0.0909364	0.837,1.0,0.597	1.0,0.907,1.0	-0.158
35392	ENSG00000163071	SPATA18	chr4	+	52069820	52069916	52051415	52051791	52071916	52072013	35392	4,4,13	1,0,1	12,10,11	4,2,3	244	149	0.00142899	0.0652472	0.71,1.0,0.888	0.647,0.753,0.691	0.169
35393	ENSG00000163071	SPATA18	chr4	+	52069820	52069916	52060781	52060897	52071916	52072013	35393	4,4,13	1,0,5	13,11,13	0,1,0	244	149	0.0011648	0.0567506	0.71,1.0,0.614	1.0,0.87,1.0	-0.182
35402	ENSG00000243554	AC004967	chr7	-	97970133	97970227	97969769	97969845	97972134	97972254	35402	5,5,4	27,18,19	4,3,0	36,41,24	242	149	0.0100657	0.237674	0.102,0.146,0.115	0.064,0.043,0.0	0.085
35408	ENSG00000105552	BCAT2	chr19	-	48806999	48807074	48800186	48800297	48810983	48811027	35408	3,3,0	4,5,5	0,2,0	8,5,7	223	149	0.00969771	0.231463	0.334,0.286,0.0	0.0,0.211,0.0	0.136
35453	ENSG00000186635	ARAP1	chr11	-	72692752	72692785	72688454	72688537	72693324	72693470	35453	42,52,57	132,69,79	19,35,13	87,86,91	181	149	0.000993358	0.0506862	0.208,0.383,0.373	0.152,0.251,0.105	0.152
35460	ENSG00000186635	ARAP1	chr11	-	72732514	72732597	72726619	72727172	72752327	72752403	35460	31,36,38	9,26,21	17,10,25	23,18,15	231	149	0.0296569	0.460836	0.69,0.472,0.539	0.323,0.264,0.518	0.199
35461	ENSG00000135315	CEP162	chr6	-	84169327	84169433	84163143	84163270	84171605	84171718	35461	5,4,1	0,0,0	16,15,2	0,0,6	254	149	0.0245616	0.410999	1.0,1.0,1.0	1.0,1.0,0.164	0.279
35476	ENSG00000132405	TBC1D14	chr4	+	7009876	7009948	7006631	7006726	7010652	7010777	35476	93,80,79	9,4,0	42,81,72	14,0,10	220	149	0.0448756	0.596917	0.875,0.931,1.0	0.67,1.0,0.83	0.102
35494	ENSG00000145819	ARHGAP26	chr5	+	142915541	142915684	142913198	142913293	142932046	142932125	35494	2,0,8	9,21,14	4,0,0	11,19,10	291	149	0.0442351	0.592519	0.102,0.0,0.226	0.157,0.0,0.0	0.057
35505	ENSG00000234741	GAS5	chr1	-	173864483	173864506	173863901	173864304	173864674	173864704	35505	1110985998	54,61,59	102111681080	46,36,52	171	149	0.0258977	0.423564	0.947,0.934,0.936	0.951,0.966,0.948	-0.016
35534	ENSG00000234741	GAS5	chr1	-	173866760	173866796	173865856	173866206	173866990	173867030	35534	5,4,2	1,2,7	5,3,8	3,0,0	184	149	0.00636929	0.175759	0.802,0.618,0.188	0.574,1.0,1.0	-0.322
35555	ENSG00000261801	LOXL1-AS1	chr15	-	73925269	73925505	73919837	73920038	73926239	73926298	35555	4,4,0	6,14,5	1,0,1	7,6,11	298	149	0.00636897	0.175759	0.25,0.125,0.0	0.067,0.0,0.043	0.088
35565	ENSG00000122299	ZC3H7A	chr16	-	11796218	11796415	11782286	11782388	11797123	11797246	35565	6,6,23	14,31,24	5,6,7	28,17,34	298	149	0.039248	0.552489	0.176,0.088,0.324	0.082,0.15,0.093	0.088
35585	ENSG00000123130	ACOT9	chrX	-	23713134	23713208	23707716	23707944	23721880	23721984	35585	445386405	29,26,21	194227253	31,30,22	222	149	0.000182039	0.0158097	0.911,0.909,0.928	0.808,0.835,0.885	0.073
35624	ENSG00000205583	STAG3L1	chr7	+	75361971	75362088	75361373	75361459	75364632	75364756	35624	13,8,37	0,0,0	12,25,9	3,2,0	265	149	0.0255198	0.419558	1.0,1.0,1.0	0.692,0.875,1.0	0.144
35630	ENSG00000257122	RRN3P3	chr16	-	22426212	22426366	22418671	22420594	22429795	22429948	35630	1,4,5	1,0,4	5,4,5	0,0,0	298	149	0.00332323	0.113579	0.333,1.0,0.385	1.0,1.0,1.0	-0.427
35633	ENSG00000100284	TOM1	chr22	+	35321958	35322019	35317876	35317961	35323027	35323177	35633	43,37,29	1,0,4	17,41,35	7,1,5	209	149	0.0152404	0.306981	0.968,1.0,0.838	0.634,0.967,0.833	0.124
35635	ENSG00000100284	TOM1	chr22	+	35321958	35322037	35317876	35317961	35323027	35323177	35635	148152155	1,0,4	85109109	7,1,5	227	149	0.00337675	0.114663	0.99,1.0,0.962	0.889,0.986,0.935	0.047
35657	ENSG00000165416	SUGT1	chr13	+	52658098	52658226	52657531	52657622	52658398	52658468	35657	5,19,12	222398333	19,22,29	305281342	276	149	0.00118499	0.0574918	0.012,0.025,0.019	0.033,0.041,0.044	-0.021
35658	ENSG00000165416	SUGT1	chr13	+	52661474	52661570	52659178	52659249	52662648	52662702	35658	154208218	69,88,106	188176215	121103122	244	149	0.0315537	0.478232	0.577,0.591,0.557	0.487,0.511,0.518	0.07
35677	ENSG00000141446	ESCO1	chr18	-	21539919	21540009	21536041	21536185	21560858	21560990	35677	4,19,10	0,0,1	19,19,23	1,2,2	238	149	0.0128518	0.274223	1.0,1.0,0.862	0.922,0.856,0.878	0.069
35691	ENSG00000188997	KCTD21	chr11	-	78186680	78186816	78174058	78174583	78188572	78188618	35691	4,6,4	7,1,2	0,3,0	3,4,6	284	149	0.000516724	0.0323693	0.231,0.759,0.512	0.0,0.282,0.0	0.407
35727	ENSG00000163788	SNRK	chr3	+	43289739	43289789	43286511	43286675	43299753	43299815	35727	0,3,2	9,7,8	0,0,0	15,23,5	198	149	0.0462978	0.607236	0.0,0.244,0.158	0.0,0.0,0.0	0.134
35733	ENSG00000107021	TBC1D13	chr9	+	128791379	128791441	128788333	128788407	128792491	128792574	35733	8,8,7	0,0,0	7,12,7	1,2,2	210	149	0.0122291	0.266623	1.0,1.0,1.0	0.832,0.81,0.713	0.215
35757	ENSG00000106785	TRIM14	chr9	-	98110068	98110234	98109888	98109984	98118981	98119136	35757	8,5,8	84,79,67	2,0,0	61,54,43	298	149	0.000303186	0.0225143	0.045,0.031,0.056	0.016,0.0,0.0	0.039
35761	ENSG00000149531	FRG1BP	chr20	+	30391196	30391308	30388452	30388578	30393550	30393655	35761	98,100,78	10,18,11	95,78,94	24,15,26	260	149	0.0168363	0.326821	0.849,0.761,0.803	0.694,0.749,0.674	0.099
35772	ENSG00000005810	MYCBP2	chr13	-	77126317	77126542	77125335	77125468	77139195	77139336	35772	18,21,27	0,0,1	37,36,23	0,3,3	298	149	0.011669	0.260607	1.0,1.0,0.931	1.0,0.857,0.793	0.094
35816	ENSG00000136861	CDK5RAP2	chr9	-	120470110	120470217	120467859	120467997	120471747	120471878	35816	73,67,73	1,0,1	84,87,82	6,0,2	255	149	0.028942	0.455448	0.977,1.0,0.977	0.891,1.0,0.96	0.034
35881	ENSG00000128656	CHN1	chr2	-	174945169	174945261	174944887	174944943	174952163	174952202	35881	0,2,0	9,4,14	4,0,2	9,1,0	240	149	0.0436262	0.588165	0.0,0.237,0.0	0.216,0.0,1.0	-0.326
35885	ENSG00000166886	NAB2	chr12	+	57092447	57092581	57091124	57091998	57092916	57092968	35885	72,78,75	5,0,2	47,58,69	1,0,0	282	149	0.0340823	0.503238	0.884,1.0,0.952	0.961,1.0,1.0	-0.042
35904	ENSG00000103197	TSC2	chr16	+	2060952	2061039	2060669	2060813	2061870	2062008	35904	4,4,6	24,25,26	3,0,5	21,47,33	235	149	0.0477069	0.61947	0.096,0.092,0.128	0.083,0.0,0.088	0.048
35955	ENSG00000175470	PPP2R2D	chr10	+	131934893	131935006	131934457	131934555	131940030	131940196	35955	7,21,14	62,71,62	5,2,0	63,75,79	261	149	2.13e-08	2e-05	0.061,0.144,0.114	0.043,0.015,0.0	0.087
35976	ENSG00000226312	CFLAR-AS1	chr2	-	201148733	201148871	201140277	201140445	201149653	201149760	35976	1,4,9	3,0,2	2,5,2	2,0,0	286	149	0.0281859	0.448542	0.148,1.0,0.701	0.343,1.0,1.0	-0.165
35979	ENSG00000226312	CFLAR-AS1	chr2	-	201148733	201149200	201140307	201140445	201149653	201149671	35979	1,3,9	3,0,2	2,4,1	2,0,0	298	149	0.0150402	0.304035	0.143,1.0,0.692	0.333,1.0,1.0	-0.166
36049	ENSG00000074266	EED	chr11	+	86266082	86266216	86263944	86264263	86276979	86277138	36049	138108155	5,6,8	141124110	12,20,4	282	149	0.024041	0.406716	0.936,0.905,0.911	0.861,0.766,0.936	0.063
36051	ENSG00000074266	EED	chr11	+	86270082	86270157	86267894	86268561	86276979	86277138	36051	35,38,53	119153133	26,14,24	109127149	223	149	0.000554331	0.0339965	0.164,0.142,0.21	0.137,0.069,0.097	0.071
36091	ENSG00000150967	ABCB9	chr12	-	122940806	122940995	122939448	122940284	122944390	122944519	36091	7,7,5	2,3,1	3,3,1	0,1,0	298	149	0.000391986	0.027086	0.636,0.538,0.714	1.0,0.6,1.0	-0.237
36178	ENSG00000108788	MLX	chr17	+	42568469	42568559	42567618	42567655	42568836	42568943	36178	393336386	194158197	365343297	93,109,95	238	149	1.27e-05	0.00256665	0.559,0.571,0.551	0.711,0.663,0.662	-0.118
36262	ENSG00000010219	DYRK4	chr12	+	4607326	4607387	4604913	4605086	4610154	4610284	36262	147154163	19,13,29	133153135	23,49,31	209	149	0.00239155	0.0916141	0.847,0.894,0.8	0.805,0.69,0.756	0.097
36279	ENSG00000138778	CENPE	chr4	-	103163478	103163553	103163136	103163256	103174735	103174903	36279	0,2,0	2,5,1	0,0,8	18,5,15	223	149	0.014085	0.289574	0.0,0.211,0.0	0.0,0.0,0.263	-0.017
36280	ENSG00000138778	CENPE	chr4	-	103195113	103195233	103194602	103194684	103195919	103196038	36280	3,15,3	0,0,0	29,10,14	3,0,3	268	149	0.00379873	0.123347	1.0,1.0,1.0	0.843,1.0,0.722	0.145
36309	ENSG00000140988	RPS2	chr16	-	1964275	1964365	1962496	1963256	1964448	1964581	36309	203171456716976	203165186	150891615613927	118146126	238	149	0.0430712	0.584118	0.984,0.982,0.983	0.988,0.986,0.986	-0.004
36325	ENSG00000184752	NDUFA12	chr12	-	94994169	94994257	94971331	94971620	95002738	95002821	36325	888888971	41,12,26	8548921027	23,0,29	236	149	0.0251401	0.416738	0.932,0.979,0.959	0.959,1.0,0.957	-0.015
36368	ENSG00000103222	ABCC1	chr16	+	16016495	16016621	16014490	16014628	16033108	16033170	36368	104117119	0,2,0	102106191	7,4,3	274	149	0.000671355	0.039226	1.0,0.97,1.0	0.888,0.935,0.972	0.058
36398	ENSG00000133657	ATP13A3	chr3	-	194412198	194412288	194402676	194406116	194413758	194413839	36398	263591580	10,60,35	668501570	82,61,57	238	149	0.00143173	0.0652472	0.943,0.86,0.912	0.836,0.837,0.862	0.06
36433	ENSG00000134884	ARGLU1	chr13	-	106557558	106557616	106557047	106557131	106559431	106559657	36433	106,72,116	504472572	29,30,25	506504471	206	149	1.11e-16	9.38e-13	0.132,0.099,0.128	0.04,0.041,0.037	0.08
36500	ENSG00000182718	ANXA2	chr15	-	60386027	60386086	60364428	60364523	60397942	60397986	36500	25,30,45	31,0,13	4,58,33	0,0,0	207	149	2.41e-07	0.000127468	0.367,1.0,0.714	1.0,1.0,1.0	-0.306
36506	ENSG00000182718	ANXA2	chr15	-	60393037	60393440	60364428	60364523	60397942	60397974	36506	36,19,33	31,0,13	36,31,29	0,0,0	298	149	5.01e-08	3.63e-05	0.367,1.0,0.559	1.0,1.0,1.0	-0.358
36508	ENSG00000182718	ANXA2	chr15	-	60394573	60394695	60386027	60386086	60396279	60396427	36508	7,3,11	26,38,30	4,2,5	31,34,43	270	149	0.0346881	0.510387	0.129,0.042,0.168	0.066,0.031,0.06	0.061
36510	ENSG00000182718	ANXA2	chr15	-	60396150	60396427	60364428	60364523	60397942	60397986	36510	31,22,27	31,0,13	25,28,20	0,0,0	298	149	1.04e-07	6.62e-05	0.333,1.0,0.509	1.0,1.0,1.0	-0.386
36517	ENSG00000182718	ANXA2	chr15	-	60396279	60396427	60364428	60364523	60397942	60397984	36517	30,23,27	31,0,13	25,28,20	0,0,0	296	149	1.13e-07	7.1e-05	0.328,1.0,0.511	1.0,1.0,1.0	-0.387
36522	ENSG00000182718	ANXA2	chr15	-	60397257	60397338	60364428	60364523	60397942	60397964	36522	5,12,9	31,0,13	11,5,6	0,0,0	229	149	2.34e-07	0.000127468	0.095,1.0,0.311	1.0,1.0,1.0	-0.531
36549	ENSG00000141564	RPTOR	chr17	+	80925369	80925480	80923489	80923673	80940495	80940601	36549	39,52,55	22,12,6	35,42,35	0,10,0	259	149	0.00459863	0.139215	0.505,0.714,0.841	1.0,0.707,1.0	-0.216
36624	ENSG00000186642	PDE2A	chr11	-	72580576	72580624	72579533	72579608	72580885	72580973	36624	102,101,81	6,2,2	118,89,161	0,4,1	196	149	0.0470631	0.61315	0.928,0.975,0.969	1.0,0.944,0.992	-0.021
36640	ENSG00000056586	RC3H2	chr9	-	122851322	122851436	122851080	122851229	122853951	122854086	36640	71105152	10,13,14	189140115	7,6,9	262	149	0.00312383	0.109569	0.802,0.821,0.861	0.939,0.93,0.879	-0.088
36666	ENSG00000177058	SLC38A9	chr5	-	55627890	55627980	55625844	55626659	55633753	55633902	36666	69,92,60	0,3,1	87,76,72	7,0,4	238	149	0.035085	0.514466	1.0,0.95,0.974	0.886,1.0,0.918	0.04
36685	ENSG00000177058	SLC38A9	chr5	-	55704321	55704434	55702738	55702894	55711451	55711499	36685	15,20,19	1,4,2	16,19,20	0,2,1	261	149	0.0403335	0.562153	0.895,0.741,0.844	1.0,0.844,0.919	-0.094
36703	ENSG00000150995	ITPR1	chr3	+	4727125	4727173	4711585	4711868	4733087	4733220	36703	2,1,3	0,5,5	0,0,0	5,10,1	196	149	0.001673	0.0722769	1.0,0.132,0.313	0.0,0.0,0.0	0.482
36712	ENSG00000111605	CPSF6	chr12	+	69258034	69258145	69257731	69257905	69258589	69259094	36712	50,42,43	110186150	34,31,19	134128179	259	149	0.0072985	0.191695	0.207,0.115,0.142	0.127,0.122,0.058	0.052
36779	ENSG00000054116	TRAPPC3	chr1	-	36139719	36139819	36136580	36137978	36149336	36149486	36779	221218180	9,4,19	164210196	0,10,3	248	149	0.00731851	0.191927	0.937,0.97,0.851	1.0,0.927,0.975	-0.048
36810	ENSG00000131165	CHMP1A	chr16	-	89653903	89653923	89651568	89651646	89657581	89657605	36810	274195168	29,30,16	199213219	10,23,13	168	149	0.0178775	0.338332	0.893,0.852,0.903	0.946,0.891,0.937	-0.042
36812	ENSG00000169299	PGM2	chr4	+	37844363	37844553	37840065	37840259	37845632	37845730	36812	412544532	5,2,3	589526581	14,8,18	298	149	3.59e-05	0.00518216	0.976,0.993,0.989	0.955,0.97,0.942	0.03
36842	ENSG00000003096	KLHL13	chrX	-	118028423	118028497	117945433	117945575	118116507	118116865	36842	0,0,0	5,3,8	3,0,4	2,1,2	222	149	5.75e-05	0.00716175	0.0,0.0,0.0	0.502,0.0,0.573	-0.358
36869	ENSG00000175029	CTBP2	chr10	-	125110989	125111093	125003337	125003492	125160318	125160513	36869	29,28,17	4,2,0	32,13,28	2,0,0	252	149	0.0214961	0.377776	0.811,0.892,1.0	0.904,1.0,1.0	-0.067
36872	ENSG00000175029	CTBP2	chr10	-	125110989	125111093	125038996	125039155	125160318	125160513	36872	116,98,65	21,19,10	112,86,125	0,17,9	252	149	0.00522138	0.151935	0.766,0.753,0.794	1.0,0.749,0.891	-0.109
36924	ENSG00000158864	NDUFS2	chr1	+	161203436	161203543	161202045	161202480	161206406	161206593	36924	459343394	3,2,0	477527451	7,5,10	255	149	0.00723083	0.190614	0.989,0.99,1.0	0.976,0.984,0.963	0.019
36967	ENSG00000174501	ANKRD36C	chr2	-	95938828	95938901	95935615	95935644	95938986	95939015	36967	3,2,3	0,1,0	1,2,1	0,1,5	221	149	0.000949753	0.0493551	1.0,0.574,1.0	1.0,0.574,0.119	0.294
36976	ENSG00000100523	DDHD1	chr14	-	53051843	53051927	53036744	53046949	53054437	53054629	36976	5,16,14	6,5,7	17,19,17	8,0,3	232	149	0.0424243	0.579609	0.349,0.673,0.562	0.577,1.0,0.784	-0.259
37036	ENSG00000004866	ST7	chr7	+	117099761	117099844	116953237	116953691	117119560	117119662	37036	28,34,30	2,3,2	30,31,21	0,0,2	231	149	0.0122778	0.267072	0.9,0.88,0.906	1.0,1.0,0.871	-0.062
37055	ENSG00000101052	IFT52	chr20	+	43642478	43642624	43637144	43637253	43646935	43647222	37055	221192168	5,4,1	170176210	0,1,0	294	149	0.048621	0.626407	0.957,0.961,0.988	1.0,0.989,1.0	-0.028
37072	ENSG00000158411	MITD1	chr2	-	99171342	99171429	99170534	99170652	99171509	99171646	37072	129193198	11,12,29	268230275	17,9,22	235	149	0.0415476	0.572066	0.881,0.911,0.812	0.909,0.942,0.888	-0.045
37096	ENSG00000110921	MVK	chr12	+	109581394	109581550	109579801	109579946	109586021	109586096	37096	98,75,98	8,16,16	75,103,90	0,5,12	298	149	0.00691582	0.184612	0.86,0.701,0.754	1.0,0.912,0.789	-0.129
37143	ENSG00000173715	C11orf80	chr11	+	66762078	66762450	66759042	66759096	66788159	66788269	37143	6,0,3	13,7,17	1,0,1	21,17,13	298	149	0.00210042	0.0840816	0.188,0.0,0.081	0.023,0.0,0.037	0.07
37144	ENSG00000173715	C11orf80	chr11	+	66788159	66788269	66759042	66759096	66796280	66796364	37144	13,8,24	2,6,2	29,22,19	3,1,0	258	149	0.0099599	0.235944	0.79,0.435,0.874	0.848,0.927,1.0	-0.225
37146	ENSG00000173715	C11orf80	chr11	+	66788159	66788273	66759042	66759096	66796280	66796364	37146	13,6,13	2,6,2	13,12,9	3,1,0	262	149	0.0481106	0.622163	0.787,0.363,0.787	0.711,0.872,1.0	-0.215
37153	ENSG00000173715	C11orf80	chr11	+	66822563	66822674	66816052	66816199	66828265	66828364	37153	31,13,31	3,5,5	39,43,45	1,6,0	259	149	0.0145353	0.295951	0.856,0.599,0.781	0.957,0.805,1.0	-0.175
37155	ENSG00000173715	C11orf80	chr11	+	66839131	66839207	66838369	66838445	66842848	66843069	37155	0,12,0	23,22,33	0,2,2	22,39,24	224	149	0.041601	0.572426	0.0,0.266,0.0	0.0,0.033,0.053	0.06
37184	ENSG00000163684	RPP14	chr3	+	58310308	58310406	58306246	58306417	58310506	58310591	37184	144113163	59,31,41	144144138	26,37,28	246	149	0.04107	0.567738	0.596,0.688,0.707	0.77,0.702,0.749	-0.077
37232	ENSG00000221817	PPP3CB-AS1	chr10	+	73498649	73498867	73496514	73496906	73499594	73499638	37232	11,1,14	5,0,8	19,16,15	2,0,1	298	149	0.000807051	0.0446865	0.524,1.0,0.467	0.826,1.0,0.882	-0.239
37234	ENSG00000221817	PPP3CB-AS1	chr10	+	73498732	73498867	73496609	73496906	73499594	73499663	37234	9,1,13	5,0,8	18,6,14	2,0,1	283	149	0.00178811	0.0750134	0.487,1.0,0.461	0.826,1.0,0.881	-0.253
37241	ENSG00000196460	RFX8	chr2	-	101414853	101414912	101412914	101413071	101417533	101417684	37241	1,4,9	0,0,1	0,0,7	3,4,8	207	149	3.59e-09	4.44e-06	1.0,1.0,0.866	0.0,0.0,0.386	0.827
37243	ENSG00000196460	RFX8	chr2	-	101428955	101429019	101422361	101422472	101466776	101466900	37243	3,7,15	2,0,0	3,6,13	4,2,0	212	149	0.014145	0.290454	0.513,1.0,1.0	0.345,0.678,1.0	0.163
37246	ENSG00000196460	RFX8	chr2	-	101450593	101450680	101428955	101429019	101466776	101466900	37246	5,1,4	0,7,12	9,11,10	3,0,3	235	149	0.0312201	0.475654	1.0,0.083,0.174	0.655,1.0,0.679	-0.359
37247	ENSG00000196460	RFX8	chr2	-	101452384	101452446	101422361	101422472	101466776	101466900	37247	21,13,10	2,0,0	11,15,14	4,2,0	210	149	0.0119376	0.264241	0.882,1.0,1.0	0.661,0.842,1.0	0.126
37277	ENSG00000123485	HJURP	chr2	-	233847396	233847461	233845727	233845820	233849762	233849859	37277	238192202	4,3,1	200227250	7,12,14	213	149	4.48e-05	0.00601087	0.977,0.978,0.993	0.952,0.93,0.926	0.047
37286	ENSG00000143748	NVL	chr1	-	224296500	224296618	224294266	224294411	224300561	224300663	37286	87,95,119	3,0,0	113,92,124	6,2,1	266	149	0.0325829	0.488493	0.942,1.0,1.0	0.913,0.963,0.986	0.027
37294	ENSG00000143748	NVL	chr1	-	224313049	224313155	224311799	224311857	224317693	224317793	37294	7,8,2	24,19,25	5,0,5	37,36,37	254	149	0.0150922	0.30448	0.146,0.198,0.045	0.073,0.0,0.073	0.081
37312	ENSG00000100239	PPP6R2	chr22	+	50418866	50418979	50416091	50416157	50419348	50419462	37312	169,85,111	12,8,7	97,109,98	0,2,5	261	149	0.000707268	0.0407734	0.889,0.858,0.901	1.0,0.969,0.918	-0.08
37366	ENSG00000196597	ZNF782	chr9	-	96852852	96853069	96851946	96852005	96854087	96854488	37366	1,9,9	0,0,3	5,6,8	2,0,5	298	149	0.0434446	0.586652	1.0,1.0,0.6	0.556,1.0,0.444	0.2
37411	ENSG00000104763	ASAH1	chr8	-	18083980	18084286	18075540	18075587	18084675	18084802	37411	95,93,118	8,2,6	115,97,86	14,11,6	298	149	0.0228661	0.393421	0.856,0.959,0.908	0.804,0.815,0.878	0.075
37444	ENSG00000072062	PRKACA	chr19	-	14093627	14093792	14091687	14093237	14097360	14097483	37444	276256222	8,12,7	225257272	1,4,2	298	149	0.000118379	0.0120564	0.945,0.914,0.941	0.991,0.97,0.986	-0.049
37484	ENSG00000130313	AC010618	chr19	+	17516370	17516474	17516172	17516280	17517287	17517389	37484	0,5,3	158136124	7,6,11	111188211	252	149	0.0115928	0.259477	0.0,0.021,0.014	0.036,0.019,0.03	-0.017
37565	ENSG00000121211	MND1	chr4	+	153394261	153394336	153358473	153358622	153408970	153409015	37565	22,34,28	1,3,12	39,23,43	0,0,2	223	149	2e-05	0.00349555	0.936,0.883,0.609	1.0,1.0,0.935	-0.169
37566	ENSG00000121211	MND1	chr4	+	153397218	153397333	153358473	153358622	153408970	153409015	37566	26,40,37	1,3,12	49,46,38	0,0,2	263	149	1.41e-05	0.00272419	0.936,0.883,0.636	1.0,1.0,0.915	-0.153
37700	ENSG00000145247	OCIAD2	chr4	-	48892771	48892889	48885018	48885565	48894005	48894053	37700	517383404	12,7,5	377435403	21,22,15	266	149	6.7e-05	0.00806853	0.96,0.968,0.978	0.91,0.917,0.938	0.047
37739	ENSG00000165097	KDM1B	chr6	+	18191196	18191381	18185771	18185810	18197056	18197233	37739	23,20,27	1,0,0	31,28,36	0,4,6	298	149	0.0001548	0.0143384	0.92,1.0,1.0	1.0,0.778,0.75	0.131
37760	ENSG00000148814	LRRC27	chr10	+	132348962	132349057	132347983	132348356	132351606	132351753	37760	8,1,4	2,0,0	2,1,7	0,4,1	243	149	0.0242653	0.408387	0.71,1.0,1.0	1.0,0.133,0.811	0.255
37772	ENSG00000146729	NIPSNAP2	chr7	+	55978349	55978395	55978125	55978265	55981472	55981498	37772	126130132	8,0,7	123144155	0,2,3	194	149	0.0050153	0.147718	0.924,1.0,0.935	1.0,0.982,0.975	-0.033
37776	ENSG00000146729	NIPSNAP2	chr7	+	55991827	55991884	55984846	55984878	55994893	55994988	37776	1,0,2	111,106,79	2,9,3	103,134,83	205	149	0.0151656	0.305839	0.007,0.0,0.018	0.014,0.047,0.026	-0.021
37802	ENSG00000214753	HNRNPUL2	chr11	-	62715863	62715937	62715499	62715607	62716988	62717189	37802	853734821	33,17,28	642708577	32,32,26	222	149	0.0381236	0.542533	0.946,0.967,0.952	0.931,0.937,0.937	0.02
37808	ENSG00000204954	C12orf73	chr12	-	103953413	103953534	103950201	103951630	103956630	103956748	37808	57,56,61	15,20,24	41,36,52	27,33,18	269	149	0.0390945	0.551554	0.678,0.608,0.585	0.457,0.377,0.615	0.141
37827	ENSG00000178927	CYBC1	chr17	-	82447579	82447646	82446622	82446696	82449169	82449320	37827	11,10,14	0,4,2	8,9,14	0,0,3	215	149	0.0233776	0.399222	1.0,0.634,0.829	1.0,1.0,0.764	-0.1
37837	ENSG00000178927	CYBC1	chr17	-	82449430	82449956	82449173	82449292	82450699	82450737	37837	8,3,4	9,9,9	0,3,3	10,8,11	298	149	0.0283688	0.45006	0.308,0.143,0.182	0.0,0.158,0.12	0.118
37864	ENSG00000151881	TMEM267	chr5	-	43479889	43479987	43453657	43454043	43483821	43483836	37864	3,4,2	6,0,11	3,0,4	23,20,16	246	149	0.0273307	0.438924	0.232,1.0,0.099	0.073,0.0,0.132	0.375
37881	ENSG00000122481	RWDD3	chr1	+	95237347	95237460	95234213	95234315	95239776	95239909	37881	2,9,2	8,7,5	2,3,0	14,22,17	261	149	0.00093393	0.0488509	0.125,0.423,0.186	0.075,0.072,0.0	0.196
37882	ENSG00000122481	RWDD3	chr1	+	95239776	95239909	95234220	95234315	95244210	95244411	37882	11,15,5	6,17,14	25,31,20	6,19,11	281	149	0.0224284	0.389303	0.493,0.319,0.159	0.688,0.464,0.491	-0.224
37884	ENSG00000122481	RWDD3	chr1	+	95244210	95244698	95234209	95234315	95246541	95246657	37884	21,36,26	0,0,3	17,29,20	6,7,0	298	149	0.00103318	0.0524017	1.0,1.0,0.813	0.586,0.674,1.0	0.184
37896	ENSG00000188811	NHLRC3	chr13	+	39042104	39042305	39039563	39039711	39044089	39044181	37896	58,71,68	0,9,7	82,58,89	24,15,12	298	149	0.00152738	0.0678358	1.0,0.798,0.829	0.631,0.659,0.788	0.183
37950	ENSG00000115548	KDM3A	chr2	+	86460778	86460831	86456982	86457071	86464052	86464216	37950	3,5,7	35,51,49	0,3,0	41,58,56	201	149	0.000241741	0.0192478	0.06,0.068,0.096	0.0,0.037,0.0	0.062
37967	ENSG00000100372	SLC25A17	chr22	-	40792524	40792676	40779008	40779125	40819194	40819350	37967	90,78,89	4,1,5	57,72,77	0,0,2	298	149	0.00399556	0.127614	0.918,0.975,0.899	1.0,1.0,0.951	-0.053
37977	ENSG00000100372	SLC25A17	chr22	-	40799022	40799083	40779008	40779125	40819194	40819326	37977	53,43,53	4,1,5	39,55,61	0,0,2	209	149	0.00176591	0.0745143	0.904,0.968,0.883	1.0,1.0,0.956	-0.067
38013	ENSG00000136261	BZW2	chr7	+	16689796	16689906	16682779	16682845	16694833	16695004	38013	233224202	1,2,2	228190231	6,1,7	258	149	0.0157932	0.312829	0.993,0.985,0.983	0.956,0.991,0.95	0.021
38078	ENSG00000103351	CLUAP1	chr16	+	3526411	3526484	3523157	3523299	3530567	3530590	38078	49,55,55	0,0,3	60,50,46	6,1,1	221	149	0.035258	0.515495	1.0,1.0,0.925	0.871,0.971,0.969	0.038
38082	ENSG00000102595	UGGT2	chr13	-	95860787	95860883	95859590	95859675	95863628	95863714	38082	9,30,27	0,0,2	35,28,40	12,0,6	244	149	0.000173689	0.0154009	1.0,1.0,0.892	0.64,1.0,0.803	0.15
38086	ENSG00000102595	UGGT2	chr13	-	95983803	95983864	95972579	95972671	95986332	95986432	38086	7,16,17	0,2,3	26,12,25	2,0,0	209	149	0.0328741	0.491648	1.0,0.851,0.802	0.903,1.0,1.0	-0.083
38120	ENSG00000110841	PPFIBP1	chr12	+	27677063	27677096	27676427	27676599	27679488	27679639	38120	148186217	45,49,63	200196245	40,30,40	181	149	0.00129746	0.0611579	0.73,0.758,0.739	0.805,0.843,0.834	-0.085
[truncated: 2,245 more rows]
