# Supplementary material for: Splicing Factor PQBP1 Curtails BAX Expression to Promote Ovarian Cancer Progression
Source: Adv Sci (Weinh). 2024 Feb 11;11(15):2306229. doi: 10.1002/advs.202306229 (PMC11022708; doi:10.1002/advs.202306229)
Supplement: Supplementary file 7 — Supplemental Table 6 [file ADVS-11-2306229-s004.xlsx]

## Sheet: Sheet1
Table S6: Combined analysis of SpyCLIP-seq and AS events reveals PQBP1 regulated candidate targets
DLG1
POFUT2
LPCAT1
TPM1
MLXIP
ZEB1
UPF3A
MGAT5
EIF3H
S100A6
IDE
TPCN1
PXN
EXOC7
SREBF1
VPS13B
TRPT1
PGS1
RPS19
SEPT7
MYBL2
MORF4L2
GLS
TCF20
UBQLN1
GOLGA8A
ZNF384
SLC25A36
RUNX1
SEC16A
NFIB
HNRNPR
ZZEF1
GATAD2A
HDAC7
CREBZF
GIGYF1
ATRX
NCOR1
BECN1
ACIN1
FBRSL1
ZRANB2
ADGRE5
RNF17
MAN2C1
PPT1
ANXA11
MROH1
PRRC2B
KIF23
ANKRD36B
TCF3
TTC17
NEK1
TMEM256-PLSCR3
FSTL1
NSD2
ARAP3
NIN
AGPAT4
AURKA
SLC35E2B
MRNIP
PLD3
SPATS2L
NKTR
UBE3A
IRF3
PSMD2
DPH7
NEK6
KIFC3
SRSF11
CACNB3
CAPN15
SF1
WDR6
EP400
RGMB
FUBP1
HNRNPA2B1
NBEAL2
UCKL1
ARHGEF40
MYSM1
SHKBP1
CCNL2
MARK3
MICAL2
NFIC
CLASRP
ANO6
ZMIZ2
TBL1XR1
ADAM9
CLCN6
XRCC3
NOD1
CANT1
TAZ
EIF4G3
NAV2
SMARCA1
HERC2P3
SEPT9
SCN5A
KIAA1217
SMG1
BAX
COL12A1
POLR1A
TOP3B
AKT1
AP1G2
SLC25A3
MRPL55
STAU1
SSH1
NPIPB5
STARD3
ZMYND8
NEXN
MGRN1
SAE1
BCL9L
FN1
SEPT2
FXR1
APEH
CCNL1
RIF1
ARL16
PHF12
MYO1B
BAZ2A
HDAC10
TBL1X
ARAP1
GAS5
RRN3P3
MYCBP2
PPP2R2D
CENPE
ANXA2
RPTOR
CTBP2
PPFIBP1
KRT8
TSPAN15
NEDD4
TIA1
KLC1
ASAP1
PVT1
LMBR1L
SUGP2
NEMF
SLMAP
ZNF692
TFRC
RPS3
DIS3
GRN
GSN
HOXB3
ASCC2
SMPD4
WNK1
SMC4
SEC31A
ITCH
CNOT1
EEF1D
VPS28
FAM189B
MED16
PPP1R13L
SPG7
ALS2CL
PABPC4
PPIA
MYLK
TMUB2
CD40
PPP4R1L
SLTM
RPS24
DDR1
SAT1
SHANK1
MED15
DYSF
TOLLIP
STAT6
DDX5
GTPBP1
BICD1
MICAL1
TMEM87B
YPEL5
MYO9B
ANP32B
KDM5B
DZIP1
MIR100HG
DNM1
ZDHHC7
PTPN3
LINC00963
PSME3
HDLBP
METTL3
APBB2
U2AF1
SIGLEC15
TAF1C
AGPAT1
CCDC57
PRDX1
WDR62
WARS
RAB11FIP3
MAP4K4
VEGFA
PIK3AP1
TANC1
TCF7L2
CHD8
TMBIM6
NASP
ATXN2
PCNT
TYK2
PTK2
IL4R
CPNE7
BPTF
L3HYPDH
APP
L2HGDH
CDK10
CDK11A
DICER1
LTBP2
FGFR1
LPIN3
ZC3H11A
NUCKS1
PICK1
ELK3
TNRC18
FCHSD1
CLSTN1
SLC4A7
KTN1
FAM193B
MACF1
NPTN
TMEM44
NOP56
TSTA3
CDK12
B3GNTL1
SREBF2
DOT1L
VPS53
CD44
CLIP4
ACSF2
PTTG1IP
OGG1
MPDZ
ANKRD11
QPRT
SLC25A39
SACS
ENC1
DOCK9
FNBP4
SRRM1
TLE1
RGS12
FMNL1
TUBB6
ARFGAP1
NFATC2IP
WDR37
EIF4G1
SLC44A1
TNFAIP2
CLCC1
DDX46
ATP1B3
MEGF8
DHX30
CHPF2
LRSAM1
ITSN1
CARD8
EMC10
DDX42
SF3B1
LTBP3
MAPK8IP3
IGFN1
NSUN5P1
BAG6
RPL21
EML3
TBC1D9B
ATR
VPS9D1
ALG13
PARP14
SS18
ARHGAP29
RABEP1
ANPEP
EIF5A
CTDSP2
EPHA2
LAMB3
FADS3
ACTN4
LGALS1
DVL3
TRAK1
CD151
RPL10A
NOL4L
KRT7
TSPAN14
DNM2
TCOF1
HNRNPM
TTC14
GBF1
HNRNPH1
PIP5K1A
SAP30BP
SERBP1
BCAR3
HNRNPDL
LRRFIP1
FMNL2
ETV6
NPEPPS
CD46
GIGYF2
USP11
STK4
KIAA0100
DGCR2
SCAF1
TNFRSF10B
NBPF9
TXNRD1
FAM120A
B4GALT1
ABCC1
PLEKHG3
CWC25
AUP1
USP32
SHC1
HNRNPC
SSR3
CHMP4A
CPNE1
CAPN2
GON4L
PTDSS1
ATP2A2
RPS5
JMJD1C
COPA
CIZ1
ARIH2
SUN1
COPE
USP48
ITGA6
JTB
MAST2
PARP10
ENOX2
INTS6
PHF20L1
EPB41L2
ASPH
SMARCD2
MTSS1L
TECR
PLS3
DDX17
POLR2H
ZC3H14
USP34
TRAPPC10
ARHGAP22
NUMA1
CPNE2
LTBP4
ATG4B
SNHG1
RPL10
CHD4
CHID1
RPL41
ETF1
EWSR1
PIDD1
HECTD1
CDK5RAP3
FASTK
HSF1
KHSRP
EIF3F
MICALL1
SETD2
PPFIA1
IMMT
ERCC8
CSNK1G2
PACS2
RPL13A
AKAP8L
PCGF2
C7orf50
KMT2A
ANXA1
SNHG17
SNRNP70
SLC39A13
THOC2
TPP1
BRPF1
GGA1
LARS
STK25
SLC25A37
FAM104B
ASAH1
RIOK3
CDC37
NABP1
CDV3
EFR3A
CNBP
C12orf57
MFSD11
PRRC2C
OS9
ARHGAP11A
INTS1
NCOR2
BTAF1
PPP1R12A
HM13
UBAP2L
CLPTM1L
TSEN34
TRIM8
PTOV1
DNAJC13
UBXN1
AHDC1
ANKHD1
SETD5
CIRBP
TPM2
SDHA
LARP1
CAST
RSRP1
RNF123
TTC37
TOPBP1
NUP62
SRRT
FMR1
RECQL4
HEXB
POLE
EPN1
PCBP2
RTEL1
DHX29
CALCOCO1
RBM39
MYADM
RBM5
CSNK1D
NCOA3
TRIP12
RASAL2
SKIV2L
LTBR
MGAT4B
RHOT2
GAS8
NAP1L4
POLD1
MUS81
SGSM3
SRSF5
PTPRK
DUS1L
EDF1
EIF4A1
CAPRIN2
TRRAP
BAP1
SYNGAP1
NEURL4
TNPO2
CS
KCNN4
ATXN2L
CTNNB1
AP1B1
ADGRG1
DMPK
PDIA5
C11orf68
SDCBP
DGAT1
SZT2
MFSD10
CLK1
HMGA1
HIP1R
RABGGTA
ZMYM2
EIF3G
PTBP1
MAN2B1
ENO2
TMEM259
INTS3
UBA52
COPS6
ARHGAP23
HMG20B
TINAGL1
PABPC1
FTH1
NFKBIA
TUBGCP6
RBM3
ELOB
NOSIP
SCARB1
FUS
ABCA2
COASY
SLC52A2
DDX11
INPPL1
RPL3
NEK9
YBX3
VIM
PNISR
GAPDH
ZSWIM8
