# Supplementary material for: Splicing Factor PQBP1 Curtails BAX Expression to Promote Ovarian Cancer Progression
Source: Adv Sci (Weinh). 2024 Feb 11;11(15):2306229. doi: 10.1002/advs.202306229 (PMC11022708; doi:10.1002/advs.202306229)
Supplement: Supplementary file 8 — Supplemental Table 7 [file ADVS-11-2306229-s007.xlsx]

## Sheet: flair.es.group1_v_group2_drimse
Table S7: Nanopore sequencing data analysed by FLAIR software
	feature_id	coordinate	gene_id	gene_symbol	N01_group1_batch1	N02_group1_batch1	N03_group1_batch1	N04_group2_batch1	N05_group2_batch1	N06_group2_batch1	lr	df	pvalue	adj_pvalue
1	exclusion_1:100267499-100267538	1:100267499-100267538	ENSG00000137996	RTCA	0.890917	0.890917	0.890917	0.781425	0.781425	0.781425	4.58151	1	0.0323187	0.143653
5	exclusion_1:108693589-108693642	1:108693589-108693642	ENSG00000134186	PRPF38B	0.708387	0.708387	0.708387	0.526043	0.526043	0.526043	23.7261	1	1.11e-06	2.14e-05
6	exclusion_1:108697946-108698017	1:108697946-108698017	ENSG00000134186	PRPF38B	0.924512	0.924512	0.924512	0.818967	0.818967	0.818967	20.5872	1	5.7e-06	9.61e-05
11	exclusion_1:109221086-109221203	1:109221086-109221203	ENSG00000031698	SARS	0.975256	0.975256	0.975256	0.951425	0.951425	0.951425	15.3341	1	9.01e-05	0.00106555
13	exclusion_1:109414810-109414904	1:109414810-109414904	ENSG00000143106	PSMA5	0.949455	0.949455	0.949455	0.917693	0.917693	0.917693	7.79422	1	0.00524136	0.033776
22	exclusion_1:112703383-112703457	1:112703383-112703457	ENSG00000271810	AL603832.3	0.9974	0.9974	0.9974	0.993376	0.993376	0.993376	5.57247	1	0.018245	0.0938198
24	exclusion_1:112705099-112705123	1:112705099-112705123	ENSG00000155366	RHOC	0.993861	0.993861	0.993861	0.982602	0.982602	0.982602	7.23755	1	0.00713944	0.0434857
32	exclusion_1:114749820-114750207	1:114749820-114750207	ENSG00000009307	CSDE1	0.0202428	0.0202428	0.0202428	0.0423011	0.0423011	0.0423011	10.5335	1	0.00117228	0.00957151
34	exclusion_1:119724318-119724469	1:119724318-119724469	ENSG00000092621	PHGDH	0.796655	0.796655	0.796655	0.674667	0.674667	0.674667	45.4071	1	1.6e-11	7.76e-10
35	exclusion_1:119724784-119724875	1:119724784-119724875	ENSG00000092621	PHGDH	0.887352	0.887352	0.887352	0.826043	0.826043	0.826043	17.2616	1	3.26e-05	0.000446965
38	exclusion_1:119729508-119729633	1:119729508-119729633	ENSG00000092621	PHGDH	0.817621	0.817621	0.817621	0.749861	0.749861	0.749861	16.7186	1	4.34e-05	0.000569232
42	exclusion_1:1319295-1319524	1:1319295-1319524	ENSG00000127054	INTS11	0.0240487	0.0240487	0.0240487	0.050109	0.050109	0.050109	6.07427	1	0.0137165	0.0753829
43	exclusion_1:1320995-1321093	1:1320995-1321093	ENSG00000127054	INTS11	0.0215446	0.0215446	0.0215446	0.0457262	0.0457262	0.0457262	6.37729	1	0.011559	0.0652574
44	exclusion_1:1321907-1321984	1:1321907-1321984	ENSG00000127054	INTS11	0.76758	0.76758	0.76758	0.710353	0.710353	0.710353	3.84175	1	0.0499914	0.194667
45	exclusion_1:1322891-1323287	1:1322891-1323287	ENSG00000127054	INTS11	0.655643	0.655643	0.655643	0.558025	0.558025	0.558025	6.99972	1	0.00815223	0.0487422
49	exclusion_1:1402354-1402601	1:1402354-1402601	ENSG00000242485	MRPL20	0.991154	0.991154	0.991154	0.967072	0.967072	0.967072	11.6561	1	0.00063993	0.00577331
50	exclusion_1:1402461-1402601	1:1402461-1402601	ENSG00000242485	MRPL20	0.859627	0.859627	0.859627	0.762911	0.762911	0.762911	28.8137	1	7.97e-08	2.01e-06
58	exclusion_1:149012590-149012776	1:149012590-149012776	ENSG00000178104	PDE4DIP	0.521741	0.521741	0.521741	0.762647	0.762647	0.762647	5.15652	1	0.0231593	0.113091
62	exclusion_1:150327556-150327652	1:150327556-150327652	ENSG00000117360	PRPF3	0.863913	0.863913	0.863913	0.691878	0.691878	0.691878	43.0175	1	5.43e-11	2.4e-09
78	exclusion_1:153659137-153659184	1:153659137-153659184	ENSG00000143553	SNAPIN	0.0230887	0.0230887	0.0230887	0.0428231	0.0428231	0.0428231	4.27505	1	0.0386758	0.162253
83	exclusion_1:154170648-154170711	1:154170648-154170711	ENSG00000143549	TPM3	0.0538502	0.0538502	0.0538502	0.0430021	0.0430021	0.0430021	4.79416	1	0.0285564	0.131816
93	exclusion_1:155061903-155062117	1:155061903-155062117	ENSG00000143537	ADAM15	0.891341	0.891341	0.891341	0.771958	0.771958	0.771958	3.95835	1	0.0466393	0.184871
94	exclusion_1:155239615-155239762	1:155239615-155239762	ENSG00000177628	GBA	0.0370629	0.0370629	0.0370629	0.013341	0.013341	0.013341	5.41373	1	0.019979	0.100579
103	exclusion_1:156012384-156012565	1:156012384-156012565	ENSG00000163479	SSR2	0.964611	0.964611	0.964611	0.918512	0.918512	0.918512	27.3766	1	1.67e-07	3.81e-06
107	exclusion_1:156225556-156225668	1:156225556-156225668	ENSG00000160783	PMF1	0.927735	0.927735	0.927735	0.86931	0.86931	0.86931	8.28589	1	0.00399543	0.0271689
112	exclusion_1:156337078-156337240	1:156337078-156337240	ENSG00000163468	CCT3	0.994233	0.994233	0.994233	0.986232	0.986232	0.986232	6.88506	1	0.00869192	0.051563
116	exclusion_1:156598034-156598121	1:156598034-156598121	ENSG00000160818	GPATCH4	0.0152946	0.0152946	0.0152946	0.0314302	0.0314302	0.0314302	5.71267	1	0.0168429	0.0880003
117	exclusion_1:156734008-156734459	1:156734008-156734459	ENSG00000143303	RRNAD1	0.815271	0.815271	0.815271	0.433372	0.433372	0.433372	9.53338	1	0.00201768	0.01527
118	exclusion_1:156734008-156734493	1:156734008-156734493	ENSG00000143303	RRNAD1	0.33408	0.33408	0.33408	0.0865543	0.0865543	0.0865543	17.6163	1	2.7e-05	0.000381218
125	exclusion_1:160220458-160220691	1:160220458-160220691	ENSG00000132716	DCAF8	0.929023	0.929023	0.929023	0.968266	0.968266	0.968266	4.64507	1	0.0311428	0.139652
126	exclusion_1:160225061-160225119	1:160225061-160225119	ENSG00000132716	DCAF8	0.0709698	0.0709698	0.0709698	0.0317193	0.0317193	0.0317193	4.66163	1	0.0308438	0.138683
134	exclusion_1:162562472-162562584	1:162562472-162562584	ENSG00000117143	UAP1	0.968986	0.968986	0.968986	0.928411	0.928411	0.928411	12.8928	1	0.000329855	0.00325285
135	exclusion_1:162592731-162592782	1:162592731-162592782	ENSG00000117143	UAP1	0.255224	0.255224	0.255224	0.329407	0.329407	0.329407	14.1251	1	0.00017105	0.00184232
137	exclusion_1:162705051-162705131	1:162705051-162705131	ENSG00000162733	DDR2	0.138927	0.138927	0.138927	0.237912	0.237912	0.237912	4.75987	1	0.0291307	0.133521
141	exclusion_1:16441165-16441298	1:16441165-16441298	ENSG00000157191	NECAP2	0.976632	0.976632	0.976632	0.925893	0.925893	0.925893	21.1496	1	4.25e-06	7.3e-05
142	exclusion_1:16450124-16450241	1:16450124-16450241	ENSG00000157191	NECAP2	0.993266	0.993266	0.993266	0.960061	0.960061	0.960061	20.6593	1	5.49e-06	9.29e-05
155	exclusion_1:171589368-171589605	1:171589368-171589605	ENSG00000117523	PRRC2C	0.869933	0.869933	0.869933	0.917898	0.917898	0.917898	4.11632	1	0.0424713	0.172922
160	exclusion_1:180326410-180326562	1:180326410-180326562	ENSG00000230124	ACBD6	0.929235	0.929235	0.929235	0.828389	0.828389	0.828389	8.15545	1	0.00429319	0.0288492
162	exclusion_1:1815755-1815862	1:1815755-1815862	ENSG00000078369	GNB1	0.328101	0.328101	0.328101	0.141871	0.141871	0.141871	24.0372	1	9.45e-07	1.87e-05
164	exclusion_1:182855576-182855713	1:182855576-182855713	ENSG00000135829	DHX9	0.449724	0.449724	0.449724	0.348119	0.348119	0.348119	14.2362	1	0.000161237	0.00174702
166	exclusion_1:183512836-183512868	1:183512836-183512868	ENSG00000116698	SMG7	0.0876423	0.0876423	0.0876423	0.167154	0.167154	0.167154	6.02628	1	0.0140944	0.0770878
168	exclusion_1:1839189-1839238	1:1839189-1839238	ENSG00000078369	GNB1	0.273631	0.273631	0.273631	0.412446	0.412446	0.412446	10.384	1	0.00127114	0.0101781
169	exclusion_1:184070615-184070732	1:184070615-184070732	ENSG00000198860	TSEN15	0.978152	0.978152	0.978152	0.898107	0.898107	0.898107	15.5681	1	7.96e-05	0.00096436
172	exclusion_1:185306484-185306625	1:185306484-185306625	ENSG00000116679	IVNS1ABP	0.905707	0.905707	0.905707	0.517471	0.517471	0.517471	41.9977	1	9.14e-11	3.85e-09
177	exclusion_1:193059873-193060222	1:193059873-193060222	ENSG00000116747	TROVE2	0.858982	0.858982	0.858982	0.717972	0.717972	0.717972	4.14422	1	0.0417768	0.170704
181	exclusion_1:19342751-19342864	1:19342751-19342864	ENSG00000077549	CAPZB	0.474644	0.474644	0.474644	0.536102	0.536102	0.536102	8.39703	1	0.00375834	0.0259439
184	exclusion_1:19600786-19600971	1:19600786-19600971	ENSG00000158747	NBL1	0.995233	0.995233	0.995233	0.966776	0.966776	0.966776	29.8887	1	4.58e-08	1.21e-06
189	exclusion_1:202966527-202966600	1:202966527-202966600	ENSG00000159348	CYB5R1	0.032584	0.032584	0.032584	0.100242	0.100242	0.100242	7.37318	1	0.00662038	0.0409816
190	exclusion_1:203017755-203017919	1:203017755-203017919	ENSG00000163444	TMEM183A	0.850827	0.850827	0.850827	0.49688	0.49688	0.49688	28.3312	1	1.02e-07	2.45e-06
196	exclusion_1:204537429-204537497	1:204537429-204537497	ENSG00000198625	MDM4	0.5	0.5	0.5	0.243339	0.243339	0.243339	4.08181	1	0.0433472	0.175859
200	exclusion_1:206600757-206600904	1:206600757-206600904	ENSG00000143486	EIF2D	0.99083	0.99083	0.99083	0.840697	0.840697	0.840697	63.3251	1	1.75e-15	1.35e-13
219	exclusion_1:225786861-225786985	1:225786861-225786985	ENSG00000143742	SRP9	0.819599	0.819599	0.819599	0.711236	0.711236	0.711236	33.4709	1	7.23e-09	2.27e-07
226	exclusion_1:228108436-228109021	1:228108436-228109021	ENSG00000162910	MRPL55	0.48875	0.48875	0.48875	0.71597	0.71597	0.71597	11.0819	1	0.000871731	0.00755202
228	exclusion_1:228108954-228109021	1:228108954-228109021	ENSG00000162910	MRPL55	0.240688	0.240688	0.240688	0.316363	0.316363	0.316363	7.94655	1	0.0048179	0.0314926
229	exclusion_1:228141123-228141288	1:228141123-228141288	ENSG00000143774	GUK1	0.690709	0.690709	0.690709	0.606514	0.606514	0.606514	6.47867	1	0.0109176	0.0624885
235	exclusion_1:232955556-232955719	1:232955556-232955719	ENSG00000135778	NTPCR	0.00505589	0.00505589	0.00505589	0.0240306	0.0240306	0.0240306	12.709	1	0.000363907	0.00351263
236	exclusion_1:232969908-232970118	1:232969908-232970118	ENSG00000135778	NTPCR	0.0170275	0.0170275	0.0170275	0.0333313	0.0333313	0.0333313	5.74041	1	0.0165789	0.0869461
240	exclusion_1:235119338-235119406	1:235119338-235119406	ENSG00000173726	TOMM20	0.973149	0.973149	0.973149	0.908985	0.908985	0.908985	51.7198	1	6.4e-13	3.74e-11
242	exclusion_1:235213768-235214026	1:235213768-235214026	ENSG00000054267	ARID4B	0.831642	0.831642	0.831642	0.527658	0.527658	0.527658	10.5623	1	0.0011542	0.00949109
243	exclusion_1:235335241-235335334	1:235335241-235335334	ENSG00000285053	TBCE	0.0925849	0.0925849	0.0925849	0.339395	0.339395	0.339395	22.5891	1	2.01e-06	3.72e-05
245	exclusion_1:235401502-235401587	1:235401502-235401587	ENSG00000284770	TBCE	0.119418	0.119418	0.119418	0.219498	0.219498	0.219498	4.98341	1	0.0255914	0.122089
246	exclusion_1:235432945-235433171	1:235432945-235433171	ENSG00000284770	TBCE	0.912812	0.912812	0.912812	0.592358	0.592358	0.592358	45.9697	1	1.2e-11	5.88e-10
249	exclusion_1:23796508-23796586	1:23796508-23796586	ENSG00000117308	GALE	0.0237788	0.0237788	0.0237788	0.0761669	0.0761669	0.0761669	27.9426	1	1.25e-07	2.94e-06
251	exclusion_1:23800035-23800119	1:23800035-23800119	ENSG00000117308	GALE	0.986555	0.986555	0.986555	0.964924	0.964924	0.964924	7.24757	1	0.00709971	0.0433596
253	exclusion_1:23814189-23814338	1:23814189-23814338	ENSG00000117305	HMGCL	0.0257672	0.0257672	0.0257672	0.0584748	0.0584748	0.0584748	4.97623	1	0.0256979	0.12234
264	exclusion_1:24647078-24647208	1:24647078-24647208	ENSG00000133226	SRRM1	0.909246	0.909246	0.909246	0.769071	0.769071	0.769071	54.0776	1	1.93e-13	1.24e-11
272	exclusion_1:26473482-26473527	1:26473482-26473527	ENSG00000198830	HMGN2	0.0342846	0.0342846	0.0342846	0.0648545	0.0648545	0.0648545	16.1853	1	5.74e-05	0.000722902
275	exclusion_1:26943603-26943761	1:26943603-26943761	ENSG00000090273	NUDC	0.9619	0.9619	0.9619	0.940136	0.940136	0.940136	5.90689	1	0.0150818	0.0811248
276	exclusion_1:27330984-27331137	1:27330984-27331137	ENSG00000186501	TMEM222	0.850853	0.850853	0.850853	0.632089	0.632089	0.632089	54.2486	1	1.77e-13	1.15e-11
279	exclusion_1:28209971-28210066	1:28209971-28210066	ENSG00000126698	DNAJC8	0.00916183	0.00916183	0.00916183	0.0669971	0.0669971	0.0669971	64.5654	1	9.34e-16	7.6e-14
280	exclusion_1:28211028-28211150	1:28211028-28211150	ENSG00000126698	DNAJC8	0.995986	0.995986	0.995986	0.982038	0.982038	0.982038	10.5474	1	0.00116349	0.00951684
281	exclusion_1:28230130-28230252	1:28230130-28230252	ENSG00000126698	DNAJC8	0.956743	0.956743	0.956743	0.89803	0.89803	0.89803	36.1175	1	1.86e-09	6.46e-08
288	exclusion_1:28530522-28530615	1:28530522-28530615	ENSG00000180198	RCC1	0.75664	0.75664	0.75664	0.669658	0.669658	0.669658	5.7019	1	0.0169466	0.0884404
289	exclusion_1:28561112-28561260	1:28561112-28561260	ENSG00000180098	TRNAU1AP	0.950144	0.950144	0.950144	0.738759	0.738759	0.738759	32.245	1	1.36e-08	3.99e-07
291	exclusion_1:29159863-29160091	1:29159863-29160091	ENSG00000116350	SRSF4	0.959208	0.959208	0.959208	0.716581	0.716581	0.716581	32.2652	1	1.34e-08	3.98e-07
298	exclusion_1:32217436-32217577	1:32217436-32217577	ENSG00000160055	TMEM234	0.951588	0.951588	0.951588	0.787329	0.787329	0.787329	17.5159	1	2.85e-05	0.000398177
300	exclusion_1:32631826-32631879	1:32631826-32631879	ENSG00000176261	ZBTB8OS	0.289831	0.289831	0.289831	0.159464	0.159464	0.159464	14.0366	1	0.000179285	0.00191743
301	exclusion_1:32633261-32633354	1:32633261-32633354	ENSG00000176261	ZBTB8OS	0.88287	0.88287	0.88287	0.686262	0.686262	0.686262	7.89319	1	0.00496213	0.0322964
302	exclusion_1:32634767-32634792	1:32634767-32634792	ENSG00000176261	ZBTB8OS	0.0287266	0.0287266	0.0287266	0.104896	0.104896	0.104896	13.0073	1	0.000310278	0.0030731
313	exclusion_1:36224970-36225102	1:36224970-36225102	ENSG00000054118	THRAP3	0.94485	0.94485	0.94485	0.916124	0.916124	0.916124	4.12036	1	0.0423701	0.172664
316	exclusion_1:36444003-36444033	1:36444003-36444033	ENSG00000116885	OSCP1	0.666595	0.666595	0.666595	0.877214	0.877214	0.877214	5.52264	1	0.0187719	0.0960953
318	exclusion_1:37496706-37496736	1:37496706-37496736	ENSG00000163875	MEAF6	0.98492	0.98492	0.98492	0.965489	0.965489	0.965489	4.19064	1	0.0406479	0.167746
319	exclusion_1:37581341-37581545	1:37581341-37581545	ENSG00000134697	GNL2	0.862161	0.862161	0.862161	0.717322	0.717322	0.717322	32.8408	1	1e-08	3.06e-07
320	exclusion_1:37695909-37695950	1:37695909-37695950	ENSG00000134690	CDCA8	0.0212201	0.0212201	0.0212201	0.0642654	0.0642654	0.0642654	13.1672	1	0.000284889	0.00285265
322	exclusion_1:38020128-38020244	1:38020128-38020244	ENSG00000183520	UTP11	0.950402	0.950402	0.950402	0.870917	0.870917	0.870917	28.3778	1	9.98e-08	2.42e-06
332	exclusion_1:40041428-40041493	1:40041428-40041493	ENSG00000131236	CAP1	0.874549	0.874549	0.874549	0.842563	0.842563	0.842563	4.74827	1	0.0293278	0.134044
335	exclusion_1:40280119-40280312	1:40280119-40280312	ENSG00000084073	ZMPSTE24	0.987102	0.987102	0.987102	0.859023	0.859023	0.859023	44.4601	1	2.6e-11	1.18e-09
336	exclusion_1:40766917-40766974	1:40766917-40766974	ENSG00000066136	NFYC	0.72143	0.72143	0.72143	0.894484	0.894484	0.894484	27.9631	1	1.24e-07	2.93e-06
337	exclusion_1:40980885-40981043	1:40980885-40981043	ENSG00000171793	CTPS1	0.954483	0.954483	0.954483	0.882922	0.882922	0.882922	14.8646	1	0.000115508	0.00131887
339	exclusion_1:41151613-41151684	1:41151613-41151684	ENSG00000010803	SCMH1	0.280035	0.280035	0.280035	0.156196	0.156196	0.156196	5.88505	1	0.01527	0.0816549
352	exclusion_1:43975799-43975848	1:43975799-43975848	ENSG00000117410	ATP6V0B	0.104571	0.104571	0.104571	0.161525	0.161525	0.161525	29.3162	1	6.15e-08	1.6e-06
353	exclusion_1:43975799-43975974	1:43975799-43975974	ENSG00000117410	ATP6V0B	0.722231	0.722231	0.722231	0.807943	0.807943	0.807943	9.97552	1	0.00158636	0.0124718
354	exclusion_1:43976589-43976659	1:43976589-43976659	ENSG00000117410	ATP6V0B	0.00978031	0.00978031	0.00978031	0.0172085	0.0172085	0.0172085	4.78607	1	0.0286909	0.132239
355	exclusion_1:44232239-44232388	1:44232239-44232388	ENSG00000117419	ERI3	0.987867	0.987867	0.987867	0.971379	0.971379	0.971379	4.09092	1	0.0431141	0.175084
359	exclusion_1:44969977-44970044	1:44969977-44970044	ENSG00000070785	EIF2B3	0.983926	0.983926	0.983926	0.947242	0.947242	0.947242	10.3525	1	0.00129302	0.0103351
366	exclusion_1:45602254-45602365	1:45602254-45602365	ENSG00000132780	NASP	0.0426125	0.0426125	0.0426125	0.113335	0.113335	0.113335	34.1493	1	5.1e-09	1.67e-07
367	exclusion_1:45604935-45605016	1:45604935-45605016	ENSG00000132780	NASP	0.0536023	0.0536023	0.0536023	0.120613	0.120613	0.120613	24.9197	1	5.98e-07	1.23e-05
375	exclusion_1:46309896-46310044	1:46309896-46310044	ENSG00000173660	UQCRH	0.922015	0.922015	0.922015	0.867998	0.867998	0.867998	42.6561	1	6.53e-11	2.83e-09
376	exclusion_1:46341322-46341497	1:46341322-46341497	ENSG00000117481	NSUN4	0.966568	0.966568	0.966568	0.883215	0.883215	0.883215	10.3958	1	0.00126301	0.0101307
380	exclusion_1:46585873-46585974	1:46585873-46585974	ENSG00000079277	MKNK1	0.862927	0.862927	0.862927	0.707573	0.707573	0.707573	13.2751	1	0.000268961	0.00271104
386	exclusion_1:51756319-51756358	1:51756319-51756358	ENSG00000117859	OSBPL9	0.498937	0.498937	0.498937	0.626233	0.626233	0.626233	12.8207	1	0.000342801	0.00335151
387	exclusion_1:52030366-52030548	1:52030366-52030548	ENSG00000117862	TXNDC12	0.99431	0.99431	0.99431	0.966224	0.966224	0.966224	17.6705	1	2.63e-05	0.000371645
388	exclusion_1:52059834-52059901	1:52059834-52059901	ENSG00000134717	BTF3L4	0.0455605	0.0455605	0.0455605	0.0899156	0.0899156	0.0899156	19.9997	1	7.75e-06	0.000124183
391	exclusion_1:52906518-52906611	1:52906518-52906611	ENSG00000121310	ECHDC2	0.466398	0.466398	0.466398	0.663687	0.663687	0.663687	5.4334	1	0.0197552	0.0995627
392	exclusion_1:52913894-52914095	1:52913894-52914095	ENSG00000121310	ECHDC2	0.515789	0.515789	0.515789	0.337249	0.337249	0.337249	5.88847	1	0.0152403	0.0816549
402	exclusion_1:53947861-53947981	1:53947861-53947981	ENSG00000116212	LRRC42	0.798411	0.798411	0.798411	0.636378	0.636378	0.636378	8.13781	1	0.00433516	0.0289881
403	exclusion_1:54207359-54207504	1:54207359-54207504	ENSG00000116221	MRPL37	0.945389	0.945389	0.945389	0.884595	0.884595	0.884595	30.3373	1	3.63e-08	9.9e-07
404	exclusion_1:54258068-54258149	1:54258068-54258149	ENSG00000157216	SSBP3	0.780685	0.780685	0.780685	0.613949	0.613949	0.613949	8.54322	1	0.00346812	0.0242343
411	exclusion_1:61686791-61686921	1:61686791-61686921	ENSG00000162604	TM2D1	0.635139	0.635139	0.635139	0.550115	0.550115	0.550115	5.65411	1	0.0174145	0.0904665
424	exclusion_1:70324852-70324957	1:70324852-70324957	ENSG00000118454	ANKRD13C	0.0514443	0.0514443	0.0514443	0.176376	0.176376	0.176376	6.01644	1	0.0141732	0.0774258
428	exclusion_1:74734117-74734182	1:74734117-74734182	ENSG00000162623	TYW3	0.96889	0.96889	0.96889	0.899074	0.899074	0.899074	7.51236	1	0.0061277	0.0384014
430	exclusion_1:75728400-75728488	1:75728400-75728488	ENSG00000117054	ACADM	0.0419951	0.0419951	0.0419951	0.109851	0.109851	0.109851	8.82211	1	0.00297603	0.0211856
431	exclusion_1:75733050-75733149	1:75733050-75733149	ENSG00000117054	ACADM	0.929738	0.929738	0.929738	0.880763	0.880763	0.880763	5.32187	1	0.0210594	0.104975
432	exclusion_1:75789951-75790057	1:75789951-75790057	ENSG00000137955	RABGGTB	0.00649235	0.00649235	0.00649235	0.0295183	0.0295183	0.0295183	10.9257	1	0.000948392	0.0081067
439	exclusion_1:84569930-84570139	1:84569930-84570139	ENSG00000117151	CTBS	0.250735	0.250735	0.250735	0.420232	0.420232	0.420232	6.2703	1	0.0122778	0.0684673
443	exclusion_1:86715723-86715865	1:86715723-86715865	ENSG00000097033	SH3GLB1	0.0333214	0.0333214	0.0333214	0.0887842	0.0887842	0.0887842	5.2469	1	0.0219859	0.108173
445	exclusion_1:86866071-86866169	1:86866071-86866169	ENSG00000183291	SELENOF	0.988373	0.988373	0.988373	0.975877	0.975877	0.975877	4.45814	1	0.0347353	0.151584
446	exclusion_1:86868052-86868102	1:86868052-86868102	ENSG00000183291	SELENOF	0.0605103	0.0605103	0.0605103	0.115361	0.115361	0.115361	24.7578	1	6.5e-07	1.32e-05
451	exclusion_1:88988251-88988351	1:88988251-88988351	ENSG00000137944	KYAT3	0.35058	0.35058	0.35058	0.479121	0.479121	0.479121	4.69612	1	0.0302307	0.13691
453	exclusion_1:92833388-92833458	1:92833388-92833458	ENSG00000122406	RPL5	0.00613144	0.00613144	0.00613144	0.00982539	0.00982539	0.00982539	12.6138	1	0.00038291	0.00367272
459	exclusion_1:93875644-93875783	1:93875644-93875783	ENSG00000067334	DNTTIP2	0.0343269	0.0343269	0.0343269	0.0850385	0.0850385	0.0850385	8.19254	1	0.00420629	0.0283909
467	exclusion_10:100983947-100984074	10:100983947-100984074	ENSG00000055950	MRPL43	0.387359	0.387359	0.387359	0.249383	0.249383	0.249383	5.86338	1	0.0154591	0.082376
470	exclusion_10:101605139-101605212	10:101605139-101605212	ENSG00000166171	DPCD	0.783612	0.783612	0.783612	0.457825	0.457825	0.457825	71.1875	1	3.25e-17	3.08e-15
471	exclusion_10:101782838-101782924	10:101782838-101782924	ENSG00000107833	NPM3	0.0434491	0.0434491	0.0434491	0.162664	0.162664	0.162664	19.8486	1	8.38e-06	0.000132148
480	exclusion_10:103898292-103898377	10:103898292-103898377	ENSG00000107960	STN1	0.775501	0.775501	0.775501	0.606148	0.606148	0.606148	14.703	1	0.000125849	0.00141573
481	exclusion_10:104257365-104257483	10:104257365-104257483	ENSG00000148834	GSTO1	0.938432	0.938432	0.938432	0.911522	0.911522	0.911522	15.7978	1	7.05e-05	0.000863243
487	exclusion_10:110300546-110300736	10:110300546-110300736	ENSG00000119953	SMNDC1	0.814379	0.814379	0.814379	0.517145	0.517145	0.517145	67.912	1	1.71e-16	1.44e-14
497	exclusion_10:114453378-114453483	10:114453378-114453483	ENSG00000099204	ABLIM1	0.537005	0.537005	0.537005	0.318603	0.318603	0.318603	10.2129	1	0.00139461	0.0110887
502	exclusion_10:119173319-119173442	10:119173319-119173442	ENSG00000165672	PRDX3	0.997141	0.997141	0.997141	0.982104	0.982104	0.982104	14.0516	1	0.000177859	0.00190665
508	exclusion_10:12180394-12180489	10:12180394-12180489	ENSG00000165609	NUDT5	0.996215	0.996215	0.996215	0.952624	0.952624	0.952624	61.2559	1	5.01e-15	3.62e-13
509	exclusion_10:12184493-12184532	10:12184493-12184532	ENSG00000165609	NUDT5	0.994904	0.994904	0.994904	0.954317	0.954317	0.954317	44.7539	1	2.23e-11	1.05e-09
512	exclusion_10:122209873-122209969	10:122209873-122209969	ENSG00000138162	TACC2	0.608125	0.608125	0.608125	0.837723	0.837723	0.837723	8.16509	1	0.00427043	0.0287719
516	exclusion_10:122850423-122850550	10:122850423-122850550	ENSG00000138161	CUZD1	0.160216	0.160216	0.160216	0.0835735	0.0835735	0.0835735	6.66704	1	0.0098212	0.057507
517	exclusion_10:122858605-122858685	10:122858605-122858685	ENSG00000213185	FAM24B	0.904292	0.904292	0.904292	0.753621	0.753621	0.753621	18.6516	1	1.57e-05	0.000232114
520	exclusion_10:123163819-123163974	10:123163819-123163974	ENSG00000154473	BUB3	0.950169	0.950169	0.950169	0.875039	0.875039	0.875039	5.48131	1	0.0192209	0.0973446
525	exclusion_10:125789282-125789528	10:125789282-125789528	ENSG00000188690	UROS	0.783672	0.783672	0.783672	0.515948	0.515948	0.515948	26.7369	1	2.33e-07	5.16e-06
526	exclusion_10:125794021-125794388	10:125794021-125794388	ENSG00000188690	UROS	0.949532	0.949532	0.949532	0.840156	0.840156	0.840156	6.17297	1	0.0129717	0.0718092
527	exclusion_10:125795061-125795158	10:125795061-125795158	ENSG00000188690	UROS	0.838647	0.838647	0.838647	0.70872	0.70872	0.70872	8.55416	1	0.00344734	0.0241632
528	exclusion_10:125796789-125796861	10:125796789-125796861	ENSG00000188690	UROS	0.884486	0.884486	0.884486	0.783495	0.783495	0.783495	5.29114	1	0.0214342	0.106672
529	exclusion_10:125802949-125803024	10:125802949-125803024	ENSG00000188690	UROS	0.840408	0.840408	0.840408	0.715968	0.715968	0.715968	7.32789	1	0.00678928	0.0417999
532	exclusion_10:13108961-13109015	10:13108961-13109015	ENSG00000123240	OPTN	0.0764323	0.0764323	0.0764323	0.125024	0.125024	0.125024	4.86063	1	0.0274764	0.128176
542	exclusion_10:14942113-14942435	10:14942113-14942435	ENSG00000152457	DCLRE1C	0.785339	0.785339	0.785339	0.577894	0.577894	0.577894	7.98122	1	0.00472652	0.0310815
547	exclusion_10:16816972-16817084	10:16816972-16817084	ENSG00000148484	RSU1	0.21734	0.21734	0.21734	0.140921	0.140921	0.140921	7.96268	1	0.00477516	0.0312581
554	exclusion_10:24536773-24536893	10:24536773-24536893	ENSG00000120549	KIAA1217	0.293492	0.293492	0.293492	0.137895	0.137895	0.137895	4.37044	1	0.0365676	0.155848
559	exclusion_10:26755654-26755741	10:26755654-26755741	ENSG00000136754	ABI1	0.241535	0.241535	0.241535	0.425454	0.425454	0.425454	22.4923	1	2.11e-06	3.85e-05
560	exclusion_10:26759061-26759235	10:26759061-26759235	ENSG00000136754	ABI1	0.241628	0.241628	0.241628	0.128016	0.128016	0.128016	6.50696	1	0.0107453	0.0617348
563	exclusion_10:26771074-26771089	10:26771074-26771089	ENSG00000136754	ABI1	0.61294	0.61294	0.61294	0.767799	0.767799	0.767799	16.3085	1	5.38e-05	0.000688799
565	exclusion_10:27142386-27142485	10:27142386-27142485	ENSG00000136758	YME1L1	0.0287872	0.0287872	0.0287872	0.0866418	0.0866418	0.0866418	13.3674	1	0.000256038	0.00260382
570	exclusion_10:29526960-29527056	10:29526960-29527056	ENSG00000197321	SVIL	0.918825	0.918825	0.918825	0.786577	0.786577	0.786577	6.31109	1	0.0119985	0.0674045
588	exclusion_10:35201450-35201486	10:35201450-35201486	ENSG00000095794	CREM	0.631569	0.631569	0.631569	0.779232	0.779232	0.779232	4.83151	1	0.0279441	0.130044
599	exclusion_10:45973662-45973786	10:45973662-45973786	ENSG00000265354	TIMM23	0.996435	0.996435	0.996435	0.977933	0.977933	0.977933	15.0325	1	0.000105674	0.00121273
600	exclusion_10:45975453-45975512	10:45975453-45975512	ENSG00000265354	TIMM23	0.010132	0.010132	0.010132	0.037762	0.037762	0.037762	11.1192	1	0.000854391	0.00742864
601	exclusion_10:45985382-45985441	10:45985382-45985441	ENSG00000265354	TIMM23	0.00508003	0.00508003	0.00508003	0.0440341	0.0440341	0.0440341	38.0095	1	7.04e-10	2.65e-08
603	exclusion_10:46002360-46002484	10:46002360-46002484	ENSG00000265354	TIMM23	0.98648	0.98648	0.98648	0.941293	0.941293	0.941293	32.6782	1	1.09e-08	3.28e-07
604	exclusion_10:46002360-46002518	10:46002360-46002518	ENSG00000265354	TIMM23	0.986971	0.986971	0.986971	0.937681	0.937681	0.937681	18.9799	1	1.32e-05	0.000198638
605	exclusion_10:4762327-4762533	10:4762327-4762533	ONT.791	ONT.791	0.550204	0.550204	0.550204	0.363912	0.363912	0.363912	4.97181	1	0.0257637	0.12245
607	exclusion_10:48325896-48325965	10:48325896-48325965	ENSG00000107643	MAPK8	0.470876	0.470876	0.470876	0.64897	0.64897	0.64897	6.65832	1	0.00986941	0.057507
608	exclusion_10:50092161-50092233	10:50092161-50092233	ENSG00000099290	WASHC2A	0.207873	0.207873	0.207873	0.136744	0.136744	0.136744	4.63477	1	0.0313304	0.139866
609	exclusion_10:50117905-50118058	10:50117905-50118058	ENSG00000099290	WASHC2A	0.207873	0.207873	0.207873	0.136744	0.136744	0.136744	4.63477	1	0.0313304	0.139866
613	exclusion_10:5773841-5773941	10:5773841-5773941	ENSG00000057608	GDI2	0.00821834	0.00821834	0.00821834	0.0188458	0.0188458	0.0188458	4.01115	1	0.0452004	0.18096
615	exclusion_10:58276117-58276212	10:58276117-58276212	ENSG00000122873	CISD1	0.9919	0.9919	0.9919	0.958973	0.958973	0.958973	30.5502	1	3.25e-08	8.98e-07
616	exclusion_10:58390764-58390860	10:58390764-58390860	ENSG00000108064	TFAM	0.0595208	0.0595208	0.0595208	0.107628	0.107628	0.107628	4.18525	1	0.0407772	0.167776
622	exclusion_10:68337857-68337996	10:68337857-68337996	ENSG00000096746	HNRNPH3	0.0553886	0.0553886	0.0553886	0.181701	0.181701	0.181701	63.6653	1	1.47e-15	1.16e-13
626	exclusion_10:68906225-68906337	10:68906225-68906337	ENSG00000107625	DDX50	0.907879	0.907879	0.907879	0.79077	0.79077	0.79077	15.6692	1	7.54e-05	0.000920783
628	exclusion_10:68989716-68989859	10:68989716-68989859	ENSG00000198954	KIF1BP	0.915235	0.915235	0.915235	0.818051	0.818051	0.818051	4.52622	1	0.0333793	0.147361
631	exclusion_10:69155811-69155887	10:69155811-69155887	ENSG00000122958	VPS26A	0.0184493	0.0184493	0.0184493	0.0729141	0.0729141	0.0729141	17.7106	1	2.57e-05	0.000365031
636	exclusion_10:70210194-70210419	10:70210194-70210419	ENSG00000180817	PPA1	0.996865	0.996865	0.996865	0.953559	0.953559	0.953559	38.1929	1	6.41e-10	2.43e-08
644	exclusion_10:72223887-72224056	10:72223887-72224056	ENSG00000166295	ANAPC16	0.089151	0.089151	0.089151	0.146898	0.146898	0.146898	10.5525	1	0.00116029	0.00950767
645	exclusion_10:72379463-72379583	10:72379463-72379583	ENSG00000107745	MICU1	0.942626	0.942626	0.942626	0.85926	0.85926	0.85926	16.6645	1	4.46e-05	0.000584002
661	exclusion_10:74224537-74224591	10:74224537-74224591	ENSG00000156110	ADK	0.0252709	0.0252709	0.0252709	0.0570388	0.0570388	0.0570388	12.1409	1	0.000493278	0.00456784
662	exclusion_10:74525255-74525426	10:74525255-74525426	ENSG00000156110	ADK	0.0234353	0.0234353	0.0234353	0.0473861	0.0473861	0.0473861	5.78493	1	0.0161642	0.0856326
664	exclusion_10:75217887-75217991	10:75217887-75217991	ENSG00000165637	VDAC2	0.988743	0.988743	0.988743	0.875078	0.875078	0.875078	276.337	1	4.72e-62	3.58e-59
665	exclusion_10:75217945-75217991	10:75217945-75217991	ENSG00000165637	VDAC2	0.939711	0.939711	0.939711	0.909763	0.909763	0.909763	14.317	1	0.000154467	0.00168362
668	exclusion_10:7796120-7796155	10:7796120-7796155	ENSG00000165629	ATP5F1C	0.0258572	0.0258572	0.0258572	0.116123	0.116123	0.116123	88.3666	1	5.44e-21	6.7e-19
670	exclusion_10:7801512-7801569	10:7801512-7801569	ENSG00000165629	ATP5F1C	0.904747	0.904747	0.904747	0.88064	0.88064	0.88064	4.48579	1	0.0341778	0.149581
671	exclusion_10:78037438-78037441	10:78037438-78037441	ENSG00000138326	RPS24	0.804616	0.804616	0.804616	0.768119	0.768119	0.768119	9.56904	1	0.00197886	0.0150512
672	exclusion_10:78037964-78037982	10:78037964-78037982	ENSG00000138326	RPS24	0.711053	0.711053	0.711053	0.622598	0.622598	0.622598	49.4579	1	2.03e-12	1.13e-10
673	exclusion_10:78040200-78040225	10:78040200-78040225	ENSG00000138326	RPS24	0.927428	0.927428	0.927428	0.952654	0.952654	0.952654	17.134	1	3.48e-05	0.00047374
674	exclusion_10:78040203-78040225	10:78040203-78040225	ENSG00000138326	RPS24	0.389038	0.389038	0.389038	0.457034	0.457034	0.457034	30.5267	1	3.29e-08	9.04e-07
675	exclusion_10:78040614-78040747	10:78040614-78040747	ENSG00000138326	RPS24	0.636781	0.636781	0.636781	0.0821926	0.0821926	0.0821926	36.4588	1	1.56e-09	5.46e-08
676	exclusion_10:78048980-78049225	10:78048980-78049225	ENSG00000138326	RPS24	0.702204	0.702204	0.702204	0.408243	0.408243	0.408243	16.1566	1	5.83e-05	0.00073192
678	exclusion_10:79290744-79290796	10:79290744-79290796	ENSG00000108175	ZMIZ1	0.549588	0.549588	0.549588	0.854163	0.854163	0.854163	8.96284	1	0.00275526	0.0199603
684	exclusion_10:84499874-84499959	10:84499874-84499959	ENSG00000107771	CCSER2	0.343383	0.343383	0.343383	0.653281	0.653281	0.653281	4.51139	1	0.0336699	0.148356
694	exclusion_10:93392916-93392955	10:93392916-93392955	ENSG00000138119	MYOF	0.160148	0.160148	0.160148	0.267223	0.267223	0.267223	9.2161	1	0.00239895	0.0178298
701	exclusion_10:97438669-97438703	10:97438669-97438703	ENSG00000171311	EXOSC1	0.0111177	0.0111177	0.0111177	0.129767	0.129767	0.129767	92.2536	1	7.63e-22	1.02e-19
711	exclusion_10:99750368-99750396	10:99750368-99750396	ENSG00000119929	CUTC	0.163974	0.163974	0.163974	0.484584	0.484584	0.484584	41.4311	1	1.22e-10	4.88e-09
719	exclusion_11:112085977-112086310	11:112085977-112086310	ENSG00000150779	TIMM8B	0.850093	0.850093	0.850093	0.742302	0.742302	0.742302	41.5505	1	1.15e-10	4.67e-09
720	exclusion_11:112229416-112229486	11:112229416-112229486	ENSG00000150787	PTS	0.934996	0.934996	0.934996	0.885559	0.885559	0.885559	3.87064	1	0.0491378	0.192
722	exclusion_11:113329641-113329808	11:113329641-113329808	ENSG00000149292	TTC12	0.911449	0.911449	0.911449	0.485772	0.485772	0.485772	18.4547	1	1.74e-05	0.000254883
727	exclusion_11:118557737-118557890	11:118557737-118557890	ENSG00000118096	IFT46	0.536653	0.536653	0.536653	0.358138	0.358138	0.358138	8.73159	1	0.00312744	0.0221596
728	exclusion_11:118573619-118573783	11:118573619-118573783	ENSG00000095139	ARCN1	0.465518	0.465518	0.465518	0.331378	0.331378	0.331378	5.18408	1	0.0227948	0.11143
729	exclusion_11:11873799-11873859	11:11873799-11873859	ENSG00000170242	USP47	0.610546	0.610546	0.610546	0.76542	0.76542	0.76542	4.88796	1	0.0270447	0.126895
731	exclusion_11:119001612-119001825	11:119001612-119001825	ENSG00000186166	CCDC84	0.793889	0.793889	0.793889	0.397508	0.397508	0.397508	46.9284	1	7.36e-12	3.69e-10
732	exclusion_11:119001739-119001825	11:119001739-119001825	ENSG00000186166	CCDC84	0.946366	0.946366	0.946366	0.670921	0.670921	0.670921	32.1512	1	1.43e-08	4.16e-07
733	exclusion_11:119017924-119018053	11:119017924-119018053	ENSG00000118181	RPS25	0.220468	0.220468	0.220468	0.501637	0.501637	0.501637	28.9596	1	7.39e-08	1.89e-06
734	exclusion_11:119017957-119018053	11:119017957-119018053	ENSG00000118181	RPS25	0.00202934	0.00202934	0.00202934	0.00883534	0.00883534	0.00883534	37.1189	1	1.11e-09	3.96e-08
745	exclusion_11:130137255-130137291	11:130137255-130137291	ENSG00000084234	APLP2	0.7166	0.7166	0.7166	0.768032	0.768032	0.768032	5.05104	1	0.0246112	0.118279
748	exclusion_11:13462621-13462797	11:13462621-13462797	ENSG00000148925	BTBD10	0.985842	0.985842	0.985842	0.960408	0.960408	0.960408	5.67319	1	0.0172261	0.0895914
757	exclusion_11:18325946-18326153	11:18325946-18326153	ENSG00000110768	GTF2H1	0.695557	0.695557	0.695557	0.795467	0.795467	0.795467	10.0746	1	0.00150326	0.0118697
764	exclusion_11:1955610-1955781	11:1955610-1955781	ENSG00000214026	MRPL23	0.680887	0.680887	0.680887	0.479286	0.479286	0.479286	4.95246	1	0.0260535	0.123517
769	exclusion_11:238997-239076	11:238997-239076	ENSG00000185627	PSMD13	0.049627	0.049627	0.049627	0.179243	0.179243	0.179243	69.4931	1	7.67e-17	6.99e-15
770	exclusion_11:2401838-2402147	11:2401838-2402147	ENSG00000184281	TSSC4	0.980981	0.980981	0.980981	0.94038	0.94038	0.94038	4.44059	1	0.0350941	0.15223
771	exclusion_11:244040-244075	11:244040-244075	ENSG00000185627	PSMD13	0.0428068	0.0428068	0.0428068	0.0881291	0.0881291	0.0881291	20.2111	1	6.94e-06	0.000114895
772	exclusion_11:251819-251936	11:251819-251936	ENSG00000185627	PSMD13	0.0511741	0.0511741	0.0511741	0.0320051	0.0320051	0.0320051	5.87238	1	0.0153803	0.0820521
774	exclusion_11:2949226-2949264	11:2949226-2949264	ENSG00000205531	NAP1L4	0.479006	0.479006	0.479006	0.551985	0.551985	0.551985	6.15387	1	0.0131125	0.0724125
775	exclusion_11:2989128-2989271	11:2989128-2989271	ENSG00000205531	NAP1L4	0.961838	0.961838	0.961838	0.900536	0.900536	0.900536	16.4712	1	4.94e-05	0.000639327
776	exclusion_11:3040447-3040581	11:3040447-3040581	ENSG00000110619	CARS	0.983094	0.983094	0.983094	0.832721	0.832721	0.832721	48.4182	1	3.44e-12	1.8e-10
782	exclusion_11:31473723-31473786	11:31473723-31473786	ENSG00000148950	IMMP1L	0.0782607	0.0782607	0.0782607	0.179229	0.179229	0.179229	7.8008	1	0.00522232	0.033701
787	exclusion_11:320112-320248	11:320112-320248	ENSG00000142089	IFITM3	0.996634	0.996634	0.996634	0.992476	0.992476	0.992476	4.27716	1	0.0386279	0.162202
790	exclusion_11:33156707-33156803	11:33156707-33156803	ENSG00000176102	CSTF3	0.714977	0.714977	0.714977	0.612075	0.612075	0.612075	4.16381	1	0.0412964	0.169501
793	exclusion_11:33702667-33702737	11:33702667-33702737	ENSG00000284969	AL049629.2	0.745967	0.745967	0.745967	0.544313	0.544313	0.544313	4.82048	1	0.0281236	0.130272
795	exclusion_11:33731423-33731468	11:33731423-33731468	ENSG00000085063	CD59	0.719095	0.719095	0.719095	0.759638	0.759638	0.759638	7.99842	1	0.00468183	0.0308689
796	exclusion_11:33733494-33733610	11:33733494-33733610	ENSG00000085063	CD59	0.993138	0.993138	0.993138	0.985164	0.985164	0.985164	7.58854	1	0.00587405	0.0370154
801	exclusion_11:35196745-35196874	11:35196745-35196874	ENSG00000026508	CD44	0.157981	0.157981	0.157981	0.229926	0.229926	0.229926	20.3658	1	6.4e-06	0.000106356
804	exclusion_11:35209964-35210054	11:35209964-35210054	ENSG00000026508	CD44	0.10331	0.10331	0.10331	0.143778	0.143778	0.143778	7.59077	1	0.0058668	0.0370154
817	exclusion_11:43892040-43892129	11:43892040-43892129	ENSG00000166199	ALKBH3	0.0944587	0.0944587	0.0944587	0.233969	0.233969	0.233969	17.1416	1	3.47e-05	0.000473258
818	exclusion_11:43897194-43897354	11:43897194-43897354	ENSG00000166199	ALKBH3	0.149987	0.149987	0.149987	0.258861	0.258861	0.258861	8.79199	1	0.00302556	0.0215046
823	exclusion_11:46618324-46618375	11:46618324-46618375	ENSG00000175224	ATG13	0.827509	0.827509	0.827509	0.699676	0.699676	0.699676	7.24224	1	0.00712081	0.0434303
828	exclusion_11:47137315-47137560	11:47137315-47137560	ENSG00000149179	C11orf49	0.906361	0.906361	0.906361	0.772715	0.772715	0.772715	7.4658	1	0.00628821	0.0393461
830	exclusion_11:47172709-47172751	11:47172709-47172751	ENSG00000149182	ARFGAP2	0.94713	0.94713	0.94713	0.973885	0.973885	0.973885	4.29649	1	0.038191	0.160812
833	exclusion_11:47232813-47232959	11:47232813-47232959	ENSG00000134574	DDB2	0.0320185	0.0320185	0.0320185	0.0763637	0.0763637	0.0763637	17.2857	1	3.22e-05	0.000444001
839	exclusion_11:47245304-47245394	11:47245304-47245394	ENSG00000134575	ACP2	0.0402799	0.0402799	0.0402799	0.190555	0.190555	0.190555	17.5246	1	2.84e-05	0.000398177
846	exclusion_11:47569699-47569891	11:47569699-47569891	ENSG00000110536	PTPMT1	0.210588	0.210588	0.210588	0.121231	0.121231	0.121231	5.08582	1	0.0241223	0.116672
847	exclusion_11:47635544-47635571	11:47635544-47635571	ENSG00000109919	MTCH2	0.0927055	0.0927055	0.0927055	0.171849	0.171849	0.171849	27.356	1	1.69e-07	3.84e-06
848	exclusion_11:504823-504996	11:504823-504996	ENSG00000023191	RNH1	0.518845	0.518845	0.518845	0.471234	0.471234	0.471234	5.13808	1	0.0234066	0.113889
852	exclusion_11:57737912-57738026	11:57737912-57738026	ENSG00000213593	TMX2	0.207714	0.207714	0.207714	0.389864	0.389864	0.389864	48.8942	1	2.7e-12	1.47e-10
853	exclusion_11:57738353-57738430	11:57738353-57738430	ENSG00000213593	TMX2	0.0388516	0.0388516	0.0388516	0.139622	0.139622	0.139622	39.7195	1	2.93e-10	1.14e-08
859	exclusion_11:61357202-61357371	11:61357202-61357371	ENSG00000162144	CYB561A3	0.510458	0.510458	0.510458	0.374781	0.374781	0.374781	8.05725	1	0.00453218	0.0301
860	exclusion_11:613950-614037	11:613950-614037	ENSG00000185507	IRF7	0.227434	0.227434	0.227434	0.0677634	0.0677634	0.0677634	5.51879	1	0.0188133	0.096199
866	exclusion_11:61951770-61951958	11:61951770-61951958	ENSG00000167995	BEST1	0.898665	0.898665	0.898665	0.495569	0.495569	0.495569	19.9941	1	7.77e-06	0.000124183
868	exclusion_11:62634309-62634375	11:62634309-62634375	ENSG00000089597	GANAB	0.238558	0.238558	0.238558	0.333361	0.333361	0.333361	8.08426	1	0.00446513	0.029785
869	exclusion_11:62639358-62639467	11:62639358-62639467	ENSG00000089597	GANAB	0.172143	0.172143	0.172143	0.276017	0.276017	0.276017	11.0196	1	0.000901538	0.00776448
873	exclusion_11:62762541-62762742	11:62762541-62762742	ENSG00000168002	POLR2G	0.992588	0.992588	0.992588	0.970772	0.970772	0.970772	8.89419	1	0.00286079	0.0205256
874	exclusion_11:62789600-62789679	11:62789600-62789679	ENSG00000185475	TMEM179B	0.026327	0.026327	0.026327	0.0450944	0.0450944	0.0450944	4.39051	1	0.0361395	0.154168
875	exclusion_11:62870744-62870837	11:62870744-62870837	ENSG00000168003	SLC3A2	0.940771	0.940771	0.940771	0.985561	0.985561	0.985561	13.9093	1	0.000191851	0.00202801
877	exclusion_11:62876783-62876879	11:62876783-62876879	ENSG00000168003	SLC3A2	0.346346	0.346346	0.346346	0.548416	0.548416	0.548416	32.0651	1	1.49e-08	4.27e-07
897	exclusion_11:64773429-64773505	11:64773429-64773505	ENSG00000168066	SF1	0.055946	0.055946	0.055946	0.147483	0.147483	0.147483	18.5058	1	1.69e-05	0.00024894
898	exclusion_11:6478578-6478652	11:6478578-6478652	ENSG00000132254	ARFIP2	0.982384	0.982384	0.982384	0.919234	0.919234	0.919234	19.1888	1	1.18e-05	0.000179819
903	exclusion_11:651161-651407	11:651161-651407	ENSG00000177030	DEAF1	0.593573	0.593573	0.593573	0.813236	0.813236	0.813236	7.81306	1	0.005187	0.0335681
904	exclusion_11:65344579-65344621	11:65344579-65344621	ENSG00000133884	DPF2	0.925191	0.925191	0.925191	0.956499	0.956499	0.956499	4.42807	1	0.0353524	0.153047
905	exclusion_11:65538269-65538324	11:65538269-65538324	ENSG00000142186	SCYL1	0.0989414	0.0989414	0.0989414	0.252267	0.252267	0.252267	9.90881	1	0.0016449	0.0128325
906	exclusion_11:65713347-65713503	11:65713347-65713503	ENSG00000172977	KAT5	0.455903	0.455903	0.455903	0.303104	0.303104	0.303104	11.9161	1	0.000556503	0.00506073
907	exclusion_11:65886321-65886422	11:65886321-65886422	ENSG00000172500	FIBP	0.0190476	0.0190476	0.0190476	0.0781257	0.0781257	0.0781257	37.376	1	9.74e-10	3.61e-08
921	exclusion_11:66285700-66285758	11:66285700-66285758	ENSG00000174851	YIF1A	0.0211941	0.0211941	0.0211941	0.0454091	0.0454091	0.0454091	8.61532	1	0.00333347	0.0235462
923	exclusion_11:66338242-66338282	11:66338242-66338282	ENSG00000174744	BRMS1	0.0578969	0.0578969	0.0578969	0.0912808	0.0912808	0.0912808	5.93846	1	0.014814	0.0801572
929	exclusion_11:66644633-66644743	11:66644633-66644743	ENSG00000173933	RBM4	0.887475	0.887475	0.887475	0.831462	0.831462	0.831462	12.0612	1	0.000514821	0.00474803
934	exclusion_11:67584133-67584169	11:67584133-67584169	ENSG00000084207	GSTP1	0.0196664	0.0196664	0.0196664	0.0498175	0.0498175	0.0498175	62.375	1	2.84e-15	2.12e-13
936	exclusion_11:67584463-67584570	11:67584463-67584570	ENSG00000084207	GSTP1	0.00973319	0.00973319	0.00973319	0.0169597	0.0169597	0.0169597	6.2866	1	0.0121654	0.0681744
939	exclusion_11:67611896-67611978	11:67611896-67611978	ENSG00000167792	NDUFV1	0.00946635	0.00946635	0.00946635	0.0247957	0.0247957	0.0247957	7.7757	1	0.00529536	0.0339798
945	exclusion_11:68583042-68583129	11:68583042-68583129	ENSG00000110075	PPP6R3	0.253972	0.253972	0.253972	0.385351	0.385351	0.385351	5.08207	1	0.0241744	0.116672
947	exclusion_11:69316833-69316925	11:69316833-69316925	ONT.1382	ONT.1382	0.474038	0.474038	0.474038	0.358157	0.358157	0.358157	9.5432	1	0.00200692	0.0152138
954	exclusion_11:71476032-71477438	11:71476032-71477438	ENSG00000172890	NADSYN1	0.961842	0.961842	0.961842	0.829143	0.829143	0.829143	22.9857	1	1.63e-06	3.06e-05
956	exclusion_11:71957226-71957264	11:71957226-71957264	ENSG00000137522	RNF121	0.249742	0.249742	0.249742	0.385642	0.385642	0.385642	7.18723	1	0.00734243	0.0445434
957	exclusion_11:71962151-71962289	11:71962151-71962289	ENSG00000137522	RNF121	0.798825	0.798825	0.798825	0.660389	0.660389	0.660389	9.07629	1	0.00258945	0.0190283
967	exclusion_11:72372924-72373014	11:72372924-72373014	ENSG00000162129	CLPB	0.468383	0.468383	0.468383	0.297915	0.297915	0.297915	6.38454	1	0.0115118	0.0650719
969	exclusion_11:72408097-72408204	11:72408097-72408204	ENSG00000162129	CLPB	0.77975	0.77975	0.77975	0.598743	0.598743	0.598743	9.77719	1	0.0017669	0.0135522
975	exclusion_11:73823012-73823070	11:73823012-73823070	ENSG00000175581	MRPL48	0.856686	0.856686	0.856686	0.781215	0.781215	0.781215	5.6509	1	0.0174465	0.0904665
976	exclusion_11:73843246-73843367	11:73843246-73843367	ENSG00000175581	MRPL48	0.988358	0.988358	0.988358	0.942833	0.942833	0.942833	15.9339	1	6.56e-05	0.000812062
977	exclusion_11:73876478-73876575	11:73876478-73876575	ENSG00000181924	COA4	0.957236	0.957236	0.957236	0.93582	0.93582	0.93582	4.63667	1	0.0312957	0.139866
978	exclusion_11:73887030-73887099	11:73887030-73887099	ENSG00000175575	PAAF1	0.976637	0.976637	0.976637	0.892439	0.892439	0.892439	18.9444	1	1.35e-05	0.000201695
981	exclusion_11:74862980-74863021	11:74862980-74863021	ENSG00000166435	XRRA1	0.197807	0.197807	0.197807	0.342761	0.342761	0.342761	3.92501	1	0.047573	0.187819
982	exclusion_11:74940784-74940882	11:74940784-74940882	ENSG00000166435	XRRA1	0.265952	0.265952	0.265952	0.408154	0.408154	0.408154	4.55474	1	0.0328277	0.145348
983	exclusion_11:74945017-74945085	11:74945017-74945085	ENSG00000166435	XRRA1	0.22859	0.22859	0.22859	0.383015	0.383015	0.383015	5.63117	1	0.0176439	0.0911401
984	exclusion_11:74963594-74963687	11:74963594-74963687	ENSG00000118363	SPCS2	0.856358	0.856358	0.856358	0.818307	0.818307	0.818307	5.48958	1	0.0191302	0.0973446
998	exclusion_11:77397026-77397158	11:77397026-77397158	ENSG00000149269	PAK1	0.933702	0.933702	0.933702	0.861043	0.861043	0.861043	6.10008	1	0.0135176	0.0744694
999	exclusion_11:77623468-77623584	11:77623468-77623584	ENSG00000074201	CLNS1A	0.993606	0.993606	0.993606	0.961821	0.961821	0.961821	24.3755	1	7.93e-07	1.58e-05
1002	exclusion_11:78102873-78102948	11:78102873-78102948	ENSG00000159063	ALG8	0.80257	0.80257	0.80257	0.633931	0.633931	0.633931	17.3884	1	3.05e-05	0.000421921
1003	exclusion_11:810233-810357	11:810233-810357	ENSG00000177600	RPLP2	0.00745026	0.00745026	0.00745026	0.00447675	0.00447675	0.00447675	16.4425	1	5.01e-05	0.000647251
1010	exclusion_11:850287-850367	11:850287-850367	ENSG00000214063	TSPAN4	0.0890579	0.0890579	0.0890579	0.164402	0.164402	0.164402	22.4126	1	2.2e-06	3.99e-05
1011	exclusion_11:85629131-85629262	11:85629131-85629262	ENSG00000171204	TMEM126B	0.739106	0.739106	0.739106	0.568759	0.568759	0.568759	30.1557	1	3.99e-08	1.08e-06
1014	exclusion_11:85708037-85708150	11:85708037-85708150	ENSG00000137501	SYTL2	0.431578	0.431578	0.431578	0.641509	0.641509	0.641509	10.6534	1	0.00109866	0.00912942
1015	exclusion_11:85711112-85711232	11:85711112-85711232	ENSG00000137501	SYTL2	0.621052	0.621052	0.621052	0.427673	0.427673	0.427673	8.96255	1	0.00275571	0.0199603
1019	exclusion_11:862549-862741	11:862549-862741	ENSG00000214063	TSPAN4	0.0623311	0.0623311	0.0623311	0.0253365	0.0253365	0.0253365	14.484	1	0.000141356	0.00155937
1022	exclusion_11:86326512-86326676	11:86326512-86326676	ENSG00000149196	HIKESHI	0.990719	0.990719	0.990719	0.953468	0.953468	0.953468	17.4972	1	2.88e-05	0.000400883
1024	exclusion_11:8912452-8912533	11:8912452-8912533	ENSG00000166452	AKIP1	0.382267	0.382267	0.382267	0.280903	0.280903	0.280903	3.96426	1	0.046476	0.184607
1027	exclusion_11:90206747-90206810	11:90206747-90206810	ENSG00000110172	CHORDC1	0.794543	0.794543	0.794543	0.707665	0.707665	0.707665	7.08612	1	0.00776833	0.0469396
1031	exclusion_11:93797534-93797719	11:93797534-93797719	ENSG00000042429	MED17	0.061197	0.061197	0.061197	0.206483	0.206483	0.206483	7.17524	1	0.00739167	0.0447825
1043	exclusion_12:102050513-102050639	12:102050513-102050639	ENSG00000120860	WASHC3	0.91681	0.91681	0.91681	0.853688	0.853688	0.853688	6.41222	1	0.0113338	0.064338
1056	exclusion_12:10609097-10609383	12:10609097-10609383	ENSG00000111196	MAGOHB	0.788049	0.788049	0.788049	0.48183	0.48183	0.48183	134.402	1	4.46e-31	1.07e-28
1057	exclusion_12:10612639-10612978	12:10612639-10612978	ENSG00000111196	MAGOHB	0.863931	0.863931	0.863931	0.590244	0.590244	0.590244	96.167	1	1.06e-22	1.72e-20
1058	exclusion_12:10703522-10703619	12:10703522-10703619	ENSG00000060138	YBX3	0.976606	0.976606	0.976606	0.942261	0.942261	0.942261	9.01774	1	0.00267372	0.019579
1059	exclusion_12:10709907-10710114	12:10709907-10710114	ENSG00000060138	YBX3	0.333748	0.333748	0.333748	0.114367	0.114367	0.114367	84.0306	1	4.87e-20	5.41e-18
1064	exclusion_12:108567657-108567757	12:108567657-108567757	ENSG00000136003	ISCU	0.948317	0.948317	0.948317	0.879513	0.879513	0.879513	13.4154	1	0.000249568	0.00255513
1065	exclusion_12:109517916-109518013	12:109517916-109518013	ENSG00000151148	UBE3B	0.937314	0.937314	0.937314	0.843417	0.843417	0.843417	4.14007	1	0.0418794	0.17097
1066	exclusion_12:109561242-109561329	12:109561242-109561329	ENSG00000139428	MMAB	0.882553	0.882553	0.882553	0.789473	0.789473	0.789473	15.4219	1	8.6e-05	0.00102822
1067	exclusion_12:109579164-109579282	12:109579164-109579282	ENSG00000110921	MVK	0.926115	0.926115	0.926115	0.783212	0.783212	0.783212	11.4052	1	0.000732374	0.00646646
1074	exclusion_12:110498819-110498859	12:110498819-110498859	ENSG00000111237	VPS29	0.908994	0.908994	0.908994	0.871711	0.871711	0.871711	6.66266	1	0.00984541	0.057507
1077	exclusion_12:110501416-110501559	12:110501416-110501559	ENSG00000111237	VPS29	0.954798	0.954798	0.954798	0.849304	0.849304	0.849304	23.8252	1	1.05e-06	2.06e-05
1083	exclusion_12:112019755-112019894	12:112019755-112019894	ENSG00000089248	ERP29	0.045396	0.045396	0.045396	0.160516	0.160516	0.160516	97.0885	1	6.63e-23	1.12e-20
1089	exclusion_12:118017689-118018053	12:118017689-118018053	ENSG00000111445	RFC5	0.205098	0.205098	0.205098	0.274806	0.274806	0.274806	4.63138	1	0.0313922	0.139944
1090	exclusion_12:119671494-119671668	12:119671494-119671668	ENSG00000111725	PRKAB1	0.8177	0.8177	0.8177	0.344135	0.344135	0.344135	53.6438	1	2.4e-13	1.5e-11
1099	exclusion_12:120523884-120524002	12:120523884-120524002	ENSG00000110871	COQ5	0.978255	0.978255	0.978255	0.919601	0.919601	0.919601	10.4507	1	0.00122604	0.00988408
1100	exclusion_12:120526456-120526546	12:120526456-120526546	ENSG00000110871	COQ5	0.919486	0.919486	0.919486	0.749398	0.749398	0.749398	32.138	1	1.44e-08	4.16e-07
1120	exclusion_12:122513766-122513874	12:122513766-122513874	ENSG00000111011	RSRC2	0.943934	0.943934	0.943934	0.904722	0.904722	0.904722	6.75282	1	0.00935997	0.0552384
1122	exclusion_12:122522142-122522299	12:122522142-122522299	ENSG00000111011	RSRC2	0.0188357	0.0188357	0.0188357	0.00798915	0.00798915	0.00798915	4.66077	1	0.0308593	0.138683
1124	exclusion_12:124374412-124374463	12:124374412-124374463	ENSG00000196498	NCOR2	0.499811	0.499811	0.499811	0.369139	0.369139	0.369139	5.06919	1	0.0243547	0.11717
1127	exclusion_12:130872583-130872629	12:130872583-130872629	ENSG00000132341	RAN	0.0357953	0.0357953	0.0357953	0.0555665	0.0555665	0.0555665	18.9879	1	1.32e-05	0.000198456
1145	exclusion_12:1948224-1948395	12:1948224-1948395	ENSG00000151065	DCP1B	0.921021	0.921021	0.921021	0.832964	0.832964	0.832964	4.66041	1	0.0308658	0.138683
1149	exclusion_12:21452080-21452154	12:21452080-21452154	ENSG00000121350	PYROXD1	0.0788006	0.0788006	0.0788006	0.185314	0.185314	0.185314	4.61529	1	0.0316881	0.141125
1150	exclusion_12:21507943-21508109	12:21507943-21508109	ENSG00000111711	GOLT1B	0.907489	0.907489	0.907489	0.85155	0.85155	0.85155	8.23372	1	0.00411191	0.0278363
1169	exclusion_12:31714881-31714951	12:31714881-31714951	ENSG00000151743	AMN1	0.942805	0.942805	0.942805	0.780172	0.780172	0.780172	14.8506	1	0.00011637	0.00131887
1176	exclusion_12:42199135-42199235	12:42199135-42199235	ENSG00000015153	YAF2	0.928837	0.928837	0.928837	0.807609	0.807609	0.807609	7.44302	1	0.00636829	0.0396365
1178	exclusion_12:42210547-42210619	12:42210547-42210619	ENSG00000015153	YAF2	0.644264	0.644264	0.644264	0.437484	0.437484	0.437484	11.3334	1	0.000761245	0.00668365
1182	exclusion_12:42351884-42352049	12:42351884-42352049	ENSG00000134283	PPHLN1	0.270381	0.270381	0.270381	0.363364	0.363364	0.363364	4.23807	1	0.039527	0.165064
1184	exclusion_12:4324554-4324767	12:4324554-4324767	ENSG00000285901	AC008012.1	0.890972	0.890972	0.890972	0.828931	0.828931	0.828931	6.20222	1	0.012759	0.0707179
1188	exclusion_12:4545218-4545312	12:4545218-4545312	ENSG00000111247	RAD51AP1	0.906562	0.906562	0.906562	0.828915	0.828915	0.828915	4.36874	1	0.036604	0.155858
1190	exclusion_12:4546308-4546418	12:4546308-4546418	ENSG00000111247	RAD51AP1	0.018506	0.018506	0.018506	0.092856	0.092856	0.092856	11.1502	1	0.000840231	0.00731949
1192	exclusion_12:4609462-4609548	12:4609462-4609548	ENSG00000010219	DYRK4	0.83741	0.83741	0.83741	0.648301	0.648301	0.648301	34.4965	1	4.27e-09	1.43e-07
1193	exclusion_12:46243199-46243314	12:46243199-46243314	ENSG00000111371	SLC38A1	0.0253975	0.0253975	0.0253975	0.0528343	0.0528343	0.0528343	3.86252	1	0.0493762	0.192601
1195	exclusion_12:46370511-46370627	12:46370511-46370627	ENSG00000134294	SLC38A2	0.0453229	0.0453229	0.0453229	0.114035	0.114035	0.114035	5.25645	1	0.0218655	0.108047
1197	exclusion_12:4662532-4662635	12:4662532-4662635	ENSG00000255639	AC005833.1	0.00374267	0.00374267	0.00374267	0.0305936	0.0305936	0.0305936	33.598	1	6.78e-09	2.14e-07
1198	exclusion_12:4667536-4667654	12:4667536-4667654	ENSG00000255639	AC005833.1	0.898456	0.898456	0.898456	0.869256	0.869256	0.869256	4.65421	1	0.0309775	0.139048
1203	exclusion_12:48125324-48125562	12:48125324-48125562	ENSG00000152556	PFKM	0.942241	0.942241	0.942241	0.866149	0.866149	0.866149	8.06407	1	0.00451515	0.0300746
1206	exclusion_12:48679035-48679150	12:48679035-48679150	ENSG00000139620	KANSL2	0.0373176	0.0373176	0.0373176	0.222049	0.222049	0.222049	35.1899	1	2.99e-09	1.02e-07
1210	exclusion_12:49106544-49106746	12:49106544-49106746	ENSG00000139636	LMBR1L	0.829303	0.829303	0.829303	0.638924	0.638924	0.638924	11.4831	1	0.000702301	0.00622507
1215	exclusion_12:49441729-49441816	12:49441729-49441816	ENSG00000123352	SPATS2	0.958412	0.958412	0.958412	0.896403	0.896403	0.896403	6.27277	1	0.0122607	0.0684558
1216	exclusion_12:49512861-49512905	12:49512861-49512905	ENSG00000123352	SPATS2	0.47439	0.47439	0.47439	0.584006	0.584006	0.584006	7.22813	1	0.00717697	0.0435977
1217	exclusion_12:49559452-49559535	12:49559452-49559535	ENSG00000187778	MCRS1	0.00750433	0.00750433	0.00750433	0.0478439	0.0478439	0.0478439	23.8953	1	1.02e-06	2e-05
1219	exclusion_12:49567646-49567749	12:49567646-49567749	ENSG00000187778	MCRS1	0.970814	0.970814	0.970814	0.946314	0.946314	0.946314	3.95746	1	0.0466642	0.184871
1220	exclusion_12:49741201-49741329	12:49741201-49741329	ENSG00000139644	TMBIM6	0.788658	0.788658	0.788658	0.510029	0.510029	0.510029	8.50694	1	0.00353794	0.024534
1222	exclusion_12:49741956-49742280	12:49741956-49742280	ENSG00000139644	TMBIM6	0.711391	0.711391	0.711391	0.665903	0.665903	0.665903	5.46749	1	0.0193735	0.0979639
1236	exclusion_12:51052091-51052207	12:51052091-51052207	ENSG00000050426	LETMD1	0.16654	0.16654	0.16654	0.252425	0.252425	0.252425	4.77748	1	0.0288344	0.132429
1239	exclusion_12:53099266-53099324	12:53099266-53099324	ENSG00000167779	IGFBP6	0.944007	0.944007	0.944007	0.881748	0.881748	0.881748	27.9408	1	1.25e-07	2.94e-06
1241	exclusion_12:53295838-53295948	12:53295838-53295948	ENSG00000123349	PFDN5	0.608203	0.608203	0.608203	0.509463	0.509463	0.509463	5.82868	1	0.0157669	0.0838204
1243	exclusion_12:53296218-53296275	12:53296218-53296275	ENSG00000123349	PFDN5	0.11233	0.11233	0.11233	0.198532	0.198532	0.198532	8.33889	1	0.00388054	0.0266662
1244	exclusion_12:53296243-53296275	12:53296243-53296275	ENSG00000123349	PFDN5	0.00469405	0.00469405	0.00469405	0.0115467	0.0115467	0.0115467	8.98951	1	0.00271534	0.0197938
1245	exclusion_12:53296429-53296551	12:53296429-53296551	ENSG00000123349	PFDN5	0.615676	0.615676	0.615676	0.430743	0.430743	0.430743	32.5572	1	1.16e-08	3.47e-07
1254	exclusion_12:53712774-53712846	12:53712774-53712846	ENSG00000012822	CALCOCO1	0.931396	0.931396	0.931396	0.834754	0.834754	0.834754	7.72888	1	0.00543445	0.034677
1256	exclusion_12:54188510-54188596	12:54188510-54188596	ENSG00000123415	SMUG1	0.729555	0.729555	0.729555	0.566411	0.566411	0.566411	12.0297	1	0.000523599	0.00481923
1262	exclusion_12:55766979-55767043	12:55766979-55767043	ENSG00000257390	AC023055.1	0.986948	0.986948	0.986948	0.900655	0.900655	0.900655	68.9559	1	1.01e-16	8.66e-15
1263	exclusion_12:55800853-55800900	12:55800853-55800900	ENSG00000205323	SARNP	0.0102211	0.0102211	0.0102211	0.0871814	0.0871814	0.0871814	86.0795	1	1.73e-20	1.97e-18
1264	exclusion_12:55815886-55815939	12:55815886-55815939	ENSG00000257390	AC023055.1	0.912041	0.912041	0.912041	0.778315	0.778315	0.778315	95.0935	1	1.82e-22	2.79e-20
1265	exclusion_12:55840666-55840882	12:55840666-55840882	ENSG00000123342	MMP19	0.719694	0.719694	0.719694	0.159622	0.159622	0.159622	32.129	1	1.44e-08	4.16e-07
1268	exclusion_12:55940081-55940170	12:55940081-55940170	ENSG00000065357	DGKA	0.0645938	0.0645938	0.0645938	0.135853	0.135853	0.135853	9.51499	1	0.002038	0.0153503
1272	exclusion_12:56155914-56156029	12:56155914-56156029	ENSG00000196465	MYL6B	0.995567	0.995567	0.995567	0.935183	0.935183	0.935183	60.5266	1	7.26e-15	5.17e-13
1273	exclusion_12:56159586-56159622	12:56159586-56159622	ENSG00000092841	MYL6	0.72018	0.72018	0.72018	0.617049	0.617049	0.617049	9.32687	1	0.00225818	0.0168384
1275	exclusion_12:56160625-56160670	12:56160625-56160670	ENSG00000092841	MYL6	0.474882	0.474882	0.474882	0.56425	0.56425	0.56425	75.4274	1	3.79e-18	4e-16
1280	exclusion_12:56291219-56291306	12:56291219-56291306	ENSG00000144785	AC073896.1	0.912093	0.912093	0.912093	0.837486	0.837486	0.837486	6.59545	1	0.010224	0.0592626
1285	exclusion_12:56666203-56666266	12:56666203-56666266	ENSG00000110958	PTGES3	0.00620282	0.00620282	0.00620282	0.0148173	0.0148173	0.0148173	4.04442	1	0.0443176	0.178999
1287	exclusion_12:56686868-56686917	12:56686868-56686917	ENSG00000110958	PTGES3	0.86373	0.86373	0.86373	0.833074	0.833074	0.833074	4.15727	1	0.0414562	0.170004
1292	exclusion_12:57231480-57231560	12:57231480-57231560	ENSG00000182199	SHMT2	0.0301791	0.0301791	0.0301791	0.180377	0.180377	0.180377	241.035	1	2.34e-54	1.52e-51
1297	exclusion_12:57512235-57512353	12:57512235-57512353	ENSG00000166986	MARS	0.016489	0.016489	0.016489	0.0382244	0.0382244	0.0382244	5.49959	1	0.0190209	0.0971515
1303	exclusion_12:57750655-57750765	12:57750655-57750765	ENSG00000135446	CDK4	0.00355102	0.00355102	0.00355102	0.00925251	0.00925251	0.00925251	4.22424	1	0.0398505	0.165861
1308	exclusion_12:57792985-57793073	12:57792985-57793073	ENSG00000123297	TSFM	0.0431849	0.0431849	0.0431849	0.13756	0.13756	0.13756	24.8644	1	6.15e-07	1.26e-05
1312	exclusion_12:6461158-6461390	12:6461158-6461390	ENSG00000139192	TAPBPL	0.825123	0.825123	0.825123	0.463377	0.463377	0.463377	21.7814	1	3.06e-06	5.37e-05
1328	exclusion_12:6727925-6728001	12:6727925-6728001	ENSG00000111652	COPS7A	0.0461616	0.0461616	0.0461616	0.0783216	0.0783216	0.0783216	6.56995	1	0.0103715	0.0598134
1332	exclusion_12:69597967-69598071	12:69597967-69598071	ENSG00000166226	CCT2	0.0167072	0.0167072	0.0167072	0.0286668	0.0286668	0.0286668	4.57639	1	0.0324154	0.143942
1336	exclusion_12:70294070-70294294	12:70294070-70294294	ENSG00000111596	CNOT2	0.955368	0.955368	0.955368	0.864525	0.864525	0.864525	16.8231	1	4.1e-05	0.000543432
1343	exclusion_12:76067370-76067473	12:76067370-76067473	ENSG00000187109	NAP1L1	0.0125085	0.0125085	0.0125085	0.0300773	0.0300773	0.0300773	9.03408	1	0.00264993	0.0194414
1348	exclusion_12:8091768-8091850	12:8091768-8091850	ENSG00000089818	NECAP1	0.0333561	0.0333561	0.0333561	0.206377	0.206377	0.206377	29.3169	1	6.15e-08	1.6e-06
1357	exclusion_12:8916060-8916069	12:8916060-8916069	ENSG00000111752	PHC1	0.821858	0.821858	0.821858	0.678745	0.678745	0.678745	5.33046	1	0.0209558	0.104798
1358	exclusion_12:8919755-8919866	12:8919755-8919866	ENSG00000111752	PHC1	0.781442	0.781442	0.781442	0.596428	0.596428	0.596428	7.43127	1	0.00641	0.0398417
1362	exclusion_12:93470485-93470590	12:93470485-93470590	ENSG00000198015	MRPL42	0.879969	0.879969	0.879969	0.589557	0.589557	0.589557	17.1132	1	3.52e-05	0.000476105
1367	exclusion_12:94997307-94997410	12:94997307-94997410	ENSG00000184752	NDUFA12	0.923309	0.923309	0.923309	0.869185	0.869185	0.869185	20.1929	1	7e-06	0.000115572
1374	exclusion_13:102767272-102767478	13:102767272-102767478	ENSG00000151287	TEX30	0.0561282	0.0561282	0.0561282	0.029308	0.029308	0.029308	4.19777	1	0.0404773	0.167194
1376	exclusion_13:110627438-110627547	13:110627438-110627547	ENSG00000213995	NAXD	0.0848108	0.0848108	0.0848108	0.232361	0.232361	0.232361	14.5523	1	0.00013632	0.00151481
1382	exclusion_13:114286301-114286400	13:114286301-114286400	ENSG00000169062	UPF3A	0.442356	0.442356	0.442356	0.550353	0.550353	0.550353	11.0597	1	0.000882235	0.00762706
1385	exclusion_13:20418397-20419084	13:20418397-20419084	ENSG00000165475	CRYL1	0.929166	0.929166	0.929166	0.849378	0.849378	0.849378	3.86511	1	0.0492998	0.192468
1390	exclusion_13:20731840-20732121	13:20731840-20732121	ENSG00000150456	EEF1AKMT1	0.0759331	0.0759331	0.0759331	0.157648	0.157648	0.157648	5.03054	1	0.0249042	0.118934
1391	exclusion_13:21155692-21155811	13:21155692-21155811	ENSG00000165480	SKA3	0.0551256	0.0551256	0.0551256	0.0983476	0.0983476	0.0983476	4.34104	1	0.0372041	0.157092
1395	exclusion_13:27429171-27429389	13:27429171-27429389	ENSG00000122034	GTF3A	0.92503	0.92503	0.92503	0.783948	0.783948	0.783948	59.3568	1	1.32e-14	9.08e-13
1396	exclusion_13:27432543-27432804	13:27432543-27432804	ENSG00000122034	GTF3A	0.899427	0.899427	0.899427	0.443913	0.443913	0.443913	42.9972	1	5.48e-11	2.4e-09
1397	exclusion_13:27432730-27432804	13:27432730-27432804	ENSG00000122034	GTF3A	0.10833	0.10833	0.10833	0.051832	0.051832	0.051832	10.853	1	0.000986359	0.00839973
1398	exclusion_13:27441016-27441077	13:27441016-27441077	ENSG00000122033	MTIF3	0.918897	0.918897	0.918897	0.793388	0.793388	0.793388	16.9147	1	3.91e-05	0.000522366
1404	exclusion_13:36967671-36967807	13:36967671-36967807	ENSG00000120697	ALG5	0.979918	0.979918	0.979918	0.957599	0.957599	0.957599	4.94026	1	0.0262381	0.124263
1405	exclusion_13:36994988-36995035	13:36994988-36995035	ENSG00000120697	ALG5	0.0211335	0.0211335	0.0211335	0.0611516	0.0611516	0.0611516	13.3285	1	0.000261404	0.00265246
1406	exclusion_13:37002272-37002309	13:37002272-37002309	ENSG00000120699	EXOSC8	0.00733216	0.00733216	0.00733216	0.0441738	0.0441738	0.0441738	18.8086	1	1.45e-05	0.000215869
1407	exclusion_13:37003494-37003517	13:37003494-37003517	ENSG00000120699	EXOSC8	0.995713	0.995713	0.995713	0.960801	0.960801	0.960801	32.3249	1	1.3e-08	3.88e-07
1408	exclusion_13:37010551-37010655	13:37010551-37010655	ENSG00000102710	SUPT20H	0.521432	0.521432	0.521432	0.320092	0.320092	0.320092	21.2292	1	4.08e-06	7.03e-05
1409	exclusion_13:37029764-37029836	13:37029764-37029836	ENSG00000102710	SUPT20H	0.0400624	0.0400624	0.0400624	0.107404	0.107404	0.107404	6.65803	1	0.00987098	0.057507
1410	exclusion_13:37048563-37048599	13:37048563-37048599	ENSG00000102710	SUPT20H	0.364333	0.364333	0.364333	0.641011	0.641011	0.641011	39.4659	1	3.34e-10	1.29e-08
1411	exclusion_13:38358092-38358132	13:38358092-38358132	ENSG00000120686	UFM1	0.0089677	0.0089677	0.0089677	0.0226036	0.0226036	0.0226036	3.93623	1	0.0472565	0.187055
1413	exclusion_13:40752272-40752469	13:40752272-40752469	ENSG00000102738	MRPS31	0.87487	0.87487	0.87487	0.664804	0.664804	0.664804	15.4438	1	8.5e-05	0.00102176
1416	exclusion_13:42889210-42889242	13:42889210-42889242	ENSG00000133106	EPSTI1	0.615553	0.615553	0.615553	0.87067	0.87067	0.87067	4.82529	1	0.0280451	0.130116
1417	exclusion_13:42919299-42919332	13:42919299-42919332	ENSG00000133106	EPSTI1	0.615553	0.615553	0.615553	0.87067	0.87067	0.87067	4.82529	1	0.0280451	0.130116
1419	exclusion_13:45029238-45032107	13:45029238-45032107	ENSG00000133114	GPALPP1	0.603701	0.603701	0.603701	0.264026	0.264026	0.264026	10.2081	1	0.00139822	0.011098
1423	exclusion_13:46785648-46785719	13:46785648-46785719	ENSG00000139684	ESD	0.970893	0.970893	0.970893	0.943418	0.943418	0.943418	7.25447	1	0.00707249	0.0432514
1426	exclusion_13:47994799-47994896	13:47994799-47994896	ENSG00000136143	SUCLA2	0.967565	0.967565	0.967565	0.914013	0.914013	0.914013	5.9411	1	0.0147918	0.0801323
1427	exclusion_13:49265878-49266003	13:49265878-49266003	ENSG00000102543	CDADC1	0.882674	0.882674	0.882674	0.698382	0.698382	0.698382	8.86154	1	0.00291243	0.0208305
1428	exclusion_13:49525772-49525937	13:49525772-49525937	ENSG00000136147	PHF11	0.832339	0.832339	0.832339	0.607772	0.607772	0.607772	4.36351	1	0.0367165	0.156034
1431	exclusion_13:50083141-50083194	13:50083141-50083194	ONT.2035	ENSG00000176124(DLEU1/Ensembl)	0.0623539	0.0623539	0.0623539	0.130251	0.130251	0.130251	6.61653	1	0.0101036	0.0587145
1433	exclusion_13:50953904-50953985	13:50953904-50953985	ENSG00000136104	RNASEH2B	0.133159	0.133159	0.133159	0.227466	0.227466	0.227466	4.3975	1	0.0359916	0.154021
1448	exclusion_13:79534391-79534554	13:79534391-79534554	ENSG00000102471	NDFIP2	0.752335	0.752335	0.752335	0.673432	0.673432	0.673432	3.96667	1	0.0464094	0.184512
1449	exclusion_13:94581560-94581633	13:94581560-94581633	ENSG00000088451	TGDS	0.898166	0.898166	0.898166	0.771568	0.771568	0.771568	5.48051	1	0.0192296	0.0973446
1451	exclusion_13:97365135-97365171	13:97365135-97365171	ENSG00000139793	MBNL2	0.609789	0.609789	0.609789	0.384115	0.384115	0.384115	5.73638	1	0.016617	0.0870197
1452	exclusion_13:97366458-97366553	13:97366458-97366553	ENSG00000139793	MBNL2	0.709964	0.709964	0.709964	0.449156	0.449156	0.449156	7.64929	1	0.00567947	0.0359952
1463	exclusion_14:102889634-102889559	14:102889634-102889559	ENSG00000131323	TRAF3	0.435749	0.435749	0.435749	0.160928	0.160928	0.160928	12.383	1	0.000433259	0.00409528
1471	exclusion_14:103921208-103920939	14:103921208-103920939	ENSG00000156411	ATP5MPL	0.949659	0.949659	0.949659	0.843108	0.843108	0.843108	38.8378	1	4.61e-10	1.76e-08
1476	exclusion_14:20329373-20329173	14:20329373-20329173	ENSG00000100814	CCNB1IP1	0.160549	0.160549	0.160549	0.0605101	0.0605101	0.0605101	6.93886	1	0.00843429	0.0501653
1482	exclusion_14:21262768-21262600	14:21262768-21262600	ENSG00000092199	HNRNPC	0.983901	0.983901	0.983901	0.930935	0.930935	0.930935	26.756	1	2.31e-07	5.13e-06
1483	exclusion_14:21263336-21263310	14:21263336-21263310	ENSG00000092199	HNRNPC	0.124702	0.124702	0.124702	0.306989	0.306989	0.306989	91.3482	1	1.2e-21	1.57e-19
1486	exclusion_14:21372717-21372468	14:21372717-21372468	ENSG00000092201	SUPT16H	0.980344	0.980344	0.980344	0.92517	0.92517	0.92517	21.4603	1	3.61e-06	6.31e-05
1491	exclusion_14:22605866-22605786	14:22605866-22605786	ENSG00000100439	ABHD4	0.960102	0.960102	0.960102	0.892443	0.892443	0.892443	5.91572	1	0.0150064	0.0808145
1494	exclusion_14:22831037-22830963	14:22831037-22830963	ENSG00000172590	MRPL52	0.96444	0.96444	0.96444	0.934752	0.934752	0.934752	17.069	1	3.6e-05	0.000483003
1498	exclusion_14:22908380-22908332	14:22908380-22908332	ENSG00000100461	RBM23	0.236969	0.236969	0.236969	0.325167	0.325167	0.325167	4.8263	1	0.0280287	0.130116
1501	exclusion_14:23477356-23477199	14:23477356-23477199	ENSG00000129460	NGDN	0.0404551	0.0404551	0.0404551	0.0774545	0.0774545	0.0774545	6.73415	1	0.00945842	0.0557472
1506	exclusion_14:24144029-24143974	14:24144029-24143974	ENSG00000100911	PSME2	0.0142765	0.0142765	0.0142765	0.0269905	0.0269905	0.0269905	4.42546	1	0.0354065	0.153047
1512	exclusion_14:24165183-24165056	14:24165183-24165056	ENSG00000259529	AL136295.5	0.923874	0.923874	0.923874	0.980386	0.980386	0.980386	7.98076	1	0.00472772	0.0310815
1515	exclusion_14:24267958-24267865	14:24267958-24267865	ENSG00000100949	RABGGTA	0.334318	0.334318	0.334318	0.709357	0.709357	0.709357	4.78301	1	0.0287418	0.13227
1519	exclusion_14:24441795-24441673	14:24441795-24441673	ENSG00000100445	SDR39U1	0.18625	0.18625	0.18625	0.314732	0.314732	0.314732	15.0808	1	0.000103004	0.00119264
1521	exclusion_14:30635034-30634794	14:30635034-30634794	ENSG00000092108	SCFD1	0.848412	0.848412	0.848412	0.909506	0.909506	0.909506	4.23437	1	0.0396134	0.165212
1522	exclusion_14:34604268-34604134	14:34604268-34604134	ENSG00000129515	SNX6	0.981787	0.981787	0.981787	0.919711	0.919711	0.919711	44.463	1	2.59e-11	1.18e-09
1532	exclusion_14:36305305-36305088	14:36305305-36305088	ENSG00000151332	MBIP	0.880142	0.880142	0.880142	0.705683	0.705683	0.705683	15.8907	1	6.71e-05	0.000824091
1535	exclusion_14:45009145-45008912	14:45009145-45008912	ENSG00000198718	TOGARAM1	0.236806	0.236806	0.236806	0.505591	0.505591	0.505591	4.81008	1	0.0282937	0.130736
1536	exclusion_14:45022973-45022909	14:45022973-45022909	ENSG00000198718	TOGARAM1	0.763194	0.763194	0.763194	0.494409	0.494409	0.494409	4.81008	1	0.0282937	0.130736
1537	exclusion_14:45046703-45046544	14:45046703-45046544	ENSG00000198718	TOGARAM1	0.651515	0.651515	0.651515	0.29033	0.29033	0.29033	8.95914	1	0.00276085	0.0199657
1540	exclusion_14:49603618-49603551	14:49603618-49603551	ENSG00000165501	LRR1	0.283732	0.283732	0.283732	0.492668	0.492668	0.492668	28.9414	1	7.46e-08	1.9e-06
1545	exclusion_14:51993822-51993722	14:51993822-51993722	ENSG00000087302	RTRAF	0.00924151	0.00924151	0.00924151	0.0589335	0.0589335	0.0589335	53.2044	1	3.01e-13	1.85e-11
1548	exclusion_14:54415930-54415898	14:54415930-54415898	ENSG00000100526	CDKN3	0.0160226	0.0160226	0.0160226	0.0825513	0.0825513	0.0825513	56.6113	1	5.31e-14	3.56e-12
1552	exclusion_14:55137391-55137369	14:55137391-55137369	ENSG00000131981	LGALS3	0.0511436	0.0511436	0.0511436	0.151041	0.151041	0.151041	48.0773	1	4.1e-12	2.12e-10
1554	exclusion_14:55664041-55663954	14:55664041-55663954	ENSG00000126777	KTN1	0.236542	0.236542	0.236542	0.381271	0.381271	0.381271	4.03364	1	0.0446017	0.179352
1564	exclusion_14:60987157-60987051	14:60987157-60987051	ENSG00000139974	SLC38A6	0.643709	0.643709	0.643709	0.342392	0.342392	0.342392	13.467	1	0.000242799	0.00249142
1565	exclusion_14:61034113-61034018	14:61034113-61034018	ENSG00000139974	SLC38A6	0.643709	0.643709	0.643709	0.342392	0.342392	0.342392	13.467	1	0.000242799	0.00249142
1566	exclusion_14:61052985-61052348	14:61052985-61052348	ENSG00000139974	SLC38A6	0.409147	0.409147	0.409147	0.21048	0.21048	0.21048	4.73028	1	0.0296361	0.134887
1568	exclusion_14:65077428-65077327	14:65077428-65077327	ENSG00000125952	MAX	0.511275	0.511275	0.511275	0.686331	0.686331	0.686331	7.5219	1	0.00609534	0.0382512
1569	exclusion_14:67377313-67377240	14:67377313-67377240	ENSG00000134001	EIF2S1	0.975203	0.975203	0.975203	0.941508	0.941508	0.941508	14.6444	1	0.000129816	0.00145318
1573	exclusion_14:69441972-69441831	14:69441972-69441831	ENSG00000029364	SLC39A9	0.767872	0.767872	0.767872	0.588056	0.588056	0.588056	8.15015	1	0.00430576	0.0288911
1574	exclusion_14:69442266-69442068	14:69442266-69442068	ENSG00000029364	SLC39A9	0.418361	0.418361	0.418361	0.202742	0.202742	0.202742	16.393	1	5.15e-05	0.000662473
1575	exclusion_14:69458729-69458362	14:69458729-69458362	ENSG00000029364	SLC39A9	0.738246	0.738246	0.738246	0.392978	0.392978	0.392978	27.3313	1	1.71e-07	3.87e-06
1576	exclusion_14:69769251-69769181	14:69769251-69769181	ENSG00000100650	SRSF5	0.25896	0.25896	0.25896	0.321138	0.321138	0.321138	5.07645	1	0.024253	0.116928
1577	exclusion_14:69770042-69769510	14:69770042-69769510	ENSG00000100650	SRSF5	0.957796	0.957796	0.957796	0.81013	0.81013	0.81013	63.1469	1	1.92e-15	1.46e-13
1578	exclusion_14:69770540-69770466	14:69770540-69770466	ENSG00000100650	SRSF5	0.261745	0.261745	0.261745	0.329141	0.329141	0.329141	6.05181	1	0.0138921	0.0760725
1583	exclusion_14:73879305-73879095	14:73879305-73879095	ENSG00000258653	AC005520.1	0.0751452	0.0751452	0.0751452	0.273172	0.273172	0.273172	9.89952	1	0.00165322	0.0128753
1586	exclusion_14:73958277-73958146	14:73958277-73958146	ENSG00000119723	COQ6	0.0664922	0.0664922	0.0664922	0.172201	0.172201	0.172201	11.9275	1	0.000553103	0.00504997
1588	exclusion_14:73959078-73958970	14:73959078-73958970	ENSG00000119723	COQ6	0.068392	0.068392	0.068392	0.189266	0.189266	0.189266	13.5751	1	0.000229211	0.00236799
1592	exclusion_14:75737607-75737565	14:75737607-75737565	ENSG00000119685	TTLL5	0.729328	0.729328	0.729328	0.92001	0.92001	0.92001	17.4431	1	2.96e-05	0.000411196
1594	exclusion_14:76032104-76031954	14:76032104-76031954	ENSG00000119650	IFT43	0.961305	0.961305	0.961305	0.910439	0.910439	0.910439	4.14897	1	0.04166	0.17038
1599	exclusion_14:89983276-89983113	14:89983276-89983113	ENSG00000042088	TDP1	0.948084	0.948084	0.948084	0.769897	0.769897	0.769897	22.113	1	2.57e-06	4.61e-05
1600	exclusion_14:89987042-89986985	14:89987042-89986985	ENSG00000042088	TDP1	0.948084	0.948084	0.948084	0.769897	0.769897	0.769897	22.113	1	2.57e-06	4.61e-05
1605	exclusion_14:94079069-94079024	14:94079069-94079024	ENSG00000089737	DDX24	0.978205	0.978205	0.978205	0.945367	0.945367	0.945367	14.4726	1	0.000142213	0.00156503
1609	exclusion_14:94097678-94097494	14:94097678-94097494	ENSG00000165948	IFI27L1	0.685155	0.685155	0.685155	0.527447	0.527447	0.527447	4.47196	1	0.0344555	0.150652
1612	exclusion_14:94114880-94114850	14:94114880-94114850	ENSG00000165949	IFI27	0.210753	0.210753	0.210753	0.0450038	0.0450038	0.0450038	6.49629	1	0.01081	0.0620282
1614	exclusion_15:101286213-101286293	15:101286213-101286293	ENSG00000131876	SNRPA1	0.0429034	0.0429034	0.0429034	0.237187	0.237187	0.237187	69.2281	1	8.77e-17	7.68e-15
1626	exclusion_15:39985804-39985888	15:39985804-39985888	ENSG00000128829	EIF2AK4	0.1194	0.1194	0.1194	0.31574	0.31574	0.31574	10.5927	1	0.00113536	0.00937081
1632	exclusion_15:41394104-41394358	15:41394104-41394358	ENSG00000137806	NDUFAF1	0.938973	0.938973	0.938973	0.69872	0.69872	0.69872	13.8261	1	0.000200528	0.00210024
1635	exclusion_15:42560781-42560870	15:42560781-42560870	ENSG00000137814	HAUS2	0.642045	0.642045	0.642045	0.469334	0.469334	0.469334	4.26193	1	0.0389756	0.163361
1639	exclusion_15:49235624-49235739	15:49235624-49235739	ENSG00000156958	GALK2	0.89129	0.89129	0.89129	0.767524	0.767524	0.767524	6.21552	1	0.0126635	0.0703597
1640	exclusion_15:49318971-49319116	15:49318971-49319116	ENSG00000156958	GALK2	0.89236	0.89236	0.89236	0.772071	0.772071	0.772071	6.0942	1	0.0135626	0.0746272
1654	exclusion_15:60390212-60390317	15:60390212-60390317	ENSG00000182718	ANXA2	0.893464	0.893464	0.893464	0.902932	0.902932	0.902932	6.34752	1	0.0117545	0.0662792
1655	exclusion_15:60393037-60393440	15:60393037-60393440	ENSG00000182718	ANXA2	0.99785	0.99785	0.99785	0.996794	0.996794	0.996794	6.43423	1	0.0111941	0.0639104
1657	exclusion_15:60396150-60396427	15:60396150-60396427	ENSG00000182718	ANXA2	0.998555	0.998555	0.998555	0.997817	0.997817	0.997817	5.91994	1	0.0149705	0.0807164
1659	exclusion_15:60397257-60397338	15:60397257-60397338	ENSG00000182718	ANXA2	0.810772	0.810772	0.810772	0.801656	0.801656	0.801656	4.25878	1	0.039048	0.163513
1663	exclusion_15:63061712-63061788	15:63061712-63061788	ENSG00000140416	TPM1	0.777979	0.777979	0.777979	0.658409	0.658409	0.658409	31.6741	1	1.82e-08	5.19e-07
1683	exclusion_15:70677107-70677140	15:70677107-70677140	ENSG00000137831	UACA	0.0196471	0.0196471	0.0196471	0.105139	0.105139	0.105139	16.0847	1	6.06e-05	0.00075815
1685	exclusion_15:72221167-72221284	15:72221167-72221284	ENSG00000067225	PKM	0.740509	0.740509	0.740509	0.720244	0.720244	0.720244	7.92914	1	0.00486448	0.0317061
1690	exclusion_15:73989107-73989257	15:73989107-73989257	ENSG00000067221	STOML1	0.284619	0.284619	0.284619	0.124114	0.124114	0.124114	6.71483	1	0.00956143	0.0561364
1704	exclusion_15:75904490-75904629	15:75904490-75904629	ENSG00000167196	FBXO22	0.125978	0.125978	0.125978	0.0799948	0.0799948	0.0799948	6.96968	1	0.00829021	0.0495022
1705	exclusion_15:75904490-75904633	15:75904490-75904633	ENSG00000167196	FBXO22	0.435681	0.435681	0.435681	0.247974	0.247974	0.247974	12.755	1	0.000355051	0.00344907
1706	exclusion_15:75905577-75905657	15:75905577-75905657	ENSG00000167196	FBXO22	0.824391	0.824391	0.824391	0.691806	0.691806	0.691806	4.75127	1	0.0292766	0.134044
1707	exclusion_15:76227137-76227230	15:76227137-76227230	ENSG00000140374	ETFA	0.991024	0.991024	0.991024	0.952421	0.952421	0.952421	21.7235	1	3.15e-06	5.52e-05
1708	exclusion_15:76227712-76227866	15:76227712-76227866	ENSG00000140374	ETFA	0.99175	0.99175	0.99175	0.941607	0.941607	0.941607	29.0592	1	7.02e-08	1.81e-06
1713	exclusion_15:78156907-78157162	15:78156907-78157162	ENSG00000166411	IDH3A	0.924922	0.924922	0.924922	0.809371	0.809371	0.809371	14.4131	1	0.000146778	0.00160365
1716	exclusion_15:79314540-79314655	15:79314540-79314655	ENSG00000166557	TMED3	0.861682	0.861682	0.861682	0.809524	0.809524	0.809524	5.64379	1	0.0175173	0.0905888
1717	exclusion_15:79846711-79846856	15:79846711-79846856	ENSG00000136371	MTHFS	0.967489	0.967489	0.967489	0.866331	0.866331	0.866331	19.1501	1	1.21e-05	0.000182891
1723	exclusion_15:82539299-82539375	15:82539299-82539375	ENSG00000182774	RPS17	0.990212	0.990212	0.990212	0.98725	0.98725	0.98725	4.18434	1	0.0407991	0.167776
1724	exclusion_15:82557759-82557986	15:82557759-82557986	ENSG00000214575	CPEB1	0.48911	0.48911	0.48911	0.308925	0.308925	0.308925	5.61354	1	0.0178222	0.0918528
1725	exclusion_15:83192251-83192308	15:83192251-83192308	ENSG00000166503	HDGFL3	0.808171	0.808171	0.808171	0.613486	0.613486	0.613486	7.0805	1	0.00779274	0.0470248
1729	exclusion_15:84687624-84687774	15:84687624-84687774	ENSG00000140612	SEC11A	0.0227297	0.0227297	0.0227297	0.0536862	0.0536862	0.0536862	11.5651	1	0.000672013	0.00603884
1732	exclusion_15:89103902-89104044	15:89103902-89104044	ENSG00000140526	ABHD2	0.854201	0.854201	0.854201	0.630241	0.630241	0.630241	23.1781	1	1.48e-06	2.79e-05
1752	exclusion_16:18786239-18786336	16:18786239-18786336	ENSG00000134419	RPS15A	0.784576	0.784576	0.784576	0.795084	0.795084	0.795084	4.69221	1	0.0302997	0.137086
1765	exclusion_16:20824438-20824527	16:20824438-20824527	ENSG00000005189	REXO5	0.150862	0.150862	0.150862	0.501082	0.501082	0.501082	18.761	1	1.48e-05	0.000219889
1767	exclusion_16:20902485-20902717	16:20902485-20902717	ENSG00000102897	LYRM1	0.434227	0.434227	0.434227	0.240506	0.240506	0.240506	13.9577	1	0.000186975	0.00198568
1771	exclusion_16:21978882-21979251	16:21978882-21979251	ENSG00000140740	UQCRC2	0.985851	0.985851	0.985851	0.884531	0.884531	0.884531	63.9902	1	1.25e-15	9.99e-14
1774	exclusion_16:228332-228402	16:228332-228402	ENSG00000007392	LUC7L	0.938953	0.938953	0.938953	0.720389	0.720389	0.720389	50.5951	1	1.14e-12	6.47e-11
1776	exclusion_16:2432960-2433067	16:2432960-2433067	ENSG00000162063	CCNF	0.0672139	0.0672139	0.0672139	0.146588	0.146588	0.146588	4.30824	1	0.0379282	0.159853
1782	exclusion_16:27241352-27241889	16:27241352-27241889	ENSG00000169189	NSMCE1	0.794874	0.794874	0.794874	0.446694	0.446694	0.446694	114.538	1	9.94e-27	2.06e-24
1783	exclusion_16:27241798-27241889	16:27241798-27241889	ENSG00000169189	NSMCE1	0.942729	0.942729	0.942729	0.862012	0.862012	0.862012	10.7105	1	0.00106531	0.00893242
1784	exclusion_16:27268162-27268374	16:27268162-27268374	ENSG00000169189	NSMCE1	0.93277	0.93277	0.93277	0.809904	0.809904	0.809904	33.6443	1	6.62e-09	2.11e-07
1788	exclusion_16:28479643-28479765	16:28479643-28479765	ENSG00000188603	CLN3	0.962822	0.962822	0.962822	0.8809	0.8809	0.8809	11.5176	1	0.0006894	0.00615864
1793	exclusion_16:29803398-29803608	16:29803398-29803608	ENSG00000079616	KIF22	0.13079	0.13079	0.13079	0.0419103	0.0419103	0.0419103	8.163	1	0.00427537	0.0287719
1803	exclusion_16:30081258-30081310	16:30081258-30081310	ENSG00000149923	PPP4C	0.030142	0.030142	0.030142	0.06012	0.06012	0.06012	5.89206	1	0.0152093	0.0816177
1813	exclusion_16:30721188-30721476	16:30721188-30721476	ENSG00000282034	AC106886.5	0.368523	0.368523	0.368523	0.777939	0.777939	0.777939	28.7277	1	8.33e-08	2.06e-06
1814	exclusion_16:30722562-30722748	16:30722562-30722748	ENSG00000080603	SRCAP	0.500626	0.500626	0.500626	0.827049	0.827049	0.827049	22.5732	1	2.02e-06	3.73e-05
1830	exclusion_16:4343482-4343616	16:4343482-4343616	ENSG00000217930	PAM16	0.905143	0.905143	0.905143	0.86628	0.86628	0.86628	6.70387	1	0.00962039	0.0564099
1838	exclusion_16:4821546-4821597	16:4821546-4821597	ENSG00000140632	GLYR1	0.05412	0.05412	0.05412	0.127343	0.127343	0.127343	4.74354	1	0.0294086	0.134159
1840	exclusion_16:4843403-4843602	16:4843403-4843602	ENSG00000140632	GLYR1	0.921776	0.921776	0.921776	0.809919	0.809919	0.809919	7.57632	1	0.00591399	0.0371643
1841	exclusion_16:491133-491268	16:491133-491268	ENSG00000090565	RAB11FIP3	0.52181	0.52181	0.52181	0.181338	0.181338	0.181338	10.1179	1	0.00146836	0.0116345
1845	exclusion_16:56618178-56618244	16:56618178-56618244	ONT.2715	ONT.2715	0.0428296	0.0428296	0.0428296	0.0697703	0.0697703	0.0697703	4.18804	1	0.0407101	0.167776
1856	exclusion_16:634888-635340	16:634888-635340	ENSG00000130731	METTL26	0.283464	0.283464	0.283464	0.212811	0.212811	0.212811	4.1842	1	0.0408025	0.167776
1858	exclusion_16:635611-635774	16:635611-635774	ENSG00000130731	METTL26	0.33075	0.33075	0.33075	0.272876	0.272876	0.272876	6.46739	1	0.0109872	0.0628075
1860	exclusion_16:66563121-66563217	16:66563121-66563217	ENSG00000217555	CKLF	0.0393175	0.0393175	0.0393175	0.0761336	0.0761336	0.0761336	4.34336	1	0.0371535	0.157024
1861	exclusion_16:66826676-66826780	16:66826676-66826780	ENSG00000159593	NAE1	0.0261409	0.0261409	0.0261409	0.0676896	0.0676896	0.0676896	5.19902	1	0.0225997	0.110595
1865	exclusion_16:67445811-67445965	16:67445811-67445965	ENSG00000159720	ATP6V0D1	0.988652	0.988652	0.988652	0.95987	0.95987	0.95987	11.5221	1	0.000687727	0.00615577
1884	exclusion_16:70550649-70550678	16:70550649-70550678	ENSG00000189091	SF3B3	0.931808	0.931808	0.931808	0.75554	0.75554	0.75554	52.2438	1	4.9e-13	2.9e-11
1890	exclusion_16:75095597-75095750	16:75095597-75095750	ENSG00000186187	ZNRF1	0.457984	0.457984	0.457984	0.759875	0.759875	0.759875	8.30783	1	0.00394745	0.0270013
1891	exclusion_16:75301756-75301905	16:75301756-75301905	ENSG00000153774	CFDP1	0.960601	0.960601	0.960601	0.893883	0.893883	0.893883	13.229	1	0.000275649	0.0027662
1892	exclusion_16:75391379-75391508	16:75391379-75391508	ENSG00000153774	CFDP1	0.845822	0.845822	0.845822	0.585786	0.585786	0.585786	72.7597	1	1.46e-17	1.45e-15
1897	exclusion_16:80980769-80980879	16:80980769-80980879	ENSG00000103121	CMC2	0.613581	0.613581	0.613581	0.564783	0.564783	0.564783	5.07336	1	0.0242963	0.117012
1898	exclusion_16:80981805-80981877	16:80981805-80981877	ENSG00000103121	CMC2	0.0509836	0.0509836	0.0509836	0.0869236	0.0869236	0.0869236	5.98631	1	0.0144173	0.0786652
1899	exclusion_16:80988539-80988596	16:80988539-80988596	ENSG00000103121	CMC2	0.919846	0.919846	0.919846	0.86242	0.86242	0.86242	15.3082	1	9.13e-05	0.00107396
1900	exclusion_16:80991753-80991957	16:80991753-80991957	ENSG00000103121	CMC2	0.957704	0.957704	0.957704	0.975916	0.975916	0.975916	4.68553	1	0.0304176	0.137206
1901	exclusion_16:80996922-80997020	16:80996922-80997020	ENSG00000103121	CMC2	0.936414	0.936414	0.936414	0.901545	0.901545	0.901545	7.45655	1	0.0063206	0.0393935
1904	exclusion_16:84503957-84504147	16:84503957-84504147	ENSG00000140950	MEAK7	0.869042	0.869042	0.869042	0.701266	0.701266	0.701266	9.51464	1	0.00203839	0.0153503
1908	exclusion_16:85804539-85804661	16:85804539-85804661	ENSG00000131143	COX4I1	0.999001	0.999001	0.999001	0.996041	0.996041	0.996041	9.88941	1	0.00166233	0.0129242
1909	exclusion_16:8635038-8635079	16:8635038-8635079	ENSG00000067365	METTL22	0.0536401	0.0536401	0.0536401	0.359456	0.359456	0.359456	98.0188	1	4.14e-23	7.26e-21
1910	exclusion_16:8639362-8639676	16:8639362-8639676	ENSG00000067365	METTL22	0.972957	0.972957	0.972957	0.767532	0.767532	0.767532	60.4071	1	7.71e-15	5.41e-13
1911	exclusion_16:86548034-86548111	16:86548034-86548111	ENSG00000103248	MTHFSD	0.603362	0.603362	0.603362	0.336192	0.336192	0.336192	11.6031	1	0.000658409	0.00592828
1916	exclusion_16:88859344-88859750	16:88859344-88859750	ENSG00000167515	TRAPPC2L	0.151948	0.151948	0.151948	0.0573058	0.0573058	0.0573058	10.2414	1	0.0013732	0.0109376
1920	exclusion_16:89689251-89689324	16:89689251-89689324	ENSG00000185324	CDK10	0.062303	0.062303	0.062303	0.131021	0.131021	0.131021	4.5139	1	0.0336205	0.148282
1921	exclusion_16:89878460-89878627	16:89878460-89878627	ENSG00000141002	TCF25	0.935469	0.935469	0.935469	0.80327	0.80327	0.80327	24.4715	1	7.54e-07	1.51e-05
1939	exclusion_17:17893660-17893810	17:17893660-17893810	ENSG00000175662	TOM1L2	0.339691	0.339691	0.339691	0.180407	0.180407	0.180407	5.34778	1	0.0207487	0.103909
1940	exclusion_17:18021421-18021663	17:18021421-18021663	ENSG00000171953	ATPAF2	0.926188	0.926188	0.926188	0.650794	0.650794	0.650794	12.9148	1	0.000325993	0.00322174
1945	exclusion_17:18867281-18867334	17:18867281-18867334	ENSG00000141127	PRPSAP2	0.142425	0.142425	0.142425	0.264409	0.264409	0.264409	7.46365	1	0.00629573	0.0393461
1947	exclusion_17:2087074-2087298	17:2087074-2087298	ENSG00000070366	SMG6	0.964928	0.964928	0.964928	0.904701	0.904701	0.904701	5.24928	1	0.0219558	0.108173
1953	exclusion_17:28330110-28330228	17:28330110-28330228	ENSG00000109083	IFT20	0.629411	0.629411	0.629411	0.829842	0.829842	0.829842	25.7998	1	3.79e-07	8.06e-06
1954	exclusion_17:28332145-28332382	17:28332145-28332382	ENSG00000109083	IFT20	0.406661	0.406661	0.406661	0.250983	0.250983	0.250983	13.4035	1	0.000251149	0.00256555
1958	exclusion_17:28885856-28885947	17:28885856-28885947	ENSG00000132589	FLOT2	0.767948	0.767948	0.767948	0.617443	0.617443	0.617443	5.97192	1	0.0145354	0.0791201
1959	exclusion_17:29085603-29085648	17:29085603-29085648	ENSG00000196535	MYO18A	0.328155	0.328155	0.328155	0.588027	0.588027	0.588027	10.03	1	0.00154009	0.0121396
1962	exclusion_17:30117301-30117332	17:30117301-30117332	ENSG00000126653	NSRP1	0.957573	0.957573	0.957573	0.859671	0.859671	0.859671	12.2819	1	0.000457362	0.00428754
1966	exclusion_17:30273415-30273479	17:30273415-30273479	ENSG00000108578	BLMH	0.975061	0.975061	0.975061	0.875389	0.875389	0.875389	10.7083	1	0.00106656	0.00893242
1967	exclusion_17:30510879-30510909	17:30510879-30510909	ENSG00000108587	GOSR1	0.046913	0.046913	0.046913	0.15727	0.15727	0.15727	9.3878	1	0.00218434	0.0163682
1977	exclusion_17:36486934-36486966	17:36486934-36486966	ENSG00000273611	ZNHIT3	0.101835	0.101835	0.101835	0.228161	0.228161	0.228161	17.5192	1	2.84e-05	0.000398177
1979	exclusion_17:3723287-3723383	17:3723287-3723383	ENSG00000083457	ITGAE	0.588323	0.588323	0.588323	0.475852	0.475852	0.475852	16.2735	1	5.48e-05	0.00069774
1985	exclusion_17:38320617-38320767	17:38320617-38320767	ENSG00000278845	MRPL45	0.0339173	0.0339173	0.0339173	0.0683978	0.0683978	0.0683978	10.4313	1	0.001239	0.0099557
1988	exclusion_17:38815624-38815741	17:38815624-38815741	ENSG00000273559	CWC25	0.811069	0.811069	0.811069	0.709807	0.709807	0.709807	8.5297	1	0.00349397	0.0243775
1993	exclusion_17:40639980-40640078	17:40639980-40640078	ENSG00000073584	SMARCE1	0.936093	0.936093	0.936093	0.909608	0.909608	0.909608	5.76292	1	0.0163679	0.0864102
1994	exclusion_17:40642454-40642559	17:40642454-40642559	ENSG00000073584	SMARCE1	0.0724675	0.0724675	0.0724675	0.11355	0.11355	0.11355	7.86927	1	0.00502818	0.0326796
1995	exclusion_17:40645575-40645619	17:40645575-40645619	ENSG00000073584	SMARCE1	0.0688676	0.0688676	0.0688676	0.109678	0.109678	0.109678	5.48168	1	0.0192168	0.0973446
1999	exclusion_17:41987594-41987694	17:41987594-41987694	ENSG00000168259	DNAJC7	0.979006	0.979006	0.979006	0.83615	0.83615	0.83615	113.25	1	1.9e-26	3.61e-24
2000	exclusion_17:42003358-42003557	17:42003358-42003557	ENSG00000168259	DNAJC7	0.936871	0.936871	0.936871	0.795466	0.795466	0.795466	79.1682	1	5.7e-19	6.19e-17
2008	exclusion_17:42508571-42508589	17:42508571-42508589	ENSG00000033627	ATP6V0A1	0.469118	0.469118	0.469118	0.649923	0.649923	0.649923	9.8485	1	0.00169971	0.013103
2010	exclusion_17:42564982-42565047	17:42564982-42565047	ENSG00000068120	COASY	0.0353268	0.0353268	0.0353268	0.0718618	0.0718618	0.0718618	12.7762	1	0.000351051	0.00341749
2013	exclusion_17:42774243-42774327	17:42774243-42774327	ENSG00000131475	VPS25	0.699557	0.699557	0.699557	0.63096	0.63096	0.63096	8.51802	1	0.00351648	0.0244596
2015	exclusion_17:42834093-42834256	17:42834093-42834256	ENSG00000131467	PSME3	0.901174	0.901174	0.901174	0.864391	0.864391	0.864391	6.40446	1	0.0113834	0.0645059
2017	exclusion_17:42838730-42838799	17:42838730-42838799	ENSG00000131467	PSME3	0.0585959	0.0585959	0.0585959	0.0287775	0.0287775	0.0287775	7.96869	1	0.00475932	0.0311993
2018	exclusion_17:42953723-42953778	17:42953723-42953778	ENSG00000108825	PTGES3L-AARSD1	0.0360336	0.0360336	0.0360336	0.136534	0.136534	0.136534	9.78696	1	0.00175754	0.0135031
2027	exclusion_17:44074968-44075087	17:44074968-44075087	ENSG00000141349	G6PC3	0.291713	0.291713	0.291713	0.244912	0.244912	0.244912	4.41418	1	0.0356414	0.153583
2029	exclusion_17:44187906-44188009	17:44187906-44188009	ENSG00000168591	TMUB2	0.582607	0.582607	0.582607	0.730514	0.730514	0.730514	9.1943	1	0.0024277	0.018014
2036	exclusion_17:45081865-45081995	17:45081865-45081995	ENSG00000136448	NMT1	0.983704	0.983704	0.983704	0.944151	0.944151	0.944151	16.7367	1	4.29e-05	0.000565449
2039	exclusion_17:45477899-45478147	17:45477899-45478147	ENSG00000225190	PLEKHM1	0.395058	0.395058	0.395058	0.171994	0.171994	0.171994	15.4521	1	8.46e-05	0.00101995
2040	exclusion_17:46935028-46935169	17:46935028-46935169	ENSG00000108433	GOSR2	0.0404757	0.0404757	0.0404757	0.020387	0.020387	0.020387	4.68389	1	0.0304468	0.137206
2056	exclusion_17:48936854-48936933	17:48936854-48936933	ENSG00000159210	SNF8	0.913807	0.913807	0.913807	0.840454	0.840454	0.840454	4.9196	1	0.0265537	0.125366
2058	exclusion_17:4953050-4953109	17:4953050-4953109	ENSG00000108515	ENO3	0.190121	0.190121	0.190121	0.469752	0.469752	0.469752	4.42648	1	0.0353853	0.153047
2068	exclusion_17:50464525-50464599	17:50464525-50464599	ENSG00000167107	ACSF2	0.792226	0.792226	0.792226	0.645417	0.645417	0.645417	5.27614	1	0.0216197	0.107064
2069	exclusion_17:50737286-50737479	17:50737286-50737479	ENSG00000108848	LUC7L3	0.922485	0.922485	0.922485	0.843416	0.843416	0.843416	22.9708	1	1.64e-06	3.07e-05
2072	exclusion_17:50975862-50975901	17:50975862-50975901	ENSG00000008294	SPAG9	0.219401	0.219401	0.219401	0.0382259	0.0382259	0.0382259	72.4748	1	1.69e-17	1.64e-15
2073	exclusion_17:51031680-51031722	17:51031680-51031722	ENSG00000008294	SPAG9	0.908617	0.908617	0.908617	0.983867	0.983867	0.983867	25.1041	1	5.43e-07	1.12e-05
2075	exclusion_17:51154224-51154444	17:51154224-51154444	ENSG00000239672	NME1	0.932693	0.932693	0.932693	0.903143	0.903143	0.903143	34.2343	1	4.89e-09	1.61e-07
2077	exclusion_17:5380363-5380462	17:5380363-5380462	ENSG00000029725	RABEP1	0.137407	0.137407	0.137407	0.30028	0.30028	0.30028	4.86887	1	0.0273454	0.127911
2081	exclusion_17:5477847-5477999	17:5477847-5477999	ENSG00000072849	DERL2	0.963487	0.963487	0.963487	0.92562	0.92562	0.92562	7.35822	1	0.00667568	0.0412119
2085	exclusion_17:56908746-56908877	17:56908746-56908877	ENSG00000121060	TRIM25	0.965633	0.965633	0.965633	0.921516	0.921516	0.921516	3.92784	1	0.0474929	0.187665
2092	exclusion_17:58696692-58696859	17:58696692-58696859	ENSG00000108384	RAD51C	0.0158979	0.0158979	0.0158979	0.0427747	0.0427747	0.0427747	8.56028	1	0.00343577	0.0241192
2093	exclusion_17:58705877-58706022	17:58705877-58706022	ENSG00000108384	RAD51C	0.937091	0.937091	0.937091	0.866034	0.866034	0.866034	19.7721	1	8.72e-06	0.000137065
2095	exclusion_17:58720745-58720812	17:58720745-58720812	ENSG00000108384	RAD51C	0.0370374	0.0370374	0.0370374	0.115278	0.115278	0.115278	26.5806	1	2.53e-07	5.46e-06
2096	exclusion_17:58732483-58732544	17:58732483-58732544	ENSG00000108384	RAD51C	0.00914311	0.00914311	0.00914311	0.0297821	0.0297821	0.0297821	8.13608	1	0.0043393	0.0289881
2101	exclusion_17:59893795-59893924	17:59893795-59893924	ENSG00000108443	RPS6KB1	0.18254	0.18254	0.18254	0.464262	0.464262	0.464262	13.1507	1	0.000287409	0.00287157
2102	exclusion_17:59930799-59931052	17:59930799-59931052	ENSG00000108443	RPS6KB1	0.954524	0.954524	0.954524	0.750403	0.750403	0.750403	16.6358	1	4.53e-05	0.000591195
2111	exclusion_17:63707246-63707418	17:63707246-63707418	ENSG00000266173	STRADA	0.0375071	0.0375071	0.0375071	0.13239	0.13239	0.13239	10.6884	1	0.00107808	0.00899589
2112	exclusion_17:63717074-63717154	17:63717074-63717154	ENSG00000266173	STRADA	0.946482	0.946482	0.946482	0.827923	0.827923	0.827923	10.7729	1	0.00102998	0.00869
2115	exclusion_17:63772776-63772863	17:63772776-63772863	ENSG00000108588	CCDC47	0.920802	0.920802	0.920802	0.844686	0.844686	0.844686	8.30528	1	0.00395301	0.0270013
2117	exclusion_17:63822664-63822762	17:63822664-63822762	ENSG00000108592	FTSJ3	0.984471	0.984471	0.984471	0.909861	0.909861	0.909861	41.7509	1	1.04e-10	4.29e-09
2121	exclusion_17:64007740-64007822	17:64007740-64007822	ENSG00000108622	ICAM2	0.3683	0.3683	0.3683	0.442839	0.442839	0.442839	3.89084	1	0.0485501	0.190671
2122	exclusion_17:6450027-6450072	17:6450027-6450072	ENSG00000129195	PIMREG	0.0817398	0.0817398	0.0817398	0.262288	0.262288	0.262288	9.63792	1	0.001906	0.0145213
2133	exclusion_17:6649981-6650078	17:6649981-6650078	ENSG00000108590	MED31	0.107297	0.107297	0.107297	0.193556	0.193556	0.193556	11.233	1	0.000803572	0.00701355
2134	exclusion_17:67361094-67361261	17:67361094-67361261	ENSG00000197170	PSMD12	0.976536	0.976536	0.976536	0.929711	0.929711	0.929711	13.9954	1	0.000183256	0.00195074
2138	exclusion_17:67963332-67963506	17:67963332-67963506	ENSG00000171634	BPTF	0.373518	0.373518	0.373518	0.551023	0.551023	0.551023	4.70699	1	0.0300402	0.136318
2139	exclusion_17:7013318-7013516	17:7013318-7013516	ENSG00000219200	RNASEK	0.921316	0.921316	0.921316	0.899115	0.899115	0.899115	4.09078	1	0.0431177	0.175084
2140	exclusion_17:7013318-7013535	17:7013318-7013535	ENSG00000219200	RNASEK	0.984352	0.984352	0.984352	0.969569	0.969569	0.969569	7.6992	1	0.00552453	0.0351533
2157	exclusion_17:75149090-75149185	17:75149090-75149185	ENSG00000189159	JPT1	0.67539	0.67539	0.67539	0.580766	0.580766	0.580766	17.0882	1	3.57e-05	0.000480997
2158	exclusion_17:75208526-75208620	17:75208526-75208620	ENSG00000125450	NUP85	0.182444	0.182444	0.182444	0.117815	0.117815	0.117815	4.71784	1	0.0298511	0.13573
2166	exclusion_17:75325897-75326020	17:75325897-75326020	ENSG00000177885	GRB2	0.222801	0.222801	0.222801	0.108775	0.108775	0.108775	9.42881	1	0.00213602	0.016059
2167	exclusion_17:75671815-75671863	17:75671815-75671863	ENSG00000161526	SAP30BP	0.0240606	0.0240606	0.0240606	0.0638869	0.0638869	0.0638869	25.295	1	4.92e-07	1.02e-05
2168	exclusion_17:75690670-75690772	17:75690670-75690772	ENSG00000161526	SAP30BP	0.846553	0.846553	0.846553	0.678658	0.678658	0.678658	69.3729	1	8.15e-17	7.28e-15
2172	exclusion_17:75705610-75705693	17:75705610-75705693	ENSG00000161526	SAP30BP	0.863779	0.863779	0.863779	0.83614	0.83614	0.83614	3.87397	1	0.0490405	0.191784
2175	exclusion_17:75900981-75901027	17:75900981-75901027	ENSG00000267426	AC087289.3	0.00648376	0.00648376	0.00648376	0.017749	0.017749	0.017749	4.20215	1	0.0403728	0.167065
2176	exclusion_17:75901200-75901273	17:75901200-75901273	ENSG00000267426	AC087289.3	0.010208	0.010208	0.010208	0.0434039	0.0434039	0.0434039	15.1065	1	0.000101614	0.00118204
2182	exclusion_17:76089674-76089762	17:76089674-76089762	ENSG00000182473	EXOC7	0.907584	0.907584	0.907584	0.802246	0.802246	0.802246	8.38972	1	0.0037735	0.0260092
2183	exclusion_17:76090328-76090397	17:76090328-76090397	ENSG00000182473	EXOC7	0.948003	0.948003	0.948003	0.858466	0.858466	0.858466	28.7353	1	8.3e-08	2.06e-06
2184	exclusion_17:76090328-76090481	17:76090328-76090481	ENSG00000182473	EXOC7	0.762871	0.762871	0.762871	0.599162	0.599162	0.599162	20.094	1	7.37e-06	0.000119541
2187	exclusion_17:7627362-7627414	17:7627362-7627414	ENSG00000141504	SAT2	0.0339253	0.0339253	0.0339253	0.169811	0.169811	0.169811	19.6688	1	9.21e-06	0.000144184
2190	exclusion_17:76721262-76721356	17:76721262-76721356	ENSG00000070495	JMJD6	0.817638	0.817638	0.817638	0.681086	0.681086	0.681086	14.2339	1	0.000161435	0.00174702
2194	exclusion_17:77210889-77211125	17:77210889-77211125	ENSG00000129657	SEC14L1	0.976521	0.976521	0.976521	0.934454	0.934454	0.934454	27.9108	1	1.27e-07	2.95e-06
2195	exclusion_17:77294773-77294903	17:77294773-77294903	ENSG00000184640	SEPT9	0.847883	0.847883	0.847883	0.323825	0.323825	0.323825	28.368	1	1e-07	2.42e-06
2196	exclusion_17:780683-780738	17:780683-780738	ENSG00000167699	GLOD4	0.956086	0.956086	0.956086	0.897809	0.897809	0.897809	15.0784	1	0.000103139	0.00119264
2199	exclusion_17:78220746-78220863	17:78220746-78220863	ENSG00000089685	BIRC5	0.986358	0.986358	0.986358	0.954621	0.954621	0.954621	19.4315	1	1.04e-05	0.000159953
2200	exclusion_17:78222827-78222992	17:78222827-78222992	ENSG00000089685	BIRC5	0.863994	0.863994	0.863994	0.766037	0.766037	0.766037	39.9422	1	2.62e-10	1.03e-08
2203	exclusion_17:78972969-78973343	17:78972969-78973343	ENSG00000108679	LGALS3BP	0.608597	0.608597	0.608597	0.368381	0.368381	0.368381	4.09749	1	0.0429469	0.174702
2207	exclusion_17:7931505-7931576	17:7931505-7931576	ENSG00000170043	TRAPPC1	0.0713906	0.0713906	0.0713906	0.10153	0.10153	0.10153	4.44039	1	0.0350982	0.15223
2227	exclusion_17:8210176-8210249	17:8210176-8210249	ENSG00000178999	AURKB	0.190896	0.190896	0.190896	0.11828	0.11828	0.11828	17.0754	1	3.59e-05	0.000482816
2229	exclusion_17:82245975-82246039	17:82245975-82246039	ENSG00000141551	CSNK1D	0.404908	0.404908	0.404908	0.524733	0.524733	0.524733	6.60305	1	0.0101804	0.0590853
2233	exclusion_17:82478570-82478667	17:82478570-82478667	ENSG00000141562	NARF	0.931447	0.931447	0.931447	0.800944	0.800944	0.800944	30.0677	1	4.17e-08	1.12e-06
2234	exclusion_17:82480406-82480544	17:82480406-82480544	ENSG00000141562	NARF	0.938137	0.938137	0.938137	0.813432	0.813432	0.813432	28.2242	1	1.08e-07	2.58e-06
2236	exclusion_17:82720760-82720841	17:82720760-82720841	ENSG00000141560	FN3KRP	0.92675	0.92675	0.92675	0.704288	0.704288	0.704288	18.028	1	2.18e-05	0.000314843
2238	exclusion_17:82937845-82937959	17:82937845-82937959	ENSG00000141556	TBCD	0.799164	0.799164	0.799164	0.630764	0.630764	0.630764	4.22214	1	0.0398997	0.165861
2239	exclusion_17:83005574-83005671	17:83005574-83005671	ENSG00000175711	B3GNTL1	0.919774	0.919774	0.919774	0.804442	0.804442	0.804442	13.0223	1	0.000307804	0.00305524
2244	exclusion_17:9505037-9505162	17:9505037-9505162	ENSG00000170310	STX8	0.0167896	0.0167896	0.0167896	0.0617515	0.0617515	0.0617515	12.3443	1	0.000442343	0.00416387
2259	exclusion_18:46093365-46093179	18:46093365-46093179	ENSG00000152234	ATP5F1A	0.943489	0.943489	0.943489	0.890165	0.890165	0.890165	20.7847	1	5.14e-06	8.77e-05
2260	exclusion_18:49488566-49488499	18:49488566-49488499	ENSG00000215472	RPL17-C18orf32	0.430505	0.430505	0.430505	0.642828	0.642828	0.642828	5.8778	1	0.015333	0.0818958
2261	exclusion_18:49491445-49491404	18:49491445-49491404	ENSG00000215472	RPL17-C18orf32	0.00657155	0.00657155	0.00657155	0.0117299	0.0117299	0.0117299	5.23471	1	0.0221405	0.108816
2262	exclusion_18:49491584-49491531	18:49491584-49491531	ENSG00000265681	RPL17	0.00583031	0.00583031	0.00583031	0.010646	0.010646	0.010646	4.89053	1	0.0270044	0.126837
2263	exclusion_18:56613997-56613835	18:56613997-56613835	ENSG00000091164	TXNL1	0.959017	0.959017	0.959017	0.914074	0.914074	0.914074	6.52311	1	0.0106482	0.061254
2277	exclusion_19:10680345-10680443	19:10680345-10680443	ENSG00000129351	ILF3	0.00366118	0.00366118	0.00366118	0.0149712	0.0149712	0.0149712	6.72078	1	0.00952959	0.0560217
2279	exclusion_19:1093755-1093903	19:1093755-1093903	ENSG00000099817	POLR2E	0.720012	0.720012	0.720012	0.584361	0.584361	0.584361	4.32778	1	0.0374951	0.158174
2280	exclusion_19:1093903-1094078	19:1093903-1094078	ENSG00000099817	POLR2E	0.0243337	0.0243337	0.0243337	0.0448816	0.0448816	0.0448816	8.43106	1	0.00368864	0.0255402
2287	exclusion_19:11555521-11555719	19:11555521-11555719	ENSG00000130165	ELOF1	0.979918	0.979918	0.979918	0.937643	0.937643	0.937643	12.2154	1	0.00047397	0.00441597
2290	exclusion_19:1271139-1271246	19:1271139-1271246	ENSG00000099622	CIRBP	0.0144812	0.0144812	0.0144812	0.0319254	0.0319254	0.0319254	4.55795	1	0.0327663	0.145217
2295	exclusion_19:12948496-12948552	19:12948496-12948552	ENSG00000179262	RAD23A	0.0318558	0.0318558	0.0318558	0.161091	0.161091	0.161091	138.673	1	5.19e-32	1.39e-29
2297	exclusion_19:13078612-13078735	19:13078612-13078735	ENSG00000008441	NFIX	0.308906	0.308906	0.308906	0.181463	0.181463	0.181463	6.33295	1	0.0118515	0.0667434
2300	exclusion_19:13775470-13775613	19:13775470-13775613	ENSG00000104979	C19orf53	0.994487	0.994487	0.994487	0.989919	0.989919	0.989919	3.88668	1	0.0486704	0.190828
2303	exclusion_19:1439605-1439826	19:1439605-1439826	ENSG00000115268	RPS15	0.978659	0.978659	0.978659	0.968489	0.968489	0.968489	4.48873	1	0.0341189	0.149581
2311	exclusion_19:1602293-1602426	19:1602293-1602426	ENSG00000127540	UQCR11	0.970485	0.970485	0.970485	0.956199	0.956199	0.956199	7.839	1	0.00511309	0.0331841
2325	exclusion_19:18348947-18349068	19:18348947-18349068	ENSG00000130517	PGPEP1	0.926765	0.926765	0.926765	0.727144	0.727144	0.727144	12.4425	1	0.00041967	0.00397508
2340	exclusion_19:19197520-19197621	19:19197520-19197621	ENSG00000064490	RFXANK	0.0210732	0.0210732	0.0210732	0.0877461	0.0877461	0.0877461	21.9038	1	2.87e-06	5.06e-05
2344	exclusion_19:2271384-2271530	19:2271384-2271530	ENSG00000104904	OAZ1	0.0204412	0.0204412	0.0204412	0.0311006	0.0311006	0.0311006	12.2645	1	0.000461669	0.00431351
2345	exclusion_19:2324741-2324912	19:2324741-2324912	ENSG00000130332	LSM7	0.902978	0.902978	0.902978	0.774842	0.774842	0.774842	43.5155	1	4.21e-11	1.88e-09
2346	exclusion_19:2325979-2326139	19:2325979-2326139	ENSG00000130332	LSM7	0.951735	0.951735	0.951735	0.858925	0.858925	0.858925	9.82924	1	0.00171759	0.0132185
2360	exclusion_19:35546944-35547029	19:35546944-35547029	ENSG00000105677	TMEM147	0.0438053	0.0438053	0.0438053	0.0987081	0.0987081	0.0987081	11.056	1	0.000884012	0.00762795
2364	exclusion_19:35744625-35744738	19:35744625-35744738	ENSG00000161265	U2AF1L4	0.422629	0.422629	0.422629	0.180124	0.180124	0.180124	11.4883	1	0.000700371	0.00622507
2370	exclusion_19:38632429-38632496	19:38632429-38632496	ENSG00000178982	EIF3K	0.00173432	0.00173432	0.00173432	0.00620407	0.00620407	0.00620407	7.97596	1	0.00474026	0.0311191
2371	exclusion_19:38632600-38632678	19:38632600-38632678	ENSG00000178982	EIF3K	0.0206751	0.0206751	0.0206751	0.0133331	0.0133331	0.0133331	4.01574	1	0.0450776	0.18072
2372	exclusion_19:38633383-38633516	19:38633383-38633516	ENSG00000178982	EIF3K	0.960169	0.960169	0.960169	0.94182	0.94182	0.94182	9.8789	1	0.00167185	0.0129716
2374	exclusion_19:38889253-38889323	19:38889253-38889323	ENSG00000068903	SIRT2	0.97874	0.97874	0.97874	0.928269	0.928269	0.928269	10.9741	1	0.000923921	0.00792728
2380	exclusion_19:39485543-39485602	19:39485543-39485602	ENSG00000105197	TIMM50	0.0317566	0.0317566	0.0317566	0.0567686	0.0567686	0.0567686	6.42039	1	0.0112817	0.0641693
2386	exclusion_19:40758351-40758577	19:40758351-40758577	ENSG00000077312	SNRPA	0.987083	0.987083	0.987083	0.960143	0.960143	0.960143	10.4541	1	0.00122377	0.00988408
2387	exclusion_19:41239693-41239720	19:41239693-41239720	ENSG00000167601	AXL	0.247585	0.247585	0.247585	0.329235	0.329235	0.329235	3.87755	1	0.0489359	0.19154
2389	exclusion_19:41418724-41418874	19:41418724-41418874	ENSG00000248098	BCKDHA	0.948154	0.948154	0.948154	0.867806	0.867806	0.867806	7.37542	1	0.00661215	0.0409816
2396	exclusion_19:43526200-43526659	19:43526200-43526659	ENSG00000105755	ETHE1	0.0753205	0.0753205	0.0753205	0.029869	0.029869	0.029869	12.1209	1	0.000498609	0.00460784
2397	exclusion_19:43526514-43526659	19:43526514-43526659	ENSG00000105755	ETHE1	0.0862761	0.0862761	0.0862761	0.0365354	0.0365354	0.0365354	10.6751	1	0.00108589	0.0090445
2405	exclusion_19:45413676-45413745	19:45413676-45413745	ENSG00000012061	ERCC1	0.0359202	0.0359202	0.0359202	0.0186364	0.0186364	0.0186364	6.66226	1	0.00984762	0.057507
2412	exclusion_19:46839464-46839578	19:46839464-46839578	ENSG00000042753	AP2S1	0.0103272	0.0103272	0.0103272	0.00537383	0.00537383	0.00537383	4.89415	1	0.0269479	0.126702
2414	exclusion_19:46840514-46840622	19:46840514-46840622	ENSG00000042753	AP2S1	0.992664	0.992664	0.992664	0.971908	0.971908	0.971908	27.4243	1	1.63e-07	3.74e-06
2416	exclusion_19:47158395-47158495	19:47158395-47158495	ENSG00000142230	SAE1	0.996623	0.996623	0.996623	0.969266	0.969266	0.969266	20.5531	1	5.8e-06	9.75e-05
2420	exclusion_19:47205103-47205259	19:47205103-47205259	ENSG00000142230	SAE1	0.991065	0.991065	0.991065	0.978232	0.978232	0.978232	4.69992	1	0.030164	0.136743
2423	exclusion_19:47505336-47505543	19:47505336-47505543	ENSG00000105402	NAPA	0.984866	0.984866	0.984866	0.940981	0.940981	0.940981	20.1373	1	7.21e-06	0.00011728
2424	exclusion_19:47779955-47780068	19:47779955-47780068	ENSG00000178980	SELENOW	0.939286	0.939286	0.939286	0.905576	0.905576	0.905576	4.03574	1	0.0445462	0.179304
2428	exclusion_19:48326829-48326922	19:48326829-48326922	ENSG00000142227	EMP3	0.0734882	0.0734882	0.0734882	0.0534207	0.0534207	0.0534207	9.07641	1	0.00258928	0.0190283
2434	exclusion_19:48955547-48955599	19:48955547-48955599	ENSG00000087088	BAX	0.0874885	0.0874885	0.0874885	0.163918	0.163918	0.163918	27.9139	1	1.27e-07	2.95e-06
2437	exclusion_19:48960238-48960336	19:48960238-48960336	ENSG00000087088	BAX	0.952669	0.952669	0.952669	0.914508	0.914508	0.914508	10.4819	1	0.0012055	0.00977515
2438	exclusion_19:48987193-48987385	19:48987193-48987385	ENSG00000104812	GYS1	0.215581	0.215581	0.215581	0.0592758	0.0592758	0.0592758	9.51907	1	0.00203347	0.0153503
2440	exclusion_19:49102113-49102185	19:49102113-49102185	ENSG00000104852	SNRNP70	0.867529	0.867529	0.867529	0.758953	0.758953	0.758953	6.06516	1	0.0137874	0.0756814
2441	exclusion_19:49102113-49103587	19:49102113-49103587	ENSG00000104852	SNRNP70	0.594109	0.594109	0.594109	0.446612	0.446612	0.446612	10.5719	1	0.00114818	0.00945948
2445	exclusion_19:49448932-49449024	19:49448932-49449024	ENSG00000104872	PIH1D1	0.994746	0.994746	0.994746	0.98066	0.98066	0.98066	6.88762	1	0.00867947	0.0515562
2446	exclusion_19:49490231-49490297	19:49490231-49490297	ENSG00000142541	RPL13A	0.00552802	0.00552802	0.00552802	0.00376924	0.00376924	0.00376924	17.1505	1	3.45e-05	0.000472445
2447	exclusion_19:49558061-49558199	19:49558061-49558199	ENSG00000142546	NOSIP	0.890147	0.890147	0.890147	0.790487	0.790487	0.790487	48.7556	1	2.9e-12	1.54e-10
2455	exclusion_19:49679871-49679925	19:49679871-49679925	ENSG00000126457	PRMT1	0.828157	0.828157	0.828157	0.757345	0.757345	0.757345	17.8658	1	2.37e-05	0.000338553
2465	exclusion_19:54042168-54042196	19:54042168-54042196	ENSG00000189068	VSTM1	0.113006	0.113006	0.113006	0.233083	0.233083	0.233083	12.6572	1	0.000374132	0.00359608
2472	exclusion_19:54206275-54206724	19:54206275-54206724	ENSG00000170889	RPS9	0.0113396	0.0113396	0.0113396	0.00423179	0.00423179	0.00423179	4.73615	1	0.0295351	0.134562
2473	exclusion_19:54206552-54206724	19:54206552-54206724	ENSG00000170889	RPS9	0.838312	0.838312	0.838312	0.540485	0.540485	0.540485	575.622	1	3.36e-127	5.1e-124
2476	exclusion_19:55455635-55455845	19:55455635-55455845	ENSG00000063241	ISOC2	0.520695	0.520695	0.520695	0.323141	0.323141	0.323141	30.7944	1	2.87e-08	8.02e-07
2478	exclusion_19:5611119-5611630	19:5611119-5611630	ENSG00000130254	SAFB2	0.0406266	0.0406266	0.0406266	0.0797702	0.0797702	0.0797702	3.90291	1	0.0482027	0.189811
2485	exclusion_19:57876915-57877042	19:57876915-57877042	ENSG00000204514	ZNF814	0.179786	0.179786	0.179786	0.367908	0.367908	0.367908	8.86551	1	0.00290608	0.0208178
2492	exclusion_19:58392975-58393185	19:58392975-58393185	ENSG00000083845	RPS5	0.0143406	0.0143406	0.0143406	0.0111517	0.0111517	0.0111517	4.86	1	0.0274863	0.128176
2494	exclusion_19:5901334-5901454	19:5901334-5901454	ENSG00000174886	NDUFA11	0.950909	0.950909	0.950909	0.933599	0.933599	0.933599	7.31547	1	0.00683635	0.042033
2499	exclusion_19:6590102-6590136	19:6590102-6590136	ENSG00000125726	CD70	0.0549553	0.0549553	0.0549553	0.0817054	0.0817054	0.0817054	5.27652	1	0.0216149	0.107064
2500	exclusion_19:6732986-6733062	19:6732986-6733062	ENSG00000125734	GPR108	0.0936865	0.0936865	0.0936865	0.0272627	0.0272627	0.0272627	8.99149	1	0.0027124	0.0197938
2507	exclusion_19:8305030-8305156	19:8305030-8305156	ENSG00000167775	CD320	0.0505247	0.0505247	0.0505247	0.0211439	0.0211439	0.0211439	7.23218	1	0.00716084	0.0435578
2508	exclusion_19:8319300-8319394	19:8319300-8319394	ENSG00000267855	NDUFA7	0.984399	0.984399	0.984399	0.967386	0.967386	0.967386	4.03576	1	0.0445457	0.179304
2509	exclusion_19:8473660-8473708	19:8473660-8473708	ENSG00000099783	HNRNPM	0.419196	0.419196	0.419196	0.758669	0.758669	0.758669	11.3342	1	0.000760919	0.00668365
2510	exclusion_19:8473663-8473708	19:8473663-8473708	ENSG00000099783	HNRNPM	0.0305235	0.0305235	0.0305235	0.08818	0.08818	0.08818	14.8598	1	0.000115803	0.00131887
2524	exclusion_19:9814137-9814342	19:9814137-9814342	ENSG00000127452	FBXL12	0.965057	0.965057	0.965057	0.865885	0.865885	0.865885	9.84859	1	0.00169962	0.013103
2526	exclusion_2:101002808-101002701	2:101002808-101002701	ENSG00000071082	RPL31	0.0809503	0.0809503	0.0809503	0.100114	0.100114	0.100114	15.0417	1	0.000105161	0.00120988
2535	exclusion_2:105341701-105341544	2:105341701-105341544	ENSG00000135974	C2orf49	0.930453	0.930453	0.930453	0.811805	0.811805	0.811805	18.7736	1	1.47e-05	0.000219149
2536	exclusion_2:105341701-105341596	2:105341701-105341596	ENSG00000135974	C2orf49	0.955425	0.955425	0.955425	0.905656	0.905656	0.905656	5.73988	1	0.0165839	0.0869461
2541	exclusion_2:109545542-109545459	2:109545542-109545459	ENSG00000186522	SEPT10	0.780081	0.780081	0.780081	0.630438	0.630438	0.630438	9.54743	1	0.00200229	0.0152041
2544	exclusion_2:112652947-112652888	2:112652947-112652888	ENSG00000144136	SLC20A1	0.982902	0.982902	0.982902	0.955576	0.955576	0.955576	4.01767	1	0.0450258	0.18072
2548	exclusion_2:113457209-113457064	2:113457209-113457064	ENSG00000136682	CBWD2	0.952097	0.952097	0.952097	0.816094	0.816094	0.816094	14.5594	1	0.000135809	0.00151282
2562	exclusion_2:130346112-130346017	2:130346112-130346017	ENSG00000136718	IMP4	0.0169096	0.0169096	0.0169096	0.0699239	0.0699239	0.0699239	16.6047	1	4.6e-05	0.000599259
2564	exclusion_2:134945975-134945888	2:134945975-134945888	ENSG00000082258	CCNT2	0.661425	0.661425	0.661425	0.429858	0.429858	0.429858	5.74399	1	0.0165452	0.0869435
2570	exclusion_2:150487455-150487267	2:150487455-150487267	ENSG00000115963	RND3	0.835628	0.835628	0.835628	0.759201	0.759201	0.759201	6.26218	1	0.0123343	0.068614
2571	exclusion_2:152679109-152679055	2:152679109-152679055	ENSG00000196504	PRPF40A	0.0166693	0.0166693	0.0166693	0.0492532	0.0492532	0.0492532	9.31584	1	0.00227181	0.0169123
2577	exclusion_2:171326148-171326041	2:171326148-171326041	ENSG00000123600	METTL8	0.0870704	0.0870704	0.0870704	0.24625	0.24625	0.24625	10.4479	1	0.00122792	0.00988408
2578	exclusion_2:171706564-171706546	2:171706564-171706546	ENSG00000077380	DYNC1I2	0.941583	0.941583	0.941583	0.895342	0.895342	0.895342	10.6298	1	0.0011128	0.00920128
2579	exclusion_2:171712826-171712766	2:171712826-171712766	ENSG00000077380	DYNC1I2	0.904289	0.904289	0.904289	0.837073	0.837073	0.837073	13.9315	1	0.000189594	0.00200881
2580	exclusion_2:171946783-171946707	2:171946783-171946707	ENSG00000128708	HAT1	0.0432675	0.0432675	0.0432675	0.194833	0.194833	0.194833	24.1505	1	8.91e-07	1.77e-05
2582	exclusion_2:174246815-174246714	2:174246815-174246714	ENSG00000138430	OLA1	0.0527939	0.0527939	0.0527939	0.0744346	0.0744346	0.0744346	5.03824	1	0.0247937	0.118656
2587	exclusion_2:178445535-178445425	2:178445535-178445425	ENSG00000180228	PRKRA	0.955494	0.955494	0.955494	0.728127	0.728127	0.728127	15.3299	1	9.03e-05	0.00106555
2590	exclusion_2:189448834-189448800	2:189448834-189448800	ENSG00000115368	WDR75	0.956137	0.956137	0.956137	0.8737	0.8737	0.8737	6.57446	1	0.0103452	0.0597375
2592	exclusion_2:190975430-190975309	2:190975430-190975309	ENSG00000115415	STAT1	0.968382	0.968382	0.968382	0.915666	0.915666	0.915666	3.98148	1	0.046003	0.183529
2597	exclusion_2:197418951-197418895	2:197418951-197418895	ENSG00000115524	SF3B1	0.952314	0.952314	0.952314	0.807424	0.807424	0.807424	53.9609	1	2.05e-13	1.29e-11
2600	exclusion_2:19962327-19962294	2:19962327-19962294	ENSG00000118965	WDR35	0.687886	0.687886	0.687886	0.449072	0.449072	0.449072	4.03557	1	0.0445505	0.179304
2606	exclusion_2:200859746-200859679	2:200859746-200859679	ENSG00000013441	CLK1	0.430275	0.430275	0.430275	0.109656	0.109656	0.109656	50.5402	1	1.17e-12	6.57e-11
2607	exclusion_2:200859747-200859679	2:200859747-200859679	ENSG00000013441	CLK1	0.815789	0.815789	0.815789	0.666665	0.666665	0.666665	3.96013	1	0.0465902	0.184871
2608	exclusion_2:200860215-200860124	2:200860215-200860124	ENSG00000013441	CLK1	0.271541	0.271541	0.271541	0.110318	0.110318	0.110318	10.6981	1	0.00107244	0.00896518
2609	exclusion_2:200861466-200861237	2:200861466-200861237	ENSG00000013441	CLK1	0.399833	0.399833	0.399833	0.104538	0.104538	0.104538	49.3669	1	2.12e-12	1.17e-10
2615	exclusion_2:202278329-202278211	2:202278329-202278211	ENSG00000055044	NOP58	0.945839	0.945839	0.945839	0.807441	0.807441	0.807441	54.7433	1	1.37e-13	9.07e-12
2617	exclusion_2:203272748-203272669	2:203272748-203272669	ENSG00000119004	CYP20A1	0.0675526	0.0675526	0.0675526	0.337216	0.337216	0.337216	21.0735	1	4.42e-06	7.57e-05
2624	exclusion_2:206161132-206160881	2:206161132-206160881	ENSG00000114942	EEF1B2	0.980439	0.980439	0.980439	0.964701	0.964701	0.964701	28.8068	1	8e-08	2.01e-06
2628	exclusion_2:210009736-210009656	2:210009736-210009656	ENSG00000197713	RPE	0.0222692	0.0222692	0.0222692	0.0559985	0.0559985	0.0559985	5.03501	1	0.0248399	0.118752
2635	exclusion_2:216110551-216110466	2:216110551-216110466	ENSG00000079246	XRCC5	0.419903	0.419903	0.419903	0.210841	0.210841	0.210841	6.58003	1	0.0103129	0.0596265
2644	exclusion_2:219247246-219247112	2:219247246-219247112	ENSG00000115661	STK16	0.0451036	0.0451036	0.0451036	0.352306	0.352306	0.352306	62.1621	1	3.16e-15	2.32e-13
2645	exclusion_2:219505555-219505457	2:219505555-219505457	ENSG00000144591	GMPPA	0.0788544	0.0788544	0.0788544	0.151846	0.151846	0.151846	4.81972	1	0.028136	0.130272
2646	exclusion_2:219505761-219505714	2:219505761-219505714	ENSG00000144591	GMPPA	0.0800581	0.0800581	0.0800581	0.15321	0.15321	0.15321	4.76822	1	0.0289898	0.133008
2652	exclusion_2:229860531-229860405	2:229860531-229860405	ENSG00000153827	TRIP12	0.620514	0.620514	0.620514	0.465276	0.465276	0.465276	6.42728	1	0.0112381	0.0640793
2666	exclusion_2:233847461-233847396	2:233847461-233847396	ENSG00000123485	HJURP	0.081691	0.081691	0.081691	0.129205	0.129205	0.129205	4.21989	1	0.0399527	0.165929
2675	exclusion_2:240000387-240000182	2:240000387-240000182	ENSG00000130414	NDUFA10	0.944129	0.944129	0.944129	0.899444	0.899444	0.899444	6.56443	1	0.0104037	0.0599231
2681	exclusion_2:241317599-241317498	2:241317599-241317498	ENSG00000168385	SEPT2	0.391565	0.391565	0.391565	0.259999	0.259999	0.259999	7.39806	1	0.00652942	0.0405287
2685	exclusion_2:241651974-241651883	2:241651974-241651883	ENSG00000168397	ATG4B	0.890878	0.890878	0.890878	0.942929	0.942929	0.942929	3.96884	1	0.0463496	0.184512
2686	exclusion_2:241653369-241653306	2:241653369-241653306	ENSG00000168397	ATG4B	0.894192	0.894192	0.894192	0.790626	0.790626	0.790626	7.67874	1	0.0055875	0.0355044
2687	exclusion_2:241680319-241680228	2:241680319-241680228	ENSG00000168393	DTYMK	0.0659762	0.0659762	0.0659762	0.113228	0.113228	0.113228	12.263	1	0.000462027	0.00431351
2691	exclusion_2:26210814-26210694	2:26210814-26210694	ENSG00000084754	HADHA	0.988386	0.988386	0.988386	0.93739	0.93739	0.93739	41.7121	1	1.06e-10	4.34e-09
2695	exclusion_2:27035728-27035593	2:27035728-27035593	ENSG00000119777	TMEM214	0.283253	0.283253	0.283253	0.157049	0.157049	0.157049	5.59755	1	0.0179856	0.0925905
2696	exclusion_2:272065-272036	2:272065-272036	ENSG00000143727	ACP1	0.798845	0.798845	0.798845	0.643788	0.643788	0.643788	27.3215	1	1.72e-07	3.87e-06
2701	exclusion_2:27317234-27317077	2:27317234-27317077	ENSG00000115204	MPV17	0.972908	0.972908	0.972908	0.860103	0.860103	0.860103	50.6404	1	1.11e-12	6.4e-11
2703	exclusion_2:27373113-27373039	2:27373113-27373039	ENSG00000115234	SNX17	0.953664	0.953664	0.953664	0.901046	0.901046	0.901046	15.6656	1	7.56e-05	0.000920783
2709	exclusion_2:28244862-28244779	2:28244862-28244779	ENSG00000158019	BABAM2	0.00625647	0.00625647	0.00625647	0.0196865	0.0196865	0.0196865	4.5922	1	0.0321177	0.142899
2714	exclusion_2:3274419-3274338	2:3274419-3274338	ENSG00000032389	EIPR1	0.913272	0.913272	0.913272	0.820171	0.820171	0.820171	10.8011	1	0.00101441	0.00860639
2720	exclusion_2:38748653-38748578	2:38748653-38748578	ENSG00000115875	SRSF7	0.0577503	0.0577503	0.0577503	0.0155173	0.0155173	0.0155173	25.4543	1	4.53e-07	9.55e-06
2721	exclusion_2:38749346-38748897	2:38749346-38748897	ENSG00000115875	SRSF7	0.512339	0.512339	0.512339	0.230923	0.230923	0.230923	155.848	1	9.14e-36	2.78e-33
2722	exclusion_2:38749346-38749239	2:38749346-38749239	ENSG00000115875	SRSF7	0.977538	0.977538	0.977538	0.935977	0.935977	0.935977	5.48423	1	0.0191888	0.0973446
2723	exclusion_2:38749705-38749528	2:38749705-38749528	ENSG00000115875	SRSF7	0.057751	0.057751	0.057751	0.0155275	0.0155275	0.0155275	25.4007	1	4.66e-07	9.78e-06
2724	exclusion_2:39757368-39757247	2:39757368-39757247	ENSG00000138050	THUMPD2	0.611051	0.611051	0.611051	0.267104	0.267104	0.267104	20.4297	1	6.19e-06	0.000103242
2725	exclusion_2:39769093-39768900	2:39769093-39768900	ENSG00000138050	THUMPD2	0.819288	0.819288	0.819288	0.659544	0.659544	0.659544	7.14269	1	0.00752702	0.045542
2749	exclusion_2:69423717-69423581	2:69423717-69423581	ENSG00000169599	NFU1	0.0420911	0.0420911	0.0420911	0.192989	0.192989	0.192989	44.7745	1	2.21e-11	1.05e-09
2759	exclusion_2:73767207-73767160	2:73767207-73767160	ENSG00000144048	DUSP11	0.0243143	0.0243143	0.0243143	0.124597	0.124597	0.124597	41.5068	1	1.17e-10	4.74e-09
2762	exclusion_2:73943275-73943171	2:73943275-73943171	ENSG00000114956	DGUOK	0.969819	0.969819	0.969819	0.832668	0.832668	0.832668	28.467	1	9.53e-08	2.32e-06
2770	exclusion_2:74528321-74528247	2:74528321-74528247	ENSG00000115307	AUP1	0.00400343	0.00400343	0.00400343	0.017123	0.017123	0.017123	8.85478	1	0.00292322	0.0208749
2773	exclusion_2:74529282-74529131	2:74529282-74529131	ENSG00000115307	AUP1	0.0473871	0.0473871	0.0473871	0.0301224	0.0301224	0.0301224	4.44689	1	0.0349649	0.152149
2774	exclusion_2:84432354-84432317	2:84432354-84432317	ENSG00000163541	SUCLG1	0.971729	0.971729	0.971729	0.913203	0.913203	0.913203	37.6941	1	8.28e-10	3.09e-08
2775	exclusion_2:84436127-84436051	2:84436127-84436051	ENSG00000163541	SUCLG1	0.970883	0.970883	0.970883	0.94127	0.94127	0.94127	16.211	1	5.67e-05	0.000717111
2785	exclusion_2:85596931-85596856	2:85596931-85596856	ENSG00000168894	RNF181	0.957974	0.957974	0.957974	0.921954	0.921954	0.921954	13.5913	1	0.00022724	0.00235296
2790	exclusion_2:85645899-85645813	2:85645899-85645813	ENSG00000168883	USP39	0.92574	0.92574	0.92574	0.663776	0.663776	0.663776	34.0149	1	5.47e-09	1.78e-07
2791	exclusion_2:85648853-85648760	2:85648853-85648760	ENSG00000168883	USP39	0.742375	0.742375	0.742375	0.544731	0.544731	0.544731	11.2553	1	0.000793977	0.00694311
2792	exclusion_2:86153574-86153559	2:86153574-86153559	ENSG00000132305	IMMT	0.12309	0.12309	0.12309	0.207798	0.207798	0.207798	15.11	1	0.000101427	0.00118204
2810	exclusion_2:96733601-96733518	2:96733601-96733518	ENSG00000114988	LMAN2L	0.0657923	0.0657923	0.0657923	0.14922	0.14922	0.14922	5.96308	1	0.0146085	0.0794228
2811	exclusion_2:96737217-96737136	2:96737217-96737136	ENSG00000114988	LMAN2L	0.970037	0.970037	0.970037	0.858806	0.858806	0.858806	12.7101	1	0.000363692	0.00351263
2812	exclusion_2:97658643-97658426	2:97658643-97658426	ENSG00000115073	ACTR1B	0.133782	0.133782	0.133782	0.351815	0.351815	0.351815	8.90334	1	0.0028465	0.0204553
2813	exclusion_2:97659003-97658878	2:97659003-97658878	ENSG00000115073	ACTR1B	0.133782	0.133782	0.133782	0.351815	0.351815	0.351815	8.90334	1	0.0028465	0.0204553
2815	exclusion_2:99118686-99118550	2:99118686-99118550	ENSG00000135951	TSGA10	0.5	0.5	0.5	0.214533	0.214533	0.214533	4.87277	1	0.0272837	0.127754
2816	exclusion_2:99169610-99169549	2:99169610-99169549	ENSG00000158411	MITD1	0.485188	0.485188	0.485188	0.640746	0.640746	0.640746	6.05979	1	0.0138294	0.0758203
2818	exclusion_2:99173502-99173413	2:99173502-99173413	ENSG00000158411	MITD1	0.491678	0.491678	0.491678	0.287089	0.287089	0.287089	10.646	1	0.00110307	0.00913743
2819	exclusion_2:99371139-99371137	2:99371139-99371137	ENSG00000158417	EIF5B	0.580432	0.580432	0.580432	0.514419	0.514419	0.514419	4.06981	1	0.0436561	0.176797
2823	exclusion_20:13814515-13814417	20:13814515-13814417	ENSG00000101247	NDUFAF5	0.522495	0.522495	0.522495	0.304796	0.304796	0.304796	10.5216	1	0.00117989	0.00961641
2825	exclusion_20:1455719-1455713	20:1455719-1455713	ENSG00000088833	NSFL1C	0.686089	0.686089	0.686089	0.754989	0.754989	0.754989	6.27893	1	0.0122182	0.068302
2826	exclusion_20:1463441-1463334	20:1463441-1463334	ENSG00000088833	NSFL1C	0.950407	0.950407	0.950407	0.903644	0.903644	0.903644	7.93996	1	0.0048355	0.0315624
2828	exclusion_20:17972751-17972706	20:17972751-17972706	ENSG00000125871	MGME1	0.849016	0.849016	0.849016	0.932635	0.932635	0.932635	7.59543	1	0.00585166	0.0369766
2831	exclusion_20:2467315-2467191	20:2467315-2467191	ENSG00000125835	SNRPB	0.866343	0.866343	0.866343	0.689152	0.689152	0.689152	162.311	1	3.54e-37	1.15e-34
2834	exclusion_20:25288225-25288027	20:25288225-25288027	ENSG00000100994	PYGB	0.986381	0.986381	0.986381	0.915492	0.915492	0.915492	33.0818	1	8.84e-09	2.74e-07
2840	exclusion_20:31548793-31548676	20:31548793-31548676	ENSG00000101294	HM13	0.993209	0.993209	0.993209	0.96836	0.96836	0.96836	23.6477	1	1.16e-06	2.21e-05
2845	exclusion_20:31781046-31780938	20:31781046-31780938	ENSG00000088325	TPX2	0.852839	0.852839	0.852839	0.915416	0.915416	0.915416	36.9577	1	1.21e-09	4.26e-08
2846	exclusion_20:3213383-3213318	20:3213383-3213318	ENSG00000125877	ITPA	0.0193029	0.0193029	0.0193029	0.0667073	0.0667073	0.0667073	14.8514	1	0.000116319	0.00131887
2848	exclusion_20:3221466-3221419	20:3221466-3221419	ENSG00000125877	ITPA	0.983628	0.983628	0.983628	0.946273	0.946273	0.946273	13.8941	1	0.0001934	0.00203495
2860	exclusion_20:34929590-34929400	20:34929590-34929400	ENSG00000100983	GSS	0.0724493	0.0724493	0.0724493	0.0343894	0.0343894	0.0343894	15.9512	1	6.5e-05	0.000808394
2863	exclusion_20:35009178-35009031	20:35009178-35009031	ENSG00000100991	TRPC4AP	0.971079	0.971079	0.971079	0.88848	0.88848	0.88848	13.3239	1	0.000262044	0.00265305
2864	exclusion_20:35134155-35134104	20:35134155-35134104	ENSG00000088298	EDEM2	0.914148	0.914148	0.914148	0.805734	0.805734	0.805734	9.8764	1	0.00167412	0.0129716
2868	exclusion_20:35374256-35374183	20:35374256-35374183	ENSG00000101019	UQCC1	0.155887	0.155887	0.155887	0.278815	0.278815	0.278815	13.3938	1	0.000252454	0.00257311
2872	exclusion_20:35543804-35543660	20:35543804-35543660	ENSG00000125991	ERGIC3	0.832557	0.832557	0.832557	0.785893	0.785893	0.785893	8.95404	1	0.00276857	0.0199899
2875	exclusion_20:35630795-35630740	20:35630795-35630740	ENSG00000214078	CPNE1	0.0394153	0.0394153	0.0394153	0.11202	0.11202	0.11202	25.5151	1	4.39e-07	9.3e-06
2877	exclusion_20:35655344-35655201	20:35655344-35655201	ENSG00000214078	CPNE1	0.334921	0.334921	0.334921	0.261651	0.261651	0.261651	6.26514	1	0.0123137	0.0685832
2880	exclusion_20:35713857-35713701	20:35713857-35713701	ENSG00000131051	RBM39	0.992682	0.992682	0.992682	0.955876	0.955876	0.955876	26.647	1	2.44e-07	5.3e-06
2881	exclusion_20:35713857-35713704	20:35713857-35713704	ENSG00000131051	RBM39	0.992602	0.992602	0.992602	0.980391	0.980391	0.980391	4.03716	1	0.0445087	0.179304
2883	exclusion_20:35734257-35734185	20:35734257-35734185	ENSG00000131051	RBM39	0.90679	0.90679	0.90679	0.935155	0.935155	0.935155	4.35562	1	0.036887	0.156093
2885	exclusion_20:35740597-35740524	20:35740597-35740524	ENSG00000131051	RBM39	0.436858	0.436858	0.436858	0.314647	0.314647	0.314647	37.1693	1	1.08e-09	3.89e-08
2889	exclusion_20:36917215-36917151	20:36917215-36917151	ENSG00000101347	SAMHD1	0.7755	0.7755	0.7755	0.895859	0.895859	0.895859	4.28553	1	0.038438	0.161553
2893	exclusion_20:37228744-37228549	20:37228744-37228549	ENSG00000118705	RPN2	0.00995468	0.00995468	0.00995468	0.00413078	0.00413078	0.00413078	4.40216	1	0.0358934	0.153983
2894	exclusion_20:37230059-37229972	20:37230059-37229972	ENSG00000118705	RPN2	0.00994002	0.00994002	0.00994002	0.00412371	0.00412371	0.00412371	4.40677	1	0.0357965	0.153811
2899	exclusion_20:37757656-37757558	20:37757656-37757558	ENSG00000132792	CTNNBL1	0.0202111	0.0202111	0.0202111	0.0604447	0.0604447	0.0604447	12.4434	1	0.000419465	0.00397508
2900	exclusion_20:37757656-37757560	20:37757656-37757560	ENSG00000132792	CTNNBL1	0.0294156	0.0294156	0.0294156	0.117038	0.117038	0.117038	18.1106	1	2.08e-05	0.000302442
2903	exclusion_20:39030775-39030703	20:39030775-39030703	ENSG00000101452	DHX35	0.160057	0.160057	0.160057	0.0613273	0.0613273	0.0613273	5.48832	1	0.0191439	0.0973446
2907	exclusion_20:43459420-43459152	20:43459420-43459152	ENSG00000124193	SRSF6	0.914294	0.914294	0.914294	0.682026	0.682026	0.682026	16.2498	1	5.55e-05	0.000704548
2908	exclusion_20:43459424-43459152	20:43459424-43459152	ENSG00000124193	SRSF6	0.94869	0.94869	0.94869	0.728047	0.728047	0.728047	21.9126	1	2.85e-06	5.06e-05
2909	exclusion_20:43618353-43618240	20:43618353-43618240	ENSG00000101052	IFT52	0.654207	0.654207	0.654207	0.546911	0.546911	0.546911	4.24416	1	0.0393855	0.164775
2912	exclusion_20:44582731-44582584	20:44582731-44582584	ENSG00000168734	PKIG	0.386155	0.386155	0.386155	0.181573	0.181573	0.181573	28.7595	1	8.19e-08	2.05e-06
2913	exclusion_20:44585204-44585099	20:44585204-44585099	ENSG00000168734	PKIG	0.611581	0.611581	0.611581	0.82201	0.82201	0.82201	27.1408	1	1.89e-07	4.22e-06
2914	exclusion_20:44598890-44598615	20:44598890-44598615	ENSG00000168734	PKIG	0.912956	0.912956	0.912956	0.482314	0.482314	0.482314	169.565	1	9.21e-39	3.81e-36
2915	exclusion_20:44903121-44902897	20:44903121-44902897	ENSG00000166913	YWHAB	0.996145	0.996145	0.996145	0.97426	0.97426	0.97426	29.9625	1	4.4e-08	1.17e-06
2917	exclusion_20:44948877-44948729	20:44948877-44948729	ENSG00000025772	TOMM34	0.0291364	0.0291364	0.0291364	0.0669027	0.0669027	0.0669027	19.5939	1	9.58e-06	0.000148922
2918	exclusion_20:44951127-44950801	20:44951127-44950801	ENSG00000025772	TOMM34	0.932958	0.932958	0.932958	0.891193	0.891193	0.891193	12.7835	1	0.000349684	0.00341148
2922	exclusion_20:45421583-45421382	20:45421583-45421382	ENSG00000124155	PIGT	0.0247945	0.0247945	0.0247945	0.010007	0.010007	0.010007	6.72256	1	0.00952009	0.0560217
2924	exclusion_20:45813464-45813436	20:45813464-45813436	ENSG00000175063	UBE2C	0.00705722	0.00705722	0.00705722	0.0239148	0.0239148	0.0239148	14.5164	1	0.000138948	0.00153652
2945	exclusion_20:49231115-49231022	20:49231115-49231022	ENSG00000124228	DDX27	0.908177	0.908177	0.908177	0.83754	0.83754	0.83754	15.0731	1	0.000103428	0.00119295
2946	exclusion_20:50096534-50096482	20:50096534-50096482	ENSG00000124208	TMEM189-UBE2V1	0.936897	0.936897	0.936897	0.882023	0.882023	0.882023	11.3331	1	0.000761372	0.00668365
2955	exclusion_20:5118677-5118609	20:5118677-5118609	ENSG00000132646	PCNA	0.0060936	0.0060936	0.0060936	0.0719827	0.0719827	0.0719827	47.2976	1	6.1e-12	3.09e-10
2956	exclusion_20:56388784-56388686	20:56388784-56388686	ENSG00000087586	AURKA	0.793128	0.793128	0.793128	0.73166	0.73166	0.73166	3.97952	1	0.0460567	0.183582
2957	exclusion_20:56390665-56390555	20:56390665-56390555	ENSG00000087586	AURKA	0.243725	0.243725	0.243725	0.340815	0.340815	0.340815	9.18444	1	0.00244082	0.0180819
2959	exclusion_20:57372853-57372669	20:57372853-57372669	ENSG00000101146	RAE1	0.904501	0.904501	0.904501	0.861375	0.861375	0.861375	7.28517	1	0.00695262	0.0426328
2961	exclusion_20:58434705-58434601	20:58434705-58434601	ENSG00000124164	VAPB	0.118077	0.118077	0.118077	0.251418	0.251418	0.251418	19.8934	1	8.19e-06	0.000129532
2965	exclusion_20:59037280-59037190	20:59037280-59037190	ENSG00000101166	PRELID3B	0.0181727	0.0181727	0.0181727	0.0488832	0.0488832	0.0488832	13.1121	1	0.000293402	0.00292503
2967	exclusion_20:62197518-62197452	20:62197518-62197452	ENSG00000101181	MTG2	0.974774	0.974774	0.974774	0.900097	0.900097	0.900097	9.10957	1	0.00254275	0.018776
2970	exclusion_20:62281879-62281789	20:62281879-62281789	ENSG00000130703	OSBPL2	0.0903829	0.0903829	0.0903829	0.219819	0.219819	0.219819	6.31457	1	0.011975	0.0673556
2971	exclusion_20:62286488-62286336	20:62286488-62286336	ENSG00000130703	OSBPL2	0.581916	0.581916	0.581916	0.72112	0.72112	0.72112	4.36196	1	0.0367499	0.156034
2974	exclusion_20:62388364-62388308	20:62388364-62388308	ENSG00000171858	RPS21	0.0500179	0.0500179	0.0500179	0.0339266	0.0339266	0.0339266	4.43947	1	0.0351171	0.15223
2984	exclusion_20:63887605-63887563	20:63887605-63887563	ENSG00000101150	TPD52L2	0.781143	0.781143	0.781143	0.728915	0.728915	0.728915	8.97425	1	0.00273811	0.0199278
2994	exclusion_21:25603935-25603795	21:25603935-25603795	ENSG00000154719	MRPL39	0.0114769	0.0114769	0.0114769	0.0740983	0.0740983	0.0740983	34.2616	1	4.82e-09	1.6e-07
2997	exclusion_21:28876491-28876311	21:28876491-28876311	ENSG00000156239	N6AMT1	0.93833	0.93833	0.93833	0.793013	0.793013	0.793013	6.87747	1	0.0087289	0.051715
3011	exclusion_21:39348339-39348291	21:39348339-39348291	ENSG00000205581	HMGN1	0.0501489	0.0501489	0.0501489	0.140334	0.140334	0.140334	8.35648	1	0.00384314	0.0264492
3012	exclusion_21:43010224-43010052	21:43010224-43010052	ENSG00000160199	PKNOX1	0.0625018	0.0625018	0.0625018	0.141788	0.141788	0.141788	4.68988	1	0.0303408	0.137102
3014	exclusion_21:43101432-43101365	21:43101432-43101365	ENSG00000160201	U2AF1	0.375299	0.375299	0.375299	0.327398	0.327398	0.327398	6.28365	1	0.0121857	0.0682039
3019	exclusion_21:44810092-44809776	21:44810092-44809776	ENSG00000184900	SUMO3	0.987424	0.987424	0.987424	0.95246	0.95246	0.95246	12.6596	1	0.00037365	0.00359608
3036	exclusion_22:19494506-19494602	22:19494506-19494602	ENSG00000093009	CDC45	0.850471	0.850471	0.850471	0.78124	0.78124	0.78124	4.19901	1	0.0404476	0.167194
3039	exclusion_22:20456215-20456467	22:20456215-20456467	ENSG00000099910	KLHL22	0.895523	0.895523	0.895523	0.552027	0.552027	0.552027	16.8594	1	4.03e-05	0.000536231
3044	exclusion_22:21629009-21629187	22:21629009-21629187	ENSG00000161179	YDJC	0.236677	0.236677	0.236677	0.399744	0.399744	0.399744	4.00716	1	0.0453075	0.18123
3047	exclusion_22:21970979-21971061	22:21970979-21971061	ENSG00000100038	TOP3B	0.715796	0.715796	0.715796	0.527444	0.527444	0.527444	6.58518	1	0.0102831	0.0595296
3048	exclusion_22:23973104-23973347	22:23973104-23973347	ENSG00000099977	DDT	0.987064	0.987064	0.987064	0.953544	0.953544	0.953544	23.5696	1	1.2e-06	2.3e-05
3052	exclusion_22:24609964-24610033	22:24609964-24610033	ENSG00000100031	GGT1	0.222676	0.222676	0.222676	0.0671271	0.0671271	0.0671271	4.07689	1	0.0434736	0.176215
3057	exclusion_22:29291561-29291599	22:29291561-29291599	ENSG00000182944	EWSR1	0.0226924	0.0226924	0.0226924	0.0694037	0.0694037	0.0694037	5.75348	1	0.016456	0.086775
3058	exclusion_22:29291564-29291599	22:29291564-29291599	ENSG00000182944	EWSR1	0.0257374	0.0257374	0.0257374	0.0697504	0.0697504	0.0697504	4.2872	1	0.0384004	0.161544
3059	exclusion_22:29329711-29329720	22:29329711-29329720	ENSG00000100280	AP1B1	0.659601	0.659601	0.659601	0.782046	0.782046	0.782046	5.55704	1	0.0184066	0.0944372
3060	exclusion_22:29339753-29339774	22:29339753-29339774	ENSG00000100280	AP1B1	0.659601	0.659601	0.659601	0.782046	0.782046	0.782046	5.55704	1	0.0184066	0.0944372
3061	exclusion_22:29528273-29528359	22:29528273-29528359	ENSG00000100296	THOC5	0.57736	0.57736	0.57736	0.688333	0.688333	0.688333	6.75572	1	0.00934478	0.0552202
3062	exclusion_22:29531077-29531110	22:29531077-29531110	ENSG00000100296	THOC5	0.576382	0.576382	0.576382	0.694369	0.694369	0.694369	7.46034	1	0.00630732	0.0393646
3069	exclusion_22:30023456-30023483	22:30023456-30023483	ENSG00000100330	MTMR3	0.421058	0.421058	0.421058	0.683911	0.683911	0.683911	3.89758	1	0.0483556	0.190085
3072	exclusion_22:30584970-30585370	22:30584970-30585370	ENSG00000100029	PES1	0.974951	0.974951	0.974951	0.919976	0.919976	0.919976	17.962	1	2.25e-05	0.000322867
3076	exclusion_22:32396808-32397013	22:32396808-32397013	ENSG00000100220	RTCB	0.993612	0.993612	0.993612	0.974266	0.974266	0.974266	16.2887	1	5.44e-05	0.000694103
3079	exclusion_22:35262322-35262421	22:35262322-35262421	ENSG00000100281	HMGXB4	0.297055	0.297055	0.297055	0.215704	0.215704	0.215704	4.48722	1	0.0341491	0.149581
3082	exclusion_22:35321741-35321847	22:35321741-35321847	ENSG00000100284	TOM1	0.93511	0.93511	0.93511	0.885814	0.885814	0.885814	4.20728	1	0.0402508	0.167015
3083	exclusion_22:35323495-35323630	22:35323495-35323630	ENSG00000100284	TOM1	0.0827045	0.0827045	0.0827045	0.02986	0.02986	0.02986	7.331	1	0.00677755	0.0417842
3085	exclusion_22:35401665-35401814	22:35401665-35401814	ENSG00000100297	MCM5	0.996628	0.996628	0.996628	0.970017	0.970017	0.970017	23.7306	1	1.11e-06	2.14e-05
3090	exclusion_22:36477440-36477526	22:36477440-36477526	ENSG00000100348	TXN2	0.996196	0.996196	0.996196	0.986326	0.986326	0.986326	7.58081	1	0.00589929	0.0371231
3100	exclusion_22:38128268-38128430	22:38128268-38128430	ENSG00000184381	PLA2G6	0.682393	0.682393	0.682393	0.33701	0.33701	0.33701	5.72031	1	0.0167698	0.087719
3104	exclusion_22:39015594-39015751	22:39015594-39015751	ENSG00000244509	APOBEC3C	0.0276035	0.0276035	0.0276035	0.0451857	0.0451857	0.0451857	4.44333	1	0.0350379	0.15223
3107	exclusion_22:39530463-39530554	22:39530463-39530554	ENSG00000187051	RPS19BP1	0.988528	0.988528	0.988528	0.964973	0.964973	0.964973	11.4928	1	0.000698676	0.00622507
3108	exclusion_22:40264687-40267036	22:40264687-40267036	ENSG00000100354	TNRC6B	0.290321	0.290321	0.290321	0.174389	0.174389	0.174389	4.92798	1	0.0264252	0.125019
3111	exclusion_22:40348396-40348646	22:40348396-40348646	ENSG00000239900	ADSL	0.988236	0.988236	0.988236	0.965495	0.965495	0.965495	11.5364	1	0.000682483	0.00612085
3114	exclusion_22:40354247-40354327	22:40354247-40354327	ENSG00000239900	ADSL	0.0117991	0.0117991	0.0117991	0.0355705	0.0355705	0.0355705	12.3048	1	0.000451802	0.00424415
3117	exclusion_22:40792524-40792676	22:40792524-40792676	ENSG00000100372	SLC25A17	0.0785937	0.0785937	0.0785937	0.151639	0.151639	0.151639	3.99016	1	0.0457667	0.182906
3119	exclusion_22:40832086-40832216	22:40832086-40832216	ENSG00000100380	ST13	0.997535	0.997535	0.997535	0.985241	0.985241	0.985241	16.0384	1	6.21e-05	0.000774781
3123	exclusion_22:40870047-40870139	22:40870047-40870139	ENSG00000196236	XPNPEP3	0.749061	0.749061	0.749061	0.546975	0.546975	0.546975	3.98625	1	0.0458729	0.18317
3124	exclusion_22:40953554-40953633	22:40953554-40953633	ENSG00000100387	RBX1	0.00553666	0.00553666	0.00553666	0.0163131	0.0163131	0.0163131	8.19507	1	0.00420044	0.0283909
3126	exclusion_22:40964046-40964117	22:40964046-40964117	ENSG00000100387	RBX1	0.00307885	0.00307885	0.00307885	0.0115294	0.0115294	0.0115294	8.60608	1	0.00335042	0.0236293
3129	exclusion_22:41280305-41280368	22:41280305-41280368	ENSG00000100401	RANGAP1	0.89674	0.89674	0.89674	0.859203	0.859203	0.859203	8.52426	1	0.00350444	0.0244132
3130	exclusion_22:41284900-41285153	22:41284900-41285153	ENSG00000100401	RANGAP1	0.828374	0.828374	0.828374	0.75553	0.75553	0.75553	16.8118	1	4.13e-05	0.000545067
3133	exclusion_22:41589051-41589163	22:41589051-41589163	ENSG00000100417	PMM1	0.967343	0.967343	0.967343	0.939427	0.939427	0.939427	4.77808	1	0.0288242	0.132429
3137	exclusion_22:41682355-41682587	22:41682355-41682587	ENSG00000100138	SNU13	0.843461	0.843461	0.843461	0.73466	0.73466	0.73466	52.4998	1	4.3e-13	2.58e-11
3140	exclusion_22:41943609-41943848	22:41943609-41943848	ENSG00000100162	CENPM	0.539571	0.539571	0.539571	0.225318	0.225318	0.225318	24.8438	1	6.22e-07	1.26e-05
3141	exclusion_22:42080399-42080535	22:42080399-42080535	ENSG00000183172	SMDT1	0.974951	0.974951	0.974951	0.925943	0.925943	0.925943	24.8861	1	6.08e-07	1.25e-05
3142	exclusion_22:42518612-42518728	22:42518612-42518728	ENSG00000189306	RRP7A	0.980322	0.980322	0.980322	0.953477	0.953477	0.953477	12.4957	1	0.000407885	0.00389586
3143	exclusion_22:42586776-42587079	22:42586776-42587079	ENSG00000100227	POLDIP3	0.987799	0.987799	0.987799	0.947803	0.947803	0.947803	19.3723	1	1.08e-05	0.00016444
3144	exclusion_22:42597672-42597737	22:42597672-42597737	ENSG00000100227	POLDIP3	0.903561	0.903561	0.903561	0.769297	0.769297	0.769297	46.4292	1	9.5e-12	4.7e-10
3147	exclusion_22:42876887-42877010	22:42876887-42877010	ENSG00000100266	PACSIN2	0.110891	0.110891	0.110891	0.201003	0.201003	0.201003	5.67928	1	0.0171664	0.0894852
3153	exclusion_22:46292202-46292328	22:46292202-46292328	ENSG00000075234	TTC38	0.939643	0.939643	0.939643	0.659819	0.659819	0.659819	44.5972	1	2.42e-11	1.13e-09
3158	exclusion_22:50436987-50437068	22:50436987-50437068	ENSG00000100239	PPP6R2	0.33359	0.33359	0.33359	0.108928	0.108928	0.108928	15.9285	1	6.58e-05	0.000812189
3159	exclusion_3:100311877-100311832	3:100311877-100311832	ENSG00000036054	TBC1D23	0.147418	0.147418	0.147418	0.412837	0.412837	0.412837	20.021	1	7.66e-06	0.000123315
3164	exclusion_3:111932397-111932268	3:111932397-111932268	ENSG00000144824	PHLDB2	0.166882	0.166882	0.166882	0.32463	0.32463	0.32463	5.67402	1	0.017218	0.0895914
3172	exclusion_3:119513719-119513640	3:119513719-119513640	ENSG00000113845	TIMMDC1	0.0169013	0.0169013	0.0169013	0.0374173	0.0374173	0.0374173	6.4113	1	0.0113396	0.064338
3173	exclusion_3:119515939-119515859	3:119515939-119515859	ENSG00000113845	TIMMDC1	0.990236	0.990236	0.990236	0.955257	0.955257	0.955257	20.1687	1	7.09e-06	0.000116203
3174	exclusion_3:119674788-119674672	3:119674788-119674672	ENSG00000138495	COX17	0.907292	0.907292	0.907292	0.648744	0.648744	0.648744	18.4473	1	1.75e-05	0.000255065
3175	exclusion_3:121719753-121719645	3:121719753-121719645	ENSG00000173230	GOLGB1	0.385037	0.385037	0.385037	0.584791	0.584791	0.584791	4.12658	1	0.0422147	0.172184
3181	exclusion_3:123835935-123835867	3:123835935-123835867	ENSG00000065534	MYLK	0.399734	0.399734	0.399734	0.644728	0.644728	0.644728	5.2788	1	0.0215866	0.107064
3190	exclusion_3:128091582-128091475	3:128091582-128091475	ENSG00000175792	RUVBL1	0.985747	0.985747	0.985747	0.954986	0.954986	0.954986	20.1799	1	7.05e-06	0.000115938
3198	exclusion_3:134546501-134546384	3:134546501-134546384	ENSG00000182923	CEP63	0.822757	0.822757	0.822757	0.635311	0.635311	0.635311	15.5794	1	7.91e-05	0.000961161
3205	exclusion_3:136518415-136518247	3:136518415-136518247	ENSG00000118007	STAG1	0.882667	0.882667	0.882667	0.727654	0.727654	0.727654	5.81192	1	0.0159179	0.0845243
3206	exclusion_3:136586926-136586801	3:136586926-136586801	ENSG00000118007	STAG1	0.777254	0.777254	0.777254	0.583169	0.583169	0.583169	9.86643	1	0.00168322	0.0130199
3219	exclusion_3:143024018-143023974	3:143024018-143023974	ENSG00000163714	U2SURP	0.194042	0.194042	0.194042	0.337273	0.337273	0.337273	31.6412	1	1.85e-08	5.25e-07
3220	exclusion_3:143024548-143024483	3:143024548-143024483	ENSG00000163714	U2SURP	0.91476	0.91476	0.91476	0.866514	0.866514	0.866514	5.25123	1	0.0219313	0.108173
3225	exclusion_3:149008502-149008251	3:149008502-149008251	ENSG00000163754	GYG1	0.962037	0.962037	0.962037	0.883117	0.883117	0.883117	19.5313	1	9.9e-06	0.00015284
3229	exclusion_3:149375588-149375442	3:149375588-149375442	ENSG00000169908	TM4SF1	0.00529738	0.00529738	0.00529738	0.0105074	0.0105074	0.0105074	7.28069	1	0.00696996	0.0426817
3233	exclusion_3:15415583-15415497	3:15415583-15415497	ENSG00000206562	METTL6	0.413699	0.413699	0.413699	0.243269	0.243269	0.243269	12.7306	1	0.000359712	0.00348691
3239	exclusion_3:157151591-157151485	3:157151591-157151485	ENSG00000163660	CCNL1	0.918228	0.918228	0.918228	0.984499	0.984499	0.984499	15.5057	1	8.23e-05	0.000994086
3241	exclusion_3:157151930-157151916	3:157151930-157151916	ENSG00000163660	CCNL1	0.81606	0.81606	0.81606	0.670869	0.670869	0.670869	28.5421	1	9.17e-08	2.25e-06
3242	exclusion_3:157157083-157156935	3:157157083-157156935	ENSG00000163660	CCNL1	0.416606	0.416606	0.416606	0.132555	0.132555	0.132555	95.0735	1	1.83e-22	2.79e-20
3243	exclusion_3:157157083-157157010	3:157157083-157157010	ENSG00000163660	CCNL1	0.577787	0.577787	0.577787	0.342841	0.342841	0.342841	23.0454	1	1.58e-06	2.98e-05
3245	exclusion_3:157460355-157460180	3:157460355-157460180	ENSG00000197415	VEPH1	0.145044	0.145044	0.145044	0.0776489	0.0776489	0.0776489	6.76722	1	0.00928473	0.0549366
3246	exclusion_3:157489160-157489054	3:157489160-157489054	ENSG00000197415	VEPH1	0.924614	0.924614	0.924614	0.880965	0.880965	0.880965	5.20771	1	0.022487	0.1104
3250	exclusion_3:158650061-158650004	3:158650061-158650004	ENSG00000168827	GFM1	0.84637	0.84637	0.84637	0.730524	0.730524	0.730524	13.7211	1	0.000212055	0.00220073
3251	exclusion_3:158805474-158805361	3:158805474-158805361	ENSG00000118855	MFSD1	0.0419395	0.0419395	0.0419395	0.137232	0.137232	0.137232	27.7266	1	1.4e-07	3.23e-06
3252	exclusion_3:158825301-158825177	3:158825301-158825177	ENSG00000118855	MFSD1	0.969171	0.969171	0.969171	0.731543	0.731543	0.731543	136.197	1	1.81e-31	4.57e-29
3254	exclusion_3:159730666-159730637	3:159730666-159730637	ONT.5154	ONT.5154	0.885263	0.885263	0.885263	0.5344	0.5344	0.5344	21.9152	1	2.85e-06	5.06e-05
3258	exclusion_3:16272321-16272144	3:16272321-16272144	ENSG00000154814	OXNAD1	0.906151	0.906151	0.906151	0.762482	0.762482	0.762482	6.49226	1	0.0108345	0.0620908
3262	exclusion_3:167734345-167734213	3:167734345-167734213	ENSG00000114209	PDCD10	0.494147	0.494147	0.494147	0.279417	0.279417	0.279417	5.32642	1	0.0210044	0.104815
3271	exclusion_3:172755575-172755482	3:172755575-172755482	ENSG00000114346	ECT2	0.316012	0.316012	0.316012	0.459084	0.459084	0.459084	10.4814	1	0.0012058	0.00977515
3274	exclusion_3:179602343-179602214	3:179602343-179602214	ENSG00000136522	MRPL47	0.998254	0.998254	0.998254	0.982061	0.982061	0.982061	23.9298	1	9.99e-07	1.97e-05
3275	exclusion_3:179602797-179602651	3:179602797-179602651	ENSG00000136522	MRPL47	0.00497225	0.00497225	0.00497225	0.0203652	0.0203652	0.0203652	10.9977	1	0.00091227	0.00784208
3279	exclusion_3:180987022-180986942	3:180987022-180986942	ENSG00000205981	DNAJC19	0.0622092	0.0622092	0.0622092	0.124208	0.124208	0.124208	23.3745	1	1.33e-06	2.53e-05
3280	exclusion_3:180987022-180986997	3:180987022-180986997	ENSG00000205981	DNAJC19	0.643572	0.643572	0.643572	0.77303	0.77303	0.77303	5.84034	1	0.0156628	0.0833643
3289	exclusion_3:184138939-184138846	3:184138939-184138846	ENSG00000145191	EIF2B5	0.965243	0.965243	0.965243	0.886881	0.886881	0.886881	19.277	1	1.13e-05	0.000172274
3290	exclusion_3:184143142-184143051	3:184143142-184143051	ENSG00000145191	EIF2B5	0.0492298	0.0492298	0.0492298	0.101465	0.101465	0.101465	7.61866	1	0.00577675	0.036554
3291	exclusion_3:184143565-184143441	3:184143565-184143441	ENSG00000145191	EIF2B5	0.0492232	0.0492232	0.0492232	0.102067	0.102067	0.102067	7.73165	1	0.00542611	0.0346723
3303	exclusion_3:186785101-186784961	3:186785101-186784961	ENSG00000156976	EIF4A2	0.0739396	0.0739396	0.0739396	0.155186	0.155186	0.155186	5.39734	1	0.0201675	0.101416
3310	exclusion_3:196305773-196305655	3:196305773-196305655	ENSG00000213123	TCTEX1D2	0.912214	0.912214	0.912214	0.81586	0.81586	0.81586	10.5591	1	0.00115618	0.00949109
3314	exclusion_3:197763638-197763465	3:197763638-197763465	ENSG00000122068	FYTTD1	0.974268	0.974268	0.974268	0.828136	0.828136	0.828136	75.388	1	3.87e-18	4e-16
3315	exclusion_3:197953660-197953487	3:197953660-197953487	ENSG00000182899	RPL35A	0.999021	0.999021	0.999021	0.994818	0.994818	0.994818	180.968	1	2.98e-41	1.36e-38
3316	exclusion_3:19970717-19970547	3:19970717-19970547	ENSG00000144566	RAB5A	0.970802	0.970802	0.970802	0.81444	0.81444	0.81444	32.7598	1	1.04e-08	3.17e-07
3320	exclusion_3:3172646-3172505	3:3172646-3172505	ENSG00000113851	CRBN	0.858752	0.858752	0.858752	0.483691	0.483691	0.483691	37.2523	1	1.04e-09	3.75e-08
3324	exclusion_3:36997300-36997155	3:36997300-36997155	ENSG00000076242	MLH1	0.879364	0.879364	0.879364	0.719908	0.719908	0.719908	16.3606	1	5.24e-05	0.000672001
3333	exclusion_3:38498989-38498925	3:38498989-38498925	ENSG00000157036	EXOG	0.823382	0.823382	0.823382	0.640927	0.640927	0.640927	5.20248	1	0.0225547	0.110494
3335	exclusion_3:38500164-38500089	3:38500164-38500089	ENSG00000157036	EXOG	0.809759	0.809759	0.809759	0.639908	0.639908	0.639908	4.22218	1	0.0398988	0.165861
3341	exclusion_3:42788881-42788621	3:42788881-42788621	ENSG00000181061	HIGD1A	0.995843	0.995843	0.995843	0.974266	0.974266	0.974266	20.5287	1	5.87e-06	9.84e-05
3342	exclusion_3:43577261-43576691	3:43577261-43576691	ENSG00000160746	ANO10	0.0291267	0.0291267	0.0291267	0.0679327	0.0679327	0.0679327	4.20486	1	0.0403084	0.167065
3343	exclusion_3:44630946-44630813	3:44630946-44630813	ENSG00000186448	ZNF197	0.827186	0.827186	0.827186	0.601122	0.601122	0.601122	4.23865	1	0.0395136	0.165064
3353	exclusion_3:47912421-47909037	3:47912421-47909037	ENSG00000047849	MAP4	0.738621	0.738621	0.738621	0.665023	0.665023	0.665023	5.44216	1	0.0196563	0.0992556
3354	exclusion_3:47987433-47987382	3:47987433-47987382	ENSG00000047849	MAP4	0.753004	0.753004	0.753004	0.685424	0.685424	0.685424	4.8663	1	0.0273862	0.127971
3357	exclusion_3:48466309-48465486	3:48466309-48465486	ENSG00000164053	ATRIP	0.427019	0.427019	0.427019	0.336476	0.336476	0.336476	4.46313	1	0.034634	0.151287
3358	exclusion_3:48600567-48600481	3:48600567-48600481	ENSG00000010256	UQCRC1	0.0052295	0.0052295	0.0052295	0.0378752	0.0378752	0.0378752	59.2044	1	1.42e-14	9.66e-13
3363	exclusion_3:48945181-48945135	3:48945181-48945135	ENSG00000177479	ARIH2	0.965631	0.965631	0.965631	0.885589	0.885589	0.885589	18.0148	1	2.19e-05	0.000316021
3368	exclusion_3:49022768-49022701	3:49022768-49022701	ENSG00000178057	NDUFAF3	0.0558128	0.0558128	0.0558128	0.076326	0.076326	0.076326	4.15064	1	0.0416187	0.170364
3369	exclusion_3:49022976-49022875	3:49022976-49022875	ENSG00000178057	NDUFAF3	0.0558128	0.0558128	0.0558128	0.076326	0.076326	0.076326	4.15064	1	0.0416187	0.170364
3385	exclusion_3:50348241-50348123	3:50348241-50348123	ENSG00000114388	NPRL2	0.167342	0.167342	0.167342	0.276843	0.276843	0.276843	4.06064	1	0.0438939	0.177521
3386	exclusion_3:50349494-50349385	3:50349494-50349385	ENSG00000114388	NPRL2	0.152042	0.152042	0.152042	0.267251	0.267251	0.267251	4.91528	1	0.0266202	0.1255
3387	exclusion_3:50349833-50349664	3:50349833-50349664	ENSG00000114388	NPRL2	0.160269	0.160269	0.160269	0.26864	0.26864	0.26864	4.35506	1	0.0368991	0.156093
3388	exclusion_3:50579939-50579843	3:50579939-50579843	ENSG00000114735	HEMK1	0.0631431	0.0631431	0.0631431	0.238383	0.238383	0.238383	15.9037	1	6.66e-05	0.000820687
3389	exclusion_3:51387046-51386908	3:51387046-51386908	ENSG00000145050	MANF	0.982279	0.982279	0.982279	0.950562	0.950562	0.950562	6.40224	1	0.0113977	0.0645065
3391	exclusion_3:51980628-51980392	3:51980628-51980392	ENSG00000114786	ABHD14A-ACY1	0.0989818	0.0989818	0.0989818	0.263564	0.263564	0.263564	5.48107	1	0.0192235	0.0973446
3392	exclusion_3:51985271-51985206	3:51985271-51985206	ENSG00000114786	ABHD14A-ACY1	0.0864409	0.0864409	0.0864409	0.151691	0.151691	0.151691	4.74303	1	0.0294172	0.134159
3394	exclusion_3:52123599-52123532	3:52123599-52123532	ENSG00000164087	POC1A	0.944184	0.944184	0.944184	0.699494	0.699494	0.699494	47.5103	1	5.47e-12	2.8e-10
3399	exclusion_3:53118803-53118620	3:53118803-53118620	ENSG00000163933	RFT1	0.94831	0.94831	0.94831	0.860753	0.860753	0.860753	9.72688	1	0.00181592	0.0138814
3401	exclusion_3:53186340-53186166	3:53186340-53186166	ENSG00000163932	PRKCD	0.740352	0.740352	0.740352	0.896183	0.896183	0.896183	11.7843	1	0.000597336	0.00539973
3402	exclusion_3:53186695-53186603	3:53186695-53186603	ENSG00000163932	PRKCD	0.798356	0.798356	0.798356	0.925527	0.925527	0.925527	12.866	1	0.000334604	0.00329256
3403	exclusion_3:53235116-53234982	3:53235116-53234982	ENSG00000163931	TKT	0.970231	0.970231	0.970231	0.982386	0.982386	0.982386	3.90372	1	0.0481792	0.189811
3420	exclusion_3:9803707-9803535	3:9803707-9803535	ENSG00000241553	ARPC4	0.857794	0.857794	0.857794	0.783208	0.783208	0.783208	22.1304	1	2.55e-06	4.61e-05
3427	exclusion_4:105456247-105456291	4:105456247-105456291	ENSG00000138777	PPA2	0.969076	0.969076	0.969076	0.932634	0.932634	0.932634	4.97934	1	0.0256517	0.122248
3429	exclusion_4:105689130-105689280	4:105689130-105689280	ENSG00000138785	INTS12	0.974282	0.974282	0.974282	0.875686	0.875686	0.875686	15.3934	1	8.73e-05	0.00104112
3430	exclusion_4:105703647-105703809	4:105703647-105703809	ENSG00000138785	INTS12	0.800075	0.800075	0.800075	0.890032	0.890032	0.890032	5.74483	1	0.0165372	0.0869435
3434	exclusion_4:108027938-108028069	4:108027938-108028069	ENSG00000138796	HADH	0.817092	0.817092	0.817092	0.520174	0.520174	0.520174	12.3475	1	0.000441584	0.00416387
3444	exclusion_4:129110130-129110341	4:129110130-129110341	ENSG00000151470	C4orf33	0.886697	0.886697	0.886697	0.440272	0.440272	0.440272	18.5873	1	1.62e-05	0.000239298
3447	exclusion_4:13369870-13369965	4:13369870-13369965	ENSG00000157869	RAB28	0.439582	0.439582	0.439582	0.669248	0.669248	0.669248	6.4251	1	0.0112519	0.0640793
3449	exclusion_4:13460698-13460828	4:13460698-13460828	ENSG00000157869	RAB28	0.122824	0.122824	0.122824	0.337324	0.337324	0.337324	11.8553	1	0.000574973	0.0052079
3462	exclusion_4:168998201-168998285	4:168998201-168998285	ENSG00000145439	CBR4	0.518656	0.518656	0.518656	0.747092	0.747092	0.747092	11.4847	1	0.000701731	0.00622507
3463	exclusion_4:169008951-169009056	4:169008951-169009056	ENSG00000145439	CBR4	0.844072	0.844072	0.844072	0.546409	0.546409	0.546409	23.8147	1	1.06e-06	2.07e-05
3466	exclusion_4:17585950-17586238	4:17585950-17586238	ENSG00000002549	LAP3	0.948717	0.948717	0.948717	0.775235	0.775235	0.775235	34.8095	1	3.64e-09	1.23e-07
3467	exclusion_4:177436275-177436351	4:177436275-177436351	ENSG00000038002	AGA	0.0396939	0.0396939	0.0396939	0.159594	0.159594	0.159594	8.28968	1	0.00398711	0.0271529
3468	exclusion_4:182914922-182915058	4:182914922-182915058	ENSG00000129187	DCTD	0.0865754	0.0865754	0.0865754	0.033294	0.033294	0.033294	4.78516	1	0.028706	0.132239
3473	exclusion_4:184648464-184648631	4:184648464-184648631	ENSG00000164305	CASP3	0.490793	0.490793	0.490793	0.380513	0.380513	0.380513	7.02132	1	0.0080545	0.0482846
3474	exclusion_4:184700819-184700881	4:184700819-184700881	ENSG00000151725	CENPU	0.105745	0.105745	0.105745	0.204412	0.204412	0.204412	11.9218	1	0.000554809	0.00505541
3486	exclusion_4:3516386-3516680	4:3516386-3516680	ENSG00000163956	LRPAP1	0.975293	0.975293	0.975293	0.934951	0.934951	0.934951	10.7671	1	0.00103318	0.00870087
3487	exclusion_4:37839516-37839683	4:37839516-37839683	ENSG00000169299	PGM2	0.977247	0.977247	0.977247	0.83816	0.83816	0.83816	35.6012	1	2.42e-09	8.36e-08
3495	exclusion_4:48857212-48857365	4:48857212-48857365	ENSG00000109180	OCIAD1	0.0366577	0.0366577	0.0366577	0.0634586	0.0634586	0.0634586	5.11817	1	0.0236765	0.115
3497	exclusion_4:48897153-48897224	4:48897153-48897224	ENSG00000145247	OCIAD2	0.981315	0.981315	0.981315	0.965713	0.965713	0.965713	5.74861	1	0.0165017	0.0869153
3500	exclusion_4:52031851-52031961	4:52031851-52031961	ENSG00000163069	SGCB	0.955988	0.955988	0.955988	0.895481	0.895481	0.895481	5.38828	1	0.0202724	0.101831
3503	exclusion_4:53391429-53391498	4:53391429-53391498	ENSG00000282278	AC058822.1	0.0476542	0.0476542	0.0476542	0.093142	0.093142	0.093142	4.74795	1	0.0293331	0.134044
3504	exclusion_4:53414614-53414722	4:53414614-53414722	ENSG00000145216	FIP1L1	0.0442227	0.0442227	0.0442227	0.0890953	0.0890953	0.0890953	5.09767	1	0.023958	0.116243
3506	exclusion_4:56446356-56446377	4:56446356-56446377	ENSG00000128050	PAICS	0.983305	0.983305	0.983305	0.96369	0.96369	0.96369	4.20299	1	0.0403527	0.167065
3509	exclusion_4:5757454-5757564	4:5757454-5757564	ENSG00000072840	EVC	0.821694	0.821694	0.821694	0.723142	0.723142	0.723142	5.0839	1	0.024149	0.116672
3515	exclusion_4:77906945-77907210	4:77906945-77907210	ENSG00000169288	MRPL1	0.851003	0.851003	0.851003	0.706892	0.706892	0.706892	10.0771	1	0.00150119	0.0118697
3520	exclusion_4:82356536-82356683	4:82356536-82356683	ENSG00000138668	HNRNPD	0.454555	0.454555	0.454555	0.56942	0.56942	0.56942	4.63563	1	0.0313147	0.139866
3522	exclusion_4:82425562-82425667	4:82425562-82425667	ENSG00000152795	HNRNPDL	0.819416	0.819416	0.819416	0.462067	0.462067	0.462067	292.06	1	1.77e-65	2.01e-62
3523	exclusion_4:82426462-82426633	4:82426462-82426633	ENSG00000152795	HNRNPDL	0.0487002	0.0487002	0.0487002	0.121087	0.121087	0.121087	43.7562	1	3.72e-11	1.68e-09
3534	exclusion_4:83107803-83107950	4:83107803-83107950	ENSG00000145287	PLAC8	0.12304	0.12304	0.12304	0.0749423	0.0749423	0.0749423	13.7461	1	0.000209258	0.00217667
3536	exclusion_4:83458345-83458429	4:83458345-83458429	ENSG00000163319	MRPS18C	0.0451805	0.0451805	0.0451805	0.0944274	0.0944274	0.0944274	21.2629	1	4e-06	6.94e-05
3549	exclusion_5:1056596-1056581	5:1056596-1056581	ENSG00000113504	SLC12A7	0.5	0.5	0.5	0.930386	0.930386	0.930386	7.83388	1	0.0051276	0.0332309
3552	exclusion_5:113008042-113007937	5:113008042-113007937	ENSG00000172795	DCP2	0.129407	0.129407	0.129407	0.253932	0.253932	0.253932	5.20335	1	0.0225434	0.110494
3554	exclusion_5:115840612-115840496	5:115840612-115840496	ENSG00000145782	ATG12	0.441475	0.441475	0.441475	0.224504	0.224504	0.224504	9.97394	1	0.00158771	0.0124718
3556	exclusion_5:122795383-122795265	5:122795383-122795265	ENSG00000205302	SNX2	0.0112944	0.0112944	0.0112944	0.0324795	0.0324795	0.0324795	5.90464	1	0.015101	0.0811323
3557	exclusion_5:122827459-122827378	5:122827459-122827378	ENSG00000205302	SNX2	0.0317469	0.0317469	0.0317469	0.0708844	0.0708844	0.0708844	8.64597	1	0.00327785	0.0231893
3558	exclusion_5:122827463-122827378	5:122827463-122827378	ENSG00000205302	SNX2	0.221102	0.221102	0.221102	0.341888	0.341888	0.341888	4.17718	1	0.0409718	0.168321
3560	exclusion_5:131162477-131162361	5:131162477-131162361	ENSG00000169567	HINT1	0.426175	0.426175	0.426175	0.375953	0.375953	0.375953	5.24767	1	0.0219762	0.108173
3561	exclusion_5:131716656-131716564	5:131716656-131716564	ENSG00000273217	AC008695.1	0.3511	0.3511	0.3511	0.601786	0.601786	0.601786	4.39065	1	0.0361366	0.154168
3567	exclusion_5:134171038-134170950	5:134171038-134170950	ENSG00000113558	SKP1	0.998859	0.998859	0.998859	0.993944	0.993944	0.993944	14.6475	1	0.000129606	0.00145318
3568	exclusion_5:134173766-134173700	5:134173766-134173700	ENSG00000113558	SKP1	0.991281	0.991281	0.991281	0.979884	0.979884	0.979884	14.1152	1	0.000171947	0.00184762
3570	exclusion_5:134767060-134766916	5:134767060-134766916	ENSG00000145833	DDX46	0.0322677	0.0322677	0.0322677	0.0594468	0.0594468	0.0594468	4.40568	1	0.0358195	0.153811
3571	exclusion_5:134790222-134790105	5:134790222-134790105	ENSG00000145833	DDX46	0.954997	0.954997	0.954997	0.905704	0.905704	0.905704	7.29805	1	0.00690294	0.0423851
3573	exclusion_5:135353045-135352945	5:135353045-135352945	ENSG00000113648	H2AFY	0.468673	0.468673	0.468673	0.277144	0.277144	0.277144	29.2887	1	6.24e-08	1.61e-06
3582	exclusion_5:138329647-138329552	5:138329647-138329552	ENSG00000158402	CDC25C	0.200262	0.200262	0.200262	0.104765	0.104765	0.104765	9.7448	1	0.00179831	0.0137699
3589	exclusion_5:139481342-139481158	5:139481342-139481158	ENSG00000184584	TMEM173	0.0806651	0.0806651	0.0806651	0.155351	0.155351	0.155351	5.94536	1	0.0147561	0.0800343
3590	exclusion_5:139481704-139481477	5:139481704-139481477	ENSG00000184584	TMEM173	0.0806651	0.0806651	0.0806651	0.155351	0.155351	0.155351	5.94536	1	0.0147561	0.0800343
3597	exclusion_5:140683667-140683545	5:140683667-140683545	ENSG00000170445	HARS	0.98853	0.98853	0.98853	0.96695	0.96695	0.96695	8.32116	1	0.00391858	0.0268467
3599	exclusion_5:140687933-140687745	5:140687933-140687745	ENSG00000170445	HARS	0.965732	0.965732	0.965732	0.917867	0.917867	0.917867	15.3398	1	8.98e-05	0.00106548
3604	exclusion_5:142012377-142012287	5:142012377-142012287	ENSG00000113552	GNPDA1	0.773199	0.773199	0.773199	0.607301	0.607301	0.607301	5.97904	1	0.0144769	0.0788955
3606	exclusion_5:146462096-146462017	5:146462096-146462017	ENSG00000113649	TCERG1	0.902972	0.902972	0.902972	0.749604	0.749604	0.749604	24.4731	1	7.54e-07	1.51e-05
3611	exclusion_5:149252208-149252200	5:149252208-149252200	ENSG00000173210	ABLIM3	0.0957235	0.0957235	0.0957235	0.0409011	0.0409011	0.0409011	4.41219	1	0.0356831	0.153583
3618	exclusion_5:150444641-150444478	5:150444641-150444478	ENSG00000164587	RPS14	0.862405	0.862405	0.862405	0.926566	0.926566	0.926566	21.3017	1	3.92e-06	6.82e-05
3627	exclusion_5:154941265-154941216	5:154941265-154941216	ENSG00000082515	MRPL22	0.101803	0.101803	0.101803	0.164876	0.164876	0.164876	19.4704	1	1.02e-05	0.000157262
3629	exclusion_5:154950938-154950820	5:154950938-154950820	ENSG00000082515	MRPL22	0.0317675	0.0317675	0.0317675	0.053793	0.053793	0.053793	5.04579	1	0.0246859	0.118513
3630	exclusion_5:154959175-154959050	5:154959175-154959050	ENSG00000082515	MRPL22	0.880874	0.880874	0.880874	0.839917	0.839917	0.839917	8.32533	1	0.00390961	0.0268256
3631	exclusion_5:157294860-157294782	5:157294860-157294782	ENSG00000055163	CYFIP2	0.201063	0.201063	0.201063	0.0947303	0.0947303	0.0947303	9.92685	1	0.00162885	0.0127729
3632	exclusion_5:157310193-157310096	5:157310193-157310096	ENSG00000055163	CYFIP2	0.969048	0.969048	0.969048	0.891199	0.891199	0.891199	7.80914	1	0.00519826	0.0335933
3634	exclusion_5:163467748-163467700	5:163467748-163467700	ENSG00000072571	HMMR	0.196132	0.196132	0.196132	0.371569	0.371569	0.371569	8.51124	1	0.0035296	0.0245135
3645	exclusion_5:176359567-176359480	5:176359567-176359480	ENSG00000122203	KIAA1191	0.107266	0.107266	0.107266	0.215117	0.215117	0.215117	5.8863	1	0.0152591	0.0816549
3646	exclusion_5:176386019-176385929	5:176386019-176385929	ENSG00000048162	NOP16	0.980701	0.980701	0.980701	0.934236	0.934236	0.934236	33.7517	1	6.26e-09	2.01e-07
3649	exclusion_5:176969291-176968554	5:176969291-176968554	ENSG00000087206	UIMC1	0.0517763	0.0517763	0.0517763	0.128105	0.128105	0.128105	9.91473	1	0.00163962	0.0128132
3650	exclusion_5:176969291-176969052	5:176969291-176969052	ENSG00000087206	UIMC1	0.333333	0.333333	0.333333	0.559098	0.559098	0.559098	4.41395	1	0.0356462	0.153583
3651	exclusion_5:177136030-177135940	5:177136030-177135940	ENSG00000165671	NSD1	0.559708	0.559708	0.559708	0.408581	0.408581	0.408581	6.1599	1	0.0130679	0.072254
3653	exclusion_5:177342338-177342245	5:177342338-177342245	ENSG00000169223	LMAN2	0.986878	0.986878	0.986878	0.958458	0.958458	0.958458	14.1952	1	0.000164788	0.00177908
3654	exclusion_5:177351564-177351451	5:177351564-177351451	ENSG00000169223	LMAN2	0.313193	0.313193	0.313193	0.633716	0.633716	0.633716	8.41442	1	0.00372256	0.0257359
3672	exclusion_5:181240327-181240215	5:181240327-181240215	ENSG00000204628	RACK1	0.942622	0.942622	0.942622	0.934201	0.934201	0.934201	12.4433	1	0.000419497	0.00397508
3676	exclusion_5:313850-313700	5:313850-313700	ENSG00000249915	PDCD6	0.938586	0.938586	0.938586	0.608857	0.608857	0.608857	37.3039	1	1.01e-09	3.68e-08
3678	exclusion_5:32586501-32586368	5:32586501-32586368	ENSG00000113387	SUB1	0.716589	0.716589	0.716589	0.608828	0.608828	0.608828	14.771	1	0.00012139	0.00137234
3680	exclusion_5:32597302-32597183	5:32597302-32597183	ENSG00000113387	SUB1	0.988294	0.988294	0.988294	0.963734	0.963734	0.963734	17.9824	1	2.23e-05	0.000320431
3685	exclusion_5:33466207-33465986	5:33466207-33465986	ENSG00000113407	TARS	0.860443	0.860443	0.860443	0.809739	0.809739	0.809739	11.8858	1	0.000565635	0.00513354
3687	exclusion_5:34913578-34913469	5:34913578-34913469	ENSG00000113456	RAD1	0.0195521	0.0195521	0.0195521	0.0799899	0.0799899	0.0799899	8.76575	1	0.00306939	0.0217822
3699	exclusion_5:53604895-53604723	5:53604895-53604723	ENSG00000164258	NDUFS4	0.731035	0.731035	0.731035	0.587076	0.587076	0.587076	52.7005	1	3.88e-13	2.36e-11
3706	exclusion_5:65563839-65563802	5:65563839-65563802	ENSG00000113593	PPWD1	0.921143	0.921143	0.921143	0.771719	0.771719	0.771719	12.8334	1	0.000340481	0.00333598
3716	exclusion_5:69372217-69372033	5:69372217-69372033	ENSG00000152942	RAD17	0.156451	0.156451	0.156451	0.279637	0.279637	0.279637	5.14357	1	0.0233326	0.113815
3721	exclusion_5:72331375-72331257	5:72331375-72331257	ENSG00000049883	PTCD2	0.038306	0.038306	0.038306	0.171044	0.171044	0.171044	10.5165	1	0.00118311	0.00962547
3722	exclusion_5:72335096-72335017	5:72335096-72335017	ENSG00000049883	PTCD2	0.108979	0.108979	0.108979	0.333229	0.333229	0.333229	15.9476	1	6.51e-05	0.000808394
3731	exclusion_5:77705634-77705565	5:77705634-77705565	ENSG00000171530	TBCA	0.990448	0.990448	0.990448	0.977084	0.977084	0.977084	6.30777	1	0.012021	0.067448
3734	exclusion_5:869404-869244	5:869404-869244	ENSG00000028310	BRD9	0.702315	0.702315	0.702315	0.490451	0.490451	0.490451	5.54632	1	0.0185196	0.0949105
3735	exclusion_5:87405007-87404843	5:87405007-87404843	ENSG00000134480	CCNH	0.00270106	0.00270106	0.00270106	0.0193589	0.0193589	0.0193589	17.2711	1	3.24e-05	0.000446074
3736	exclusion_5:87409129-87409087	5:87409129-87409087	ENSG00000134480	CCNH	0.987941	0.987941	0.987941	0.972349	0.972349	0.972349	5.32861	1	0.0209781	0.104798
3738	exclusion_5:883450-883350	5:883450-883350	ENSG00000028310	BRD9	0.754761	0.754761	0.754761	0.585433	0.585433	0.585433	4.36	1	0.0367924	0.156034
3739	exclusion_5:888407-888234	5:888407-888234	ENSG00000028310	BRD9	0.763029	0.763029	0.763029	0.594392	0.594392	0.594392	4.41479	1	0.0356286	0.153583
3741	exclusion_5:94931991-94931952	5:94931991-94931952	ENSG00000175471	MCTP1	0.178242	0.178242	0.178242	0.526787	0.526787	0.526787	22.4896	1	2.11e-06	3.85e-05
3748	exclusion_6:10684923-10684848	6:10684923-10684848	ENSG00000137434	C6orf52	0.540463	0.540463	0.540463	0.283842	0.283842	0.283842	4.712	1	0.0299528	0.136057
3755	exclusion_6:112084246-112084188	6:112084246-112084188	ENSG00000074935	TUBE1	0.0822644	0.0822644	0.0822644	0.243993	0.243993	0.243993	13.8181	1	0.000201387	0.0021044
3756	exclusion_6:112097201-112097040	6:112097201-112097040	ENSG00000203778	FAM229B	0.0567791	0.0567791	0.0567791	0.120093	0.120093	0.120093	8.28242	1	0.00400308	0.0271804
3757	exclusion_6:116572985-116572857	6:116572985-116572857	ENSG00000111832	RWDD1	0.545161	0.545161	0.545161	0.431594	0.431594	0.431594	5.65015	1	0.0174539	0.0904665
3761	exclusion_6:126008745-126008656	6:126008745-126008656	ENSG00000066651	TRMT11	0.31582	0.31582	0.31582	0.150517	0.150517	0.150517	9.3357	1	0.00224733	0.0167849
3778	exclusion_6:149772247-149772044	6:149772247-149772044	ENSG00000120265	PCMT1	0.991679	0.991679	0.991679	0.933548	0.933548	0.933548	74.2523	1	6.87e-18	6.96e-16
3785	exclusion_6:159748369-159748190	6:159748369-159748190	ENSG00000146457	WTAP	0.350716	0.350716	0.350716	0.598297	0.598297	0.598297	18.4206	1	1.77e-05	0.000257827
3788	exclusion_6:166367187-166366968	6:166367187-166366968	ENSG00000060762	MPC1	0.563194	0.563194	0.563194	0.292098	0.292098	0.292098	8.01393	1	0.00464188	0.0306499
3801	exclusion_6:30561508-30561327	6:30561508-30561327	ENSG00000204576	PRR3	0.784851	0.784851	0.784851	0.435303	0.435303	0.435303	13.8994	1	0.000192861	0.00203397
3805	exclusion_6:30913157-30913109	6:30913157-30913109	ENSG00000213780	GTF2H4	0.122493	0.122493	0.122493	0.314961	0.314961	0.314961	10.7852	1	0.00102314	0.00866278
3816	exclusion_6:31836517-31836298	6:31836517-31836298	ENSG00000204387	C6orf48	0.60856	0.60856	0.60856	0.353942	0.353942	0.353942	119.928	1	6.56e-28	1.49e-25
3817	exclusion_6:31836517-31836423	6:31836517-31836423	ENSG00000204387	C6orf48	0.891986	0.891986	0.891986	0.861349	0.861349	0.861349	3.85846	1	0.0494958	0.192902
3821	exclusion_6:31970478-31970342	6:31970478-31970342	ENSG00000204348	DXO	0.0920346	0.0920346	0.0920346	0.296358	0.296358	0.296358	19.6342	1	9.38e-06	0.000146317
3822	exclusion_6:32179763-32179650	6:32179763-32179650	ENSG00000204308	RNF5	0.0155835	0.0155835	0.0155835	0.0430758	0.0430758	0.0430758	8.24501	1	0.00408642	0.0277049
3826	exclusion_6:33284390-33284284	6:33284390-33284284	ENSG00000227057	WDR46	0.9939	0.9939	0.9939	0.956111	0.956111	0.956111	23.6619	1	1.15e-06	2.21e-05
3834	exclusion_6:34247492-34247466	6:34247492-34247466	ENSG00000186577	SMIM29	0.101358	0.101358	0.101358	0.409382	0.409382	0.409382	87.8194	1	7.17e-21	8.6e-19
3842	exclusion_6:35469027-35468946	6:35469027-35468946	ENSG00000198755	RPL10A	0.617427	0.617427	0.617427	0.67099	0.67099	0.67099	26.6536	1	2.43e-07	5.3e-06
3843	exclusion_6:35469285-35468946	6:35469285-35468946	ENSG00000198755	RPL10A	0.317407	0.317407	0.317407	0.417115	0.417115	0.417115	118.412	1	1.41e-27	3.06e-25
3844	exclusion_6:35469529-35469380	6:35469529-35469380	ENSG00000198755	RPL10A	0.265847	0.265847	0.265847	0.34704	0.34704	0.34704	113.423	1	1.74e-26	3.45e-24
3845	exclusion_6:35904974-35904878	6:35904974-35904878	ENSG00000096063	SRPK1	0.987795	0.987795	0.987795	0.972079	0.972079	0.972079	4.39675	1	0.0360074	0.154021
3846	exclusion_6:36376035-36375870	6:36376035-36375870	ENSG00000010030	ETV7	0.400019	0.400019	0.400019	0.0668346	0.0668346	0.0668346	8.5442	1	0.00346625	0.0242343
3848	exclusion_6:36600276-36599820	6:36600276-36599820	ENSG00000112081	SRSF3	0.565806	0.565806	0.565806	0.17082	0.17082	0.17082	948.175	1	3.31e-208	1.51e-204
3852	exclusion_6:42935473-42935411	6:42935473-42935411	ENSG00000137161	CNPY3	0.789763	0.789763	0.789763	0.665507	0.665507	0.665507	7.36011	1	0.00666866	0.0412119
3857	exclusion_6:43675252-43675201	6:43675252-43675201	ENSG00000096080	MRPS18A	0.914442	0.914442	0.914442	0.820463	0.820463	0.820463	6.13711	1	0.0132374	0.0730139
3860	exclusion_6:49436597-49436521	6:49436597-49436521	ENSG00000146085	MUT	0.973322	0.973322	0.973322	0.874285	0.874285	0.874285	10.8541	1	0.000985791	0.00839973
3876	exclusion_6:83049772-83049708	6:83049772-83049708	ENSG00000118420	UBE3D	0.887354	0.887354	0.887354	0.661598	0.661598	0.661598	10.472	1	0.00121197	0.0098077
3877	exclusion_6:83926331-83926135	6:83926331-83926135	ENSG00000065615	CYB5R4	0.960364	0.960364	0.960364	0.773137	0.773137	0.773137	17.7912	1	2.47e-05	0.000350986
3889	exclusion_7:100152715-100152757	7:100152715-100152757	ENSG00000188186	LAMTOR4	0.985714	0.985714	0.985714	0.974417	0.974417	0.974417	3.9666	1	0.0464114	0.184512
3890	exclusion_7:100867860-100867988	7:100867860-100867988	ENSG00000087077	TRIP6	0.0608076	0.0608076	0.0608076	0.10527	0.10527	0.10527	9.33852	1	0.00224387	0.0167849
3891	exclusion_7:100882764-100883090	7:100882764-100883090	ENSG00000087087	SRRT	0.978765	0.978765	0.978765	0.85987	0.85987	0.85987	42.0412	1	8.94e-11	3.81e-09
3903	exclusion_7:120964741-120964838	7:120964741-120964838	ENSG00000071243	ING3	0.0445365	0.0445365	0.0445365	0.131726	0.131726	0.131726	4.50366	1	0.0338224	0.148884
3905	exclusion_7:123546657-123546817	7:123546657-123546817	ENSG00000128609	NDUFA5	0.956732	0.956732	0.956732	0.905185	0.905185	0.905185	9.08962	1	0.00257064	0.0189512
3909	exclusion_7:128849975-128850074	7:128849975-128850074	ENSG00000128591	FLNC	0.618805	0.618805	0.618805	0.431557	0.431557	0.431557	3.93059	1	0.0474153	0.187521
3921	exclusion_7:141555452-141555567	7:141555452-141555567	ENSG00000006530	AGK	0.166899	0.166899	0.166899	0.355065	0.355065	0.355065	4.52626	1	0.0333784	0.147361
3925	exclusion_7:148818977-148819059	7:148818977-148819059	ENSG00000106462	EZH2	0.733316	0.733316	0.733316	0.918953	0.918953	0.918953	27.4907	1	1.58e-07	3.63e-06
3926	exclusion_7:148832633-148832750	7:148832633-148832750	ENSG00000106462	EZH2	0.0972677	0.0972677	0.0972677	0.0322758	0.0322758	0.0322758	5.9253	1	0.014925	0.0805665
3927	exclusion_7:148836821-148837000	7:148836821-148837000	ENSG00000106462	EZH2	0.429999	0.429999	0.429999	0.148175	0.148175	0.148175	33.2188	1	8.23e-09	2.57e-07
3937	exclusion_7:2274290-2274369	7:2274290-2274369	ENSG00000106266	SNX8	0.9892	0.9892	0.9892	0.969652	0.969652	0.969652	5.04188	1	0.0247416	0.118531
3939	exclusion_7:22946951-22947247	7:22946951-22947247	ENSG00000122591	FAM126A	0.325499	0.325499	0.325499	0.484274	0.484274	0.484274	4.6886	1	0.0303634	0.137102
3942	exclusion_7:23195838-23195915	7:23195838-23195915	ENSG00000136243	NUPL2	0.0812224	0.0812224	0.0812224	0.19115	0.19115	0.19115	4.41142	1	0.035699	0.153583
3945	exclusion_7:23522131-23522432	7:23522131-23522432	ENSG00000164548	TRA2A	0.513405	0.513405	0.513405	0.398774	0.398774	0.398774	4.89873	1	0.0268765	0.126497
3946	exclusion_7:23531180-23531270	7:23531180-23531270	ENSG00000164548	TRA2A	0.629487	0.629487	0.629487	0.734137	0.734137	0.734137	5.44073	1	0.0196725	0.0992556
3948	exclusion_7:25124689-25124844	7:25124689-25124844	ENSG00000172115	CYCS	0.956899	0.956899	0.956899	0.899184	0.899184	0.899184	19.9046	1	8.14e-06	0.000129223
3952	exclusion_7:27541568-27541755	7:27541568-27541755	ENSG00000106049	HIBADH	0.740396	0.740396	0.740396	0.234135	0.234135	0.234135	94.1722	1	2.89e-22	3.99e-20
3954	exclusion_7:27803108-27803180	7:27803108-27803180	ENSG00000106052	TAX1BP1	0.711794	0.711794	0.711794	0.612621	0.612621	0.612621	4.56077	1	0.0327124	0.145119
3957	exclusion_7:32488624-32488652	7:32488624-32488652	ENSG00000106355	LSM5	0.0175591	0.0175591	0.0175591	0.0734918	0.0734918	0.0734918	30.76	1	2.92e-08	8.11e-07
3960	exclusion_7:33035933-33035988	7:33035933-33035988	ENSG00000122643	NT5C3A	0.499681	0.499681	0.499681	0.270987	0.270987	0.270987	20.0218	1	7.66e-06	0.000123315
3963	exclusion_7:36417079-36417190	7:36417079-36417190	ENSG00000011426	ANLN	0.210122	0.210122	0.210122	0.298723	0.298723	0.298723	4.85186	1	0.0276164	0.128651
3966	exclusion_7:38898090-38898129	7:38898090-38898129	ENSG00000006715	VPS41	0.0353212	0.0353212	0.0353212	0.0960854	0.0960854	0.0960854	5.04286	1	0.0247277	0.118531
3971	exclusion_7:42937163-42937241	7:42937163-42937241	ENSG00000106591	MRPL32	0.850263	0.850263	0.850263	0.79878	0.79878	0.79878	8.29608	1	0.00397308	0.0270978
3986	exclusion_7:44425899-44426279	7:44425899-44426279	ENSG00000015676	NUDCD3	0.972979	0.972979	0.972979	0.902089	0.902089	0.902089	10.7586	1	0.00103796	0.00872496
3987	exclusion_7:44581088-44581239	7:44581088-44581239	ENSG00000158604	TMED4	0.473441	0.473441	0.473441	0.168617	0.168617	0.168617	8.58107	1	0.00339676	0.0239191
4015	exclusion_7:66150701-66150948	7:66150701-66150948	ENSG00000241258	CRCP	0.98905	0.98905	0.98905	0.953965	0.953965	0.953965	9.0153	1	0.00267729	0.019579
4023	exclusion_7:67055834-67055887	7:67055834-67055887	ENSG00000198874	TYW1	0.111301	0.111301	0.111301	0.216259	0.216259	0.216259	5.08533	1	0.0241291	0.116672
4024	exclusion_7:67308576-67308652	7:67308576-67308652	ONT.6344	ONT.6344	0.703518	0.703518	0.703518	0.442509	0.442509	0.442509	13.3121	1	0.000263696	0.00266386
4027	exclusion_7:72830691-72830813	7:72830691-72830813	ONT.6346	ONT.6346	0.62285	0.62285	0.62285	0.398919	0.398919	0.398919	22.1037	1	2.58e-06	4.62e-05
4032	exclusion_7:74214821-74215010	7:74214821-74215010	ENSG00000086730	LAT2	0.420673	0.420673	0.420673	0.16567	0.16567	0.16567	5.26282	1	0.0217856	0.107769
4035	exclusion_7:75881364-75881486	7:75881364-75881486	ENSG00000005486	RHBDD2	0.426429	0.426429	0.426429	0.203147	0.203147	0.203147	12.4734	1	0.000412792	0.00393447
4038	exclusion_7:76054829-76055063	7:76054829-76055063	ENSG00000146701	MDH2	0.839399	0.839399	0.839399	0.634373	0.634373	0.634373	5.49162	1	0.0191078	0.0973446
4040	exclusion_7:76060397-76060498	7:76060397-76060498	ENSG00000146701	MDH2	0.644677	0.644677	0.644677	0.41292	0.41292	0.41292	5.08867	1	0.0240826	0.116672
4044	exclusion_7:8227637-8227851	7:8227637-8227851	ENSG00000003147	ICA1	0.914063	0.914063	0.914063	0.785218	0.785218	0.785218	5.34729	1	0.0207545	0.103909
4049	exclusion_7:854919-855006	7:854919-855006	ENSG00000164828	SUN1	0.0389746	0.0389746	0.0389746	0.167267	0.167267	0.167267	20.1465	1	7.17e-06	0.000117134
4057	exclusion_7:97871718-97871996	7:97871718-97871996	ENSG00000070669	ASNS	0.809989	0.809989	0.809989	0.63464	0.63464	0.63464	22.611	1	1.98e-06	3.69e-05
4066	exclusion_7:99415049-99415266	7:99415049-99415266	ENSG00000106245	BUD31	0.946156	0.946156	0.946156	0.905978	0.905978	0.905978	13.753	1	0.000208491	0.00217365
4067	exclusion_7:99419161-99419275	7:99419161-99419275	ENSG00000106245	BUD31	0.944044	0.944044	0.944044	0.893359	0.893359	0.893359	19.9707	1	7.86e-06	0.000125269
4068	exclusion_7:99450117-99450371	7:99450117-99450371	ENSG00000160917	CPSF4	0.777031	0.777031	0.777031	0.192182	0.192182	0.192182	22.5087	1	2.09e-06	3.84e-05
4069	exclusion_7:99450275-99450371	7:99450275-99450371	ENSG00000160917	CPSF4	0.153343	0.153343	0.153343	0.0439399	0.0439399	0.0439399	8.85012	1	0.00293069	0.0208955
4079	exclusion_8:102849998-102850144	8:102849998-102850144	ENSG00000155096	AZIN1	0.456037	0.456037	0.456037	0.516773	0.516773	0.516773	4.39871	1	0.0359661	0.154021
4080	exclusion_8:103057548-103057642	8:103057548-103057642	ENSG00000155097	ATP6V1C1	0.984561	0.984561	0.984561	0.902189	0.902189	0.902189	42.0482	1	8.9e-11	3.81e-09
4081	exclusion_8:103328267-103328416	8:103328267-103328416	ENSG00000164930	FZD6	0.139924	0.139924	0.139924	0.23443	0.23443	0.23443	4.44858	1	0.0349302	0.152144
4084	exclusion_8:103927841-103927889	8:103927841-103927889	ENSG00000176406	RIMS2	0.422809	0.422809	0.422809	0.660907	0.660907	0.660907	4.91419	1	0.026637	0.1255
4087	exclusion_8:10820192-10820269	8:10820192-10820269	ENSG00000254093	PINX1	0.152633	0.152633	0.152633	0.250776	0.250776	0.250776	9.39282	1	0.00217837	0.0163503
4095	exclusion_8:116726015-116726172	8:116726015-116726172	ENSG00000147677	EIF3H	0.00429531	0.00429531	0.00429531	0.0144783	0.0144783	0.0144783	12.8413	1	0.000339047	0.00332909
4103	exclusion_8:120413990-120414112	8:120413990-120414112	ENSG00000172172	MRPL13	0.0048388	0.0048388	0.0048388	0.0298757	0.0298757	0.0298757	26.6996	1	2.38e-07	5.23e-06
4104	exclusion_8:120432029-120432123	8:120432029-120432123	ENSG00000172172	MRPL13	0.0176108	0.0176108	0.0176108	0.108782	0.108782	0.108782	94.5939	1	2.34e-22	3.44e-20
4105	exclusion_8:124503839-124503951	8:124503839-124503951	ENSG00000147687	TATDN1	0.724291	0.724291	0.724291	0.535212	0.535212	0.535212	3.91156	1	0.0479552	0.189164
4108	exclusion_8:125155999-125156098	8:125155999-125156098	ENSG00000156831	NSMCE2	0.931726	0.931726	0.931726	0.822769	0.822769	0.822769	12.6081	1	0.000384081	0.0036762
4114	exclusion_8:130361669-130361771	8:130361669-130361771	ENSG00000153317	ASAP1	0.184346	0.184346	0.184346	0.306204	0.306204	0.306204	4.35887	1	0.0368167	0.156034
4115	exclusion_8:132713994-132714052	8:132713994-132714052	ENSG00000165071	TMEM71	0.139918	0.139918	0.139918	0.284484	0.284484	0.284484	4.53806	1	0.0331491	0.146629
4116	exclusion_8:132727797-132727983	8:132727797-132727983	ENSG00000165071	TMEM71	0.211526	0.211526	0.211526	0.422861	0.422861	0.422861	3.88138	1	0.0488245	0.191268
4125	exclusion_8:143018832-143019119	8:143018832-143019119	ENSG00000160932	LY6E	0.945068	0.945068	0.945068	0.910106	0.910106	0.910106	10.7821	1	0.00102486	0.00866278
4132	exclusion_8:143614623-143614697	8:143614623-143614697	ENSG00000104522	TSTA3	0.0178499	0.0178499	0.0178499	0.0562258	0.0562258	0.0562258	12.1418	1	0.000493052	0.00456784
4136	exclusion_8:143820665-143820716	8:143820665-143820716	ENSG00000179950	PUF60	0.408359	0.408359	0.408359	0.357723	0.357723	0.357723	11.317	1	0.000767999	0.00672886
4141	exclusion_8:144099080-144099205	8:144099080-144099205	ENSG00000179526	SHARPIN	0.129979	0.129979	0.129979	0.210445	0.210445	0.210445	4.95282	1	0.0260482	0.123517
4147	exclusion_8:144790677-144790763	8:144790677-144790763	ENSG00000161016	RPL8	0.99875	0.99875	0.99875	0.991261	0.991261	0.991261	285.767	1	4.16e-64	3.79e-61
4148	exclusion_8:144947939-144948025	8:144947939-144948025	ENSG00000170631	ZNF16	0.377806	0.377806	0.377806	0.695356	0.695356	0.695356	15.3053	1	9.15e-05	0.00107396
4149	exclusion_8:17940041-17940158	8:17940041-17940158	ENSG00000078674	PCM1	0.842795	0.842795	0.842795	0.712457	0.712457	0.712457	5.28559	1	0.0215026	0.106833
4152	exclusion_8:22591550-22591668	8:22591550-22591668	ENSG00000120913	PDLIM2	0.230514	0.230514	0.230514	0.177512	0.177512	0.177512	4.36616	1	0.0366596	0.155949
4159	exclusion_8:32742007-32742075	8:32742007-32742075	ENSG00000157168	NRG1	0.824832	0.824832	0.824832	0.690124	0.690124	0.690124	4.23344	1	0.039635	0.165212
4177	exclusion_8:47782161-47782254	8:47782161-47782254	ENSG00000253729	PRKDC	0.301502	0.301502	0.301502	0.443188	0.443188	0.443188	9.15726	1	0.00247733	0.0183226
4180	exclusion_8:48043498-48043626	8:48043498-48043626	ENSG00000169139	UBE2V2	0.958646	0.958646	0.958646	0.926639	0.926639	0.926639	8.02526	1	0.00461293	0.0305473
4181	exclusion_8:51870247-51870390	8:51870247-51870390	ENSG00000168300	PCMTD1	0.102665	0.102665	0.102665	0.258148	0.258148	0.258148	7.01815	1	0.00806874	0.0483064
4182	exclusion_8:53811163-53811217	8:53811163-53811217	ENSG00000047249	ATP6V1H	0.0986584	0.0986584	0.0986584	0.3201	0.3201	0.3201	94.4808	1	2.47e-22	3.52e-20
4186	exclusion_8:54010429-54010492	8:54010429-54010492	ENSG00000187735	TCEA1	0.0413901	0.0413901	0.0413901	0.0878933	0.0878933	0.0878933	12.0152	1	0.000527684	0.00484704
4187	exclusion_8:55782747-55782812	8:55782747-55782812	ENSG00000137574	TGS1	0.0395705	0.0395705	0.0395705	0.153145	0.153145	0.153145	15.4275	1	8.57e-05	0.00102788
4188	exclusion_8:56074059-56074159	8:56074059-56074159	ENSG00000008988	RPS20	0.00109345	0.00109345	0.00109345	0.000521327	0.000521327	0.000521327	5.34792	1	0.020747	0.103909
4194	exclusion_8:58560283-58561795	8:58560283-58561795	ENSG00000137575	SDCBP	0.855733	0.855733	0.855733	0.798283	0.798283	0.798283	10.3205	1	0.00131562	0.0104973
4202	exclusion_8:66440161-66440199	8:66440161-66440199	ENSG00000147576	ADHFE1	0.167165	0.167165	0.167165	0.402387	0.402387	0.402387	4.97108	1	0.0257746	0.12245
4204	exclusion_8:67047684-67047859	8:67047684-67047859	ENSG00000121022	COPS5	0.973157	0.973157	0.973157	0.789414	0.789414	0.789414	201.694	1	8.92e-46	4.51e-43
4206	exclusion_8:67061291-67061422	8:67061291-67061422	ENSG00000121022	COPS5	0.829045	0.829045	0.829045	0.741719	0.741719	0.741719	26.3484	1	2.85e-07	6.13e-06
4214	exclusion_8:73825146-73825249	8:73825146-73825249	ENSG00000104343	UBE2W	0.038317	0.038317	0.038317	0.102642	0.102642	0.102642	5.92918	1	0.0148922	0.0804851
4216	exclusion_8:73955646-73955761	8:73955646-73955761	ENSG00000154582	ELOC	0.98506	0.98506	0.98506	0.971488	0.971488	0.971488	6.65582	1	0.00988322	0.057507
4217	exclusion_8:73955646-73955765	8:73955646-73955765	ENSG00000154582	ELOC	0.961081	0.961081	0.961081	0.943796	0.943796	0.943796	5.64708	1	0.0174845	0.0905219
4219	exclusion_8:73964486-73964625	8:73964486-73964625	ENSG00000154582	ELOC	0.784374	0.784374	0.784374	0.638589	0.638589	0.638589	64.867	1	8.01e-16	6.64e-14
4221	exclusion_8:73979078-73979171	8:73979078-73979171	ENSG00000175606	TMEM70	0.838703	0.838703	0.838703	0.772112	0.772112	0.772112	3.88952	1	0.0485883	0.190671
4223	exclusion_8:79958256-79958435	8:79958256-79958435	ENSG00000147586	MRPS28	0.989782	0.989782	0.989782	0.965412	0.965412	0.965412	13.2384	1	0.000274274	0.00275849
4224	exclusion_8:80028694-80028796	8:80028694-80028796	ENSG00000276418	AC036214.3	0.719868	0.719868	0.719868	0.487008	0.487008	0.487008	4.49695	1	0.0339553	0.149181
4225	exclusion_8:80044166-80044208	8:80044166-80044208	ENSG00000076554	TPD52	0.422109	0.422109	0.422109	0.617939	0.617939	0.617939	10.8256	1	0.00100107	0.00850906
4226	exclusion_8:80050444-80050471	8:80050444-80050471	ENSG00000076554	TPD52	0.434487	0.434487	0.434487	0.624554	0.624554	0.624554	10.9581	1	0.000931946	0.0079811
4227	exclusion_8:81717248-81717288	8:81717248-81717288	ENSG00000104231	ZFAND1	0.313017	0.313017	0.313017	0.511586	0.511586	0.511586	30.0938	1	4.12e-08	1.11e-06
4229	exclusion_8:85214920-85215037	8:85214920-85215037	ENSG00000176731	C8orf59	0.0728876	0.0728876	0.0728876	0.151018	0.151018	0.151018	16.5668	1	4.7e-05	0.000609615
4233	exclusion_8:86505299-86505379	8:86505299-86505379	ENSG00000176623	RMDN1	0.987339	0.987339	0.987339	0.930139	0.930139	0.930139	17.1243	1	3.5e-05	0.000474731
4239	exclusion_8:90036840-90036940	8:90036840-90036940	ENSG00000104325	DECR1	0.00429634	0.00429634	0.00429634	0.0174871	0.0174871	0.0174871	7.73414	1	0.00541862	0.0346723
4240	exclusion_8:91076591-91076731	8:91076591-91076731	ENSG00000155100	OTUD6B	0.648437	0.648437	0.648437	0.367521	0.367521	0.367521	19.5646	1	9.73e-06	0.000150709
4243	exclusion_8:93707201-93707281	8:93707201-93707281	ENSG00000188343	FAM92A	0.897479	0.897479	0.897479	0.732588	0.732588	0.732588	7.77953	1	0.00528415	0.0339798
4245	exclusion_8:93724509-93724595	8:93724509-93724595	ENSG00000188343	FAM92A	0.925443	0.925443	0.925443	0.80986	0.80986	0.80986	15.1048	1	0.000101703	0.00118204
4248	exclusion_8:94432610-94432656	8:94432610-94432656	ENSG00000197275	RAD54B	0.949856	0.949856	0.949856	0.839473	0.839473	0.839473	5.29012	1	0.0214467	0.106672
4249	exclusion_8:94868691-94868813	8:94868691-94868813	ENSG00000164941	INTS8	0.926452	0.926452	0.926452	0.827752	0.827752	0.827752	4.63402	1	0.0313441	0.139866
4256	exclusion_8:96231531-96231621	8:96231531-96231621	ENSG00000156467	UQCRB	0.971835	0.971835	0.971835	0.98673	0.98673	0.98673	7.04752	1	0.00793752	0.047646
4260	exclusion_8:98638459-98638560	8:98638459-98638560	ENSG00000104375	STK3	0.978618	0.978618	0.978618	0.886715	0.886715	0.886715	13.9955	1	0.000183245	0.00195074
4262	exclusion_9:100054167-100054036	9:100054167-100054036	ENSG00000023318	ERP44	0.994239	0.994239	0.994239	0.955467	0.955467	0.955467	25.3414	1	4.8e-07	1e-05
4265	exclusion_9:100308681-100308499	9:100308681-100308499	ENSG00000136891	TEX10	0.0123235	0.0123235	0.0123235	0.0438908	0.0438908	0.0438908	14.571	1	0.000134974	0.00150721
4266	exclusion_9:100347406-100347166	9:100347406-100347166	ENSG00000136891	TEX10	0.982351	0.982351	0.982351	0.946625	0.946625	0.946625	14.922	1	0.00011205	0.00128266
4269	exclusion_9:111589382-111589263	9:111589382-111589263	ENSG00000106853	PTGR1	0.971194	0.971194	0.971194	0.891996	0.891996	0.891996	48.8546	1	2.76e-12	1.48e-10
4271	exclusion_9:112052438-112052398	9:112052438-112052398	ENSG00000106868	SUSD1	0.636878	0.636878	0.636878	0.385983	0.385983	0.385983	7.70138	1	0.00551786	0.0351533
4280	exclusion_9:122254367-122254273	9:122254367-122254273	ENSG00000119446	RBM18	0.989597	0.989597	0.989597	0.96302	0.96302	0.96302	6.94212	1	0.00841893	0.0501394
4281	exclusion_9:122285946-122285779	9:122285946-122285779	ENSG00000148187	MRRF	0.375139	0.375139	0.375139	0.084199	0.084199	0.084199	41.9691	1	9.27e-11	3.88e-09
4282	exclusion_9:122286166-122286038	9:122286166-122286038	ENSG00000148187	MRRF	0.771505	0.771505	0.771505	0.295515	0.295515	0.295515	236.038	1	2.87e-53	1.64e-50
4286	exclusion_9:124405432-124405316	9:124405432-124405316	ENSG00000136930	PSMB7	0.0157178	0.0157178	0.0157178	0.124985	0.124985	0.124985	166.582	1	4.13e-38	1.57e-35
4289	exclusion_9:125213522-125213369	9:125213522-125213369	ENSG00000136933	RABEPK	0.173278	0.173278	0.173278	0.106761	0.106761	0.106761	4.49104	1	0.0340729	0.149553
4292	exclusion_9:125335252-125335171	9:125335252-125335171	ENSG00000165219	GAPVD1	0.796292	0.796292	0.796292	0.963874	0.963874	0.963874	37.3046	1	1.01e-09	3.68e-08
4301	exclusion_9:127788385-127788213	9:127788385-127788213	ENSG00000136807	CDK9	0.13328	0.13328	0.13328	0.220088	0.220088	0.220088	5.14117	1	0.0233648	0.113851
4304	exclusion_9:127936655-127936552	9:127936655-127936552	ENSG00000136908	DPM2	0.218909	0.218909	0.218909	0.337588	0.337588	0.337588	32.9705	1	9.36e-09	2.88e-07
4308	exclusion_9:128178904-128178708	9:128178904-128178708	ENSG00000148337	CIZ1	0.630832	0.630832	0.630832	0.743315	0.743315	0.743315	7.06822	1	0.00784632	0.0472855
4309	exclusion_9:128179415-128178988	9:128179415-128178988	ENSG00000148337	CIZ1	0.726371	0.726371	0.726371	0.825647	0.825647	0.825647	6.96063	1	0.00833228	0.0496883
4314	exclusion_9:128278681-128278633	9:128278681-128278633	ENSG00000175854	SWI5	0.977258	0.977258	0.977258	0.901933	0.901933	0.901933	11.0816	1	0.000871897	0.00755202
4315	exclusion_9:128285778-128285504	9:128285778-128285504	ENSG00000175854	SWI5	0.980267	0.980267	0.980267	0.957431	0.957431	0.957431	7.05186	1	0.00791828	0.0475933
4316	exclusion_9:128325239-128325142	9:128325239-128325142	ENSG00000167113	COQ4	0.0356814	0.0356814	0.0356814	0.0949392	0.0949392	0.0949392	7.77605	1	0.00529436	0.0339798
4339	exclusion_9:131106265-131106187	9:131106265-131106187	ENSG00000126878	AIF1L	0.55656	0.55656	0.55656	0.339097	0.339097	0.339097	4.05992	1	0.0439126	0.177521
4349	exclusion_9:133350319-133350239	9:133350319-133350239	ENSG00000148303	RPL7A	0.0114763	0.0114763	0.0114763	0.0147647	0.0147647	0.0147647	4.01487	1	0.0451006	0.18072
4350	exclusion_9:133350727-133350596	9:133350727-133350596	ENSG00000148303	RPL7A	0.0114763	0.0114763	0.0114763	0.0147647	0.0147647	0.0147647	4.01487	1	0.0451006	0.18072
4352	exclusion_9:133360129-133359949	9:133360129-133359949	ENSG00000148291	SURF2	0.0492579	0.0492579	0.0492579	0.0892891	0.0892891	0.0892891	4.88032	1	0.0271645	0.127327
4358	exclusion_9:136414675-136414552	9:136414675-136414552	ENSG00000165688	PMPCA	0.640936	0.640936	0.640936	0.320429	0.320429	0.320429	6.20997	1	0.0127033	0.0704947
4380	exclusion_9:32988124-32988078	9:32988124-32988078	ENSG00000137074	APTX	0.330182	0.330182	0.330182	0.192802	0.192802	0.192802	4.39533	1	0.0360374	0.154021
4387	exclusion_9:34336341-34336228	9:34336341-34336228	ENSG00000164978	NUDT2	0.689909	0.689909	0.689909	0.481962	0.481962	0.481962	13.8593	1	0.000197024	0.00206829
4398	exclusion_9:36210660-36210624	9:36210660-36210624	ENSG00000122705	CLTA	0.19699	0.19699	0.19699	0.286417	0.286417	0.286417	4.50037	1	0.0338875	0.149027
4401	exclusion_9:36594771-36594627	9:36594771-36594627	ENSG00000165304	MELK	0.113216	0.113216	0.113216	0.239518	0.239518	0.239518	7.64895	1	0.00568053	0.0359952
4405	exclusion_9:41161723-41161600	9:41161723-41161600	ENSG00000215126	CBWD6	0.764738	0.764738	0.764738	0.24769	0.24769	0.24769	20.675	1	5.44e-06	9.25e-05
4406	exclusion_9:41165087-41165000	9:41165087-41165000	ENSG00000215126	CBWD6	0.205913	0.205913	0.205913	0.488844	0.488844	0.488844	8.0192	1	0.0046284	0.0306052
4407	exclusion_9:41170423-41170283	9:41170423-41170283	ENSG00000215126	CBWD6	0.793955	0.793955	0.793955	0.496879	0.496879	0.496879	8.5672	1	0.00342273	0.0240648
4408	exclusion_9:41171934-41171846	9:41171934-41171846	ENSG00000215126	CBWD6	0.668253	0.668253	0.668253	0.175218	0.175218	0.175218	26.6599	1	2.43e-07	5.3e-06
4409	exclusion_9:41174352-41174292	9:41174352-41174292	ENSG00000215126	CBWD6	0.205699	0.205699	0.205699	0.483507	0.483507	0.483507	8.03505	1	0.00458807	0.0304268
4410	exclusion_9:65677225-65677127	9:65677225-65677127	ENSG00000147996	CBWD5	0.0508751	0.0508751	0.0508751	0.451562	0.451562	0.451562	44.8576	1	2.12e-11	1.02e-09
4411	exclusion_9:65693473-65693385	9:65693473-65693385	ENSG00000147996	CBWD5	0.671186	0.671186	0.671186	0.227199	0.227199	0.227199	153.886	1	2.45e-35	6.98e-33
4412	exclusion_9:65695049-65694904	9:65695049-65694904	ENSG00000147996	CBWD5	0.977411	0.977411	0.977411	0.778544	0.778544	0.778544	40.33	1	2.14e-10	8.5e-09
4414	exclusion_9:65703753-65703626	9:65703753-65703626	ENSG00000147996	CBWD5	0.939533	0.939533	0.939533	0.585536	0.585536	0.585536	69.8838	1	6.29e-17	5.85e-15
4415	exclusion_9:65704588-65704330	9:65704588-65704330	ENSG00000147996	CBWD5	0.78991	0.78991	0.78991	0.441113	0.441113	0.441113	87.6862	1	7.67e-21	8.96e-19
4417	exclusion_9:68256980-68256920	9:68256980-68256920	ENSG00000196873	CBWD3	0.196292	0.196292	0.196292	0.424182	0.424182	0.424182	14.5407	1	0.000137165	0.00152049
4418	exclusion_9:68259434-68259346	9:68259434-68259346	ENSG00000196873	CBWD3	0.551234	0.551234	0.551234	0.172762	0.172762	0.172762	30.8613	1	2.77e-08	7.79e-07
4420	exclusion_9:68266306-68266219	9:68266306-68266219	ENSG00000196873	CBWD3	0.20962	0.20962	0.20962	0.347527	0.347527	0.347527	5.80905	1	0.0159439	0.0845642
4421	exclusion_9:68269722-68269599	9:68269722-68269599	ENSG00000196873	CBWD3	0.724409	0.724409	0.724409	0.388107	0.388107	0.388107	15.1291	1	0.000100406	0.00117596
4422	exclusion_9:68270559-68270301	9:68270559-68270301	ENSG00000196873	CBWD3	0.671364	0.671364	0.671364	0.423617	0.423617	0.423617	8.93096	1	0.00280378	0.020212
4429	exclusion_9:83970912-83970896	9:83970912-83970896	ENSG00000165119	HNRNPK	0.658607	0.658607	0.658607	0.697973	0.697973	0.697973	8.1441	1	0.00432016	0.0289451
4431	exclusion_9:83975505-83975461	9:83975505-83975461	ENSG00000165119	HNRNPK	0.0111062	0.0111062	0.0111062	0.0788588	0.0788588	0.0788588	111.03	1	5.83e-26	1.06e-23
4438	exclusion_9:92240691-92240642	9:92240691-92240642	ENSG00000196305	IARS	0.716349	0.716349	0.716349	0.805445	0.805445	0.805445	9.92026	1	0.00163469	0.0127967
4439	exclusion_9:92257986-92257803	9:92257986-92257803	ENSG00000196305	IARS	0.974672	0.974672	0.974672	0.724538	0.724538	0.724538	166.139	1	5.16e-38	1.81e-35
4441	exclusion_9:92320379-92319942	9:92320379-92319942	ENSG00000198000	NOL8	0.902735	0.902735	0.902735	0.658242	0.658242	0.658242	26.2361	1	3.02e-07	6.46e-06
4442	exclusion_9:92323351-92323235	9:92323351-92323235	ENSG00000198000	NOL8	0.726816	0.726816	0.726816	0.499722	0.499722	0.499722	16.8269	1	4.09e-05	0.000543432
4444	exclusion_9:97682430-97682199	9:97682430-97682199	ENSG00000136936	XPA	0.911012	0.911012	0.911012	0.73887	0.73887	0.73887	13.0445	1	0.000304179	0.00302586
4445	exclusion_9:97914026-97913978	9:97914026-97913978	ENSG00000136932	TRMO	0.906032	0.906032	0.906032	0.766751	0.766751	0.766751	8.96342	1	0.00275439	0.0199603
4446	exclusion_9:98077886-98077765	9:98077886-98077765	ENSG00000095380	NANS	0.991093	0.991093	0.991093	0.952916	0.952916	0.952916	33.7734	1	6.19e-09	2e-07
4447	exclusion_9:99224170-99223949	9:99224170-99223949	ENSG00000106803	SEC61B	0.506674	0.506674	0.506674	0.543883	0.543883	0.543883	7.75342	1	0.00536108	0.0343531
4450	exclusion_X:101399800-101399743	X:101399800-101399743	ENSG00000102393	GLA	0.828261	0.828261	0.828261	0.743682	0.743682	0.743682	3.90029	1	0.0482778	0.189943
4455	exclusion_X:108127094-108126792	X:108127094-108126792	ENSG00000101844	ATG4A	0.631018	0.631018	0.631018	0.426721	0.426721	0.426721	5.13688	1	0.0234227	0.113889
4459	exclusion_X:119581596-119581506	X:119581596-119581506	ENSG00000077721	UBE2A	0.0194363	0.0194363	0.0194363	0.0942646	0.0942646	0.0942646	29.3692	1	5.98e-08	1.58e-06
4460	exclusion_X:119581600-119581506	X:119581600-119581506	ENSG00000077721	UBE2A	0.132218	0.132218	0.132218	0.33929	0.33929	0.33929	14.2399	1	0.000160918	0.00174702
4462	exclusion_X:124021431-124021366	X:124021431-124021366	ENSG00000101972	STAG2	0.136936	0.136936	0.136936	0.305282	0.305282	0.305282	4.92275	1	0.0265053	0.125268
4470	exclusion_X:130340353-130340106	X:130340353-130340106	ENSG00000102078	SLC25A14	0.847877	0.847877	0.847877	0.566499	0.566499	0.566499	8.05757	1	0.00453138	0.0301
4476	exclusion_X:136874452-136873245	X:136874452-136873245	ENSG00000147274	RBMX	0.367965	0.367965	0.367965	0.882587	0.882587	0.882587	91.2766	1	1.25e-21	1.58e-19
4487	exclusion_X:153455053-153454876	X:153455053-153454876	ENSG00000213397	HAUS7	0.664113	0.664113	0.664113	0.499496	0.499496	0.499496	14.4132	1	0.000146773	0.00160365
4488	exclusion_X:153705101-153704820	X:153705101-153704820	ENSG00000185825	BCAP31	0.903964	0.903964	0.903964	0.861405	0.861405	0.861405	10.651	1	0.0011001	0.00912942
4491	exclusion_X:153796552-153796433	X:153796552-153796433	ENSG00000180879	SSR4	0.0790124	0.0790124	0.0790124	0.126234	0.126234	0.126234	15.3486	1	8.94e-05	0.00106333
4501	exclusion_X:154440139-154439940	X:154440139-154439940	ENSG00000203879	GDI1	0.0920919	0.0920919	0.0920919	0.0352586	0.0352586	0.0352586	11.9925	1	0.000534137	0.00488661
4502	exclusion_X:154440506-154440374	X:154440506-154440374	ENSG00000203879	GDI1	0.0920919	0.0920919	0.0920919	0.0352586	0.0352586	0.0352586	11.9925	1	0.000534137	0.00488661
4510	exclusion_X:23713208-23713134	X:23713208-23713134	ENSG00000123130	ACOT9	0.0534218	0.0534218	0.0534218	0.118939	0.118939	0.118939	16.1967	1	5.71e-05	0.000720546
4511	exclusion_X:23734367-23734340	X:23734367-23734340	ENSG00000123130	ACOT9	0.155467	0.155467	0.155467	0.292311	0.292311	0.292311	28.5655	1	9.06e-08	2.23e-06
4513	exclusion_X:23784403-23784293	X:23784403-23784293	ENSG00000130066	SAT1	0.928716	0.928716	0.928716	0.322079	0.322079	0.322079	603.902	1	2.37e-133	5.4e-130
4519	exclusion_X:40599018-40598935	X:40599018-40598935	ENSG00000182220	ATP6AP2	0.91855	0.91855	0.91855	0.850391	0.850391	0.850391	7.05931	1	0.00788544	0.0474584
4523	exclusion_X:47585331-47585204	X:47585331-47585204	ENSG00000102265	TIMP1	0.0964225	0.0964225	0.0964225	0.153299	0.153299	0.153299	12.1715	1	0.000485262	0.00451195
4525	exclusion_X:48481203-48481150	X:48481203-48481150	ENSG00000068438	FTSJ1	0.0204217	0.0204217	0.0204217	0.0757781	0.0757781	0.0757781	11.4474	1	0.00071594	0.00633363
4526	exclusion_X:48481342-48481288	X:48481342-48481288	ENSG00000068438	FTSJ1	0.0145176	0.0145176	0.0145176	0.0702634	0.0702634	0.0702634	14.458	1	0.000143323	0.00157344
4533	exclusion_X:48902517-48902232	X:48902517-48902232	ENSG00000102103	PQBP1	0.0442753	0.0442753	0.0442753	0.159486	0.159486	0.159486	13.5416	1	0.000233337	0.00240517
4539	exclusion_X:54809817-54809721	X:54809817-54809721	ENSG00000102316	MAGED2	0.931407	0.931407	0.931407	0.975998	0.975998	0.975998	5.76501	1	0.0163484	0.0864075
4540	exclusion_X:54810213-54809871	X:54810213-54809871	ENSG00000102316	MAGED2	0.931407	0.931407	0.931407	0.975998	0.975998	0.975998	5.76501	1	0.0163484	0.0864075
4541	exclusion_X:54815690-54815247	X:54815690-54815247	ENSG00000102316	MAGED2	0.380945	0.380945	0.380945	0.131643	0.131643	0.131643	35.1564	1	3.04e-09	1.03e-07
4548	exclusion_X:70287116-70286985	X:70287116-70286985	ENSG00000120509	PDZD11	0.937937	0.937937	0.937937	0.754763	0.754763	0.754763	14.7463	1	0.000122988	0.00138697
4549	exclusion_X:71285097-71284983	X:71285097-71284983	ENSG00000147140	NONO	0.886541	0.886541	0.886541	0.849905	0.849905	0.849905	4.45405	1	0.0348185	0.151802
4552	exclusion_X:77690925-77690802	X:77690925-77690802	ENSG00000085224	ATRX	0.574644	0.574644	0.574644	0.864931	0.864931	0.864931	9.70356	1	0.00183912	0.0140352
4554	exclusion_X:85074112-85074007	X:85074112-85074007	ENSG00000155008	APOOL	0.786702	0.786702	0.786702	0.895286	0.895286	0.895286	5.61621	1	0.0177951	0.0918169
4557	inclusion_1:100267499-100267538	1:100267499-100267538	ENSG00000137996	RTCA	0.109083	0.109083	0.109083	0.218575	0.218575	0.218575	4.58151	1	0.0323187	0.143653
4561	inclusion_1:108693589-108693642	1:108693589-108693642	ENSG00000134186	PRPF38B	0.291613	0.291613	0.291613	0.473957	0.473957	0.473957	23.7261	1	1.11e-06	2.14e-05
4562	inclusion_1:108697946-108698017	1:108697946-108698017	ENSG00000134186	PRPF38B	0.0754879	0.0754879	0.0754879	0.181033	0.181033	0.181033	20.5872	1	5.7e-06	9.61e-05
4567	inclusion_1:109221086-109221203	1:109221086-109221203	ENSG00000031698	SARS	0.0247436	0.0247436	0.0247436	0.0485746	0.0485746	0.0485746	15.3341	1	9.01e-05	0.00106555
4569	inclusion_1:109414810-109414904	1:109414810-109414904	ENSG00000143106	PSMA5	0.0505446	0.0505446	0.0505446	0.0823072	0.0823072	0.0823072	7.79422	1	0.00524136	0.033776
4578	inclusion_1:112703383-112703457	1:112703383-112703457	ENSG00000155366	RHOC	0.00260006	0.00260006	0.00260006	0.0066242	0.0066242	0.0066242	5.57247	1	0.018245	0.0938198
4580	inclusion_1:112705099-112705123	1:112705099-112705123	ENSG00000155366	RHOC	0.00613942	0.00613942	0.00613942	0.0173979	0.0173979	0.0173979	7.23755	1	0.00713944	0.0434857
4588	inclusion_1:114749820-114750207	1:114749820-114750207	ENSG00000009307	CSDE1	0.979757	0.979757	0.979757	0.957699	0.957699	0.957699	10.5335	1	0.00117228	0.00957151
4590	inclusion_1:119724318-119724469	1:119724318-119724469	ENSG00000092621	PHGDH	0.203345	0.203345	0.203345	0.325333	0.325333	0.325333	45.4071	1	1.6e-11	7.76e-10
4591	inclusion_1:119724784-119724875	1:119724784-119724875	ENSG00000092621	PHGDH	0.112648	0.112648	0.112648	0.173957	0.173957	0.173957	17.2616	1	3.26e-05	0.000446965
4594	inclusion_1:119729508-119729633	1:119729508-119729633	ENSG00000092621	PHGDH	0.182379	0.182379	0.182379	0.250139	0.250139	0.250139	16.7186	1	4.34e-05	0.000569232
4598	inclusion_1:1319295-1319524	1:1319295-1319524	ENSG00000127054	INTS11	0.975951	0.975951	0.975951	0.949891	0.949891	0.949891	6.07427	1	0.0137165	0.0753829
4599	inclusion_1:1320995-1321093	1:1320995-1321093	ENSG00000127054	INTS11	0.978455	0.978455	0.978455	0.954274	0.954274	0.954274	6.37729	1	0.011559	0.0652574
4600	inclusion_1:1321907-1321984	1:1321907-1321984	ENSG00000127054	INTS11	0.23242	0.23242	0.23242	0.289647	0.289647	0.289647	3.84175	1	0.0499914	0.194667
4601	inclusion_1:1322891-1323287	1:1322891-1323287	ENSG00000127054	INTS11	0.344357	0.344357	0.344357	0.441975	0.441975	0.441975	6.99972	1	0.00815223	0.0487422
4605	inclusion_1:1402354-1402601	1:1402354-1402601	ENSG00000242485	MRPL20	0.00884589	0.00884589	0.00884589	0.0329276	0.0329276	0.0329276	11.6561	1	0.00063993	0.00577331
4606	inclusion_1:1402461-1402601	1:1402461-1402601	ENSG00000242485	MRPL20	0.140373	0.140373	0.140373	0.237089	0.237089	0.237089	28.8137	1	7.97e-08	2.01e-06
4614	inclusion_1:149012590-149012776	1:149012590-149012776	ENSG00000178104	PDE4DIP	0.478259	0.478259	0.478259	0.237353	0.237353	0.237353	5.15652	1	0.0231593	0.113091
4618	inclusion_1:150327556-150327652	1:150327556-150327652	ENSG00000117360	PRPF3	0.136087	0.136087	0.136087	0.308122	0.308122	0.308122	43.0175	1	5.43e-11	2.4e-09
4634	inclusion_1:153659137-153659184	1:153659137-153659184	ENSG00000143553	SNAPIN	0.976911	0.976911	0.976911	0.957177	0.957177	0.957177	4.27505	1	0.0386758	0.162253
4639	inclusion_1:154170648-154170711	1:154170648-154170711	ENSG00000143549	TPM3	0.94615	0.94615	0.94615	0.956998	0.956998	0.956998	4.79416	1	0.0285564	0.131816
4649	inclusion_1:155061903-155062117	1:155061903-155062117	ENSG00000143537	ADAM15	0.108659	0.108659	0.108659	0.228042	0.228042	0.228042	3.95835	1	0.0466393	0.184871
4650	inclusion_1:155239615-155239762	1:155239615-155239762	ENSG00000177628	GBA	0.962937	0.962937	0.962937	0.986659	0.986659	0.986659	5.41373	1	0.019979	0.100579
4659	inclusion_1:156012384-156012565	1:156012384-156012565	ENSG00000163479	SSR2	0.0353887	0.0353887	0.0353887	0.0814878	0.0814878	0.0814878	27.3766	1	1.67e-07	3.81e-06
4663	inclusion_1:156225556-156225668	1:156225556-156225668	ENSG00000160783	PMF1	0.0722654	0.0722654	0.0722654	0.13069	0.13069	0.13069	8.28589	1	0.00399543	0.0271689
4668	inclusion_1:156337078-156337240	1:156337078-156337240	ENSG00000163468	CCT3	0.00576748	0.00576748	0.00576748	0.0137679	0.0137679	0.0137679	6.88506	1	0.00869192	0.051563
4672	inclusion_1:156598034-156598121	1:156598034-156598121	ENSG00000160818	GPATCH4	0.984705	0.984705	0.984705	0.96857	0.96857	0.96857	5.71267	1	0.0168429	0.0880003
4673	inclusion_1:156734008-156734459	1:156734008-156734459	ENSG00000143303	RRNAD1	0.184729	0.184729	0.184729	0.566628	0.566628	0.566628	9.53338	1	0.00201768	0.01527
4674	inclusion_1:156734008-156734493	1:156734008-156734493	ENSG00000143303	RRNAD1	0.66592	0.66592	0.66592	0.913446	0.913446	0.913446	17.6163	1	2.7e-05	0.000381218
4681	inclusion_1:160220458-160220691	1:160220458-160220691	ENSG00000132716	DCAF8	0.0709774	0.0709774	0.0709774	0.031734	0.031734	0.031734	4.64507	1	0.0311428	0.139652
4682	inclusion_1:160225061-160225119	1:160225061-160225119	ENSG00000258465	AL139011.2	0.92903	0.92903	0.92903	0.968281	0.968281	0.968281	4.66163	1	0.0308438	0.138683
4690	inclusion_1:162562472-162562584	1:162562472-162562584	ENSG00000117143	UAP1	0.0310139	0.0310139	0.0310139	0.0715893	0.0715893	0.0715893	12.8928	1	0.000329855	0.00325285
4691	inclusion_1:162592731-162592782	1:162592731-162592782	ENSG00000117143	UAP1	0.744776	0.744776	0.744776	0.670593	0.670593	0.670593	14.1251	1	0.00017105	0.00184232
4693	inclusion_1:162705051-162705131	1:162705051-162705131	ENSG00000162733	DDR2	0.861073	0.861073	0.861073	0.762088	0.762088	0.762088	4.75987	1	0.0291307	0.133521
4697	inclusion_1:16441165-16441298	1:16441165-16441298	ENSG00000157191	NECAP2	0.0233681	0.0233681	0.0233681	0.0741069	0.0741069	0.0741069	21.1496	1	4.25e-06	7.3e-05
4698	inclusion_1:16450124-16450241	1:16450124-16450241	ENSG00000157191	NECAP2	0.0067336	0.0067336	0.0067336	0.0399388	0.0399388	0.0399388	20.6593	1	5.49e-06	9.29e-05
4711	inclusion_1:171589368-171589605	1:171589368-171589605	ENSG00000117523	PRRC2C	0.130067	0.130067	0.130067	0.0821024	0.0821024	0.0821024	4.11632	1	0.0424713	0.172922
4716	inclusion_1:180326410-180326562	1:180326410-180326562	ENSG00000230124	ACBD6	0.0707649	0.0707649	0.0707649	0.171611	0.171611	0.171611	8.15545	1	0.00429319	0.0288492
4718	inclusion_1:1815755-1815862	1:1815755-1815862	ENSG00000078369	GNB1	0.671899	0.671899	0.671899	0.858129	0.858129	0.858129	24.0372	1	9.45e-07	1.87e-05
4720	inclusion_1:182855576-182855713	1:182855576-182855713	ENSG00000135829	DHX9	0.550276	0.550276	0.550276	0.651881	0.651881	0.651881	14.2362	1	0.000161237	0.00174702
4722	inclusion_1:183512836-183512868	1:183512836-183512868	ENSG00000116698	SMG7	0.912358	0.912358	0.912358	0.832846	0.832846	0.832846	6.02628	1	0.0140944	0.0770878
4724	inclusion_1:1839189-1839238	1:1839189-1839238	ENSG00000078369	GNB1	0.726369	0.726369	0.726369	0.587554	0.587554	0.587554	10.384	1	0.00127114	0.0101781
4725	inclusion_1:184070615-184070732	1:184070615-184070732	ENSG00000198860	TSEN15	0.0218484	0.0218484	0.0218484	0.101893	0.101893	0.101893	15.5681	1	7.96e-05	0.00096436
4728	inclusion_1:185306484-185306625	1:185306484-185306625	ENSG00000116679	IVNS1ABP	0.0942934	0.0942934	0.0942934	0.482529	0.482529	0.482529	41.9977	1	9.14e-11	3.85e-09
4733	inclusion_1:193059873-193060222	1:193059873-193060222	ENSG00000116747	TROVE2	0.141018	0.141018	0.141018	0.282028	0.282028	0.282028	4.14422	1	0.0417768	0.170704
4737	inclusion_1:19342751-19342864	1:19342751-19342864	ENSG00000077549	CAPZB	0.525356	0.525356	0.525356	0.463898	0.463898	0.463898	8.39703	1	0.00375834	0.0259439
4740	inclusion_1:19600786-19600971	1:19600786-19600971	ENSG00000270136	MINOS1-NBL1	0.00476738	0.00476738	0.00476738	0.0332242	0.0332242	0.0332242	29.8887	1	4.58e-08	1.21e-06
4745	inclusion_1:202966527-202966600	1:202966527-202966600	ENSG00000159348	CYB5R1	0.967416	0.967416	0.967416	0.899758	0.899758	0.899758	7.37318	1	0.00662038	0.0409816
4746	inclusion_1:203017755-203017919	1:203017755-203017919	ENSG00000163444	TMEM183A	0.149173	0.149173	0.149173	0.50312	0.50312	0.50312	28.3312	1	1.02e-07	2.45e-06
4752	inclusion_1:204537429-204537497	1:204537429-204537497	ENSG00000198625	MDM4	0.5	0.5	0.5	0.756661	0.756661	0.756661	4.08181	1	0.0433472	0.175859
4756	inclusion_1:206600757-206600904	1:206600757-206600904	ENSG00000143486	EIF2D	0.00916968	0.00916968	0.00916968	0.159303	0.159303	0.159303	63.3251	1	1.75e-15	1.35e-13
4775	inclusion_1:225786861-225786985	1:225786861-225786985	ENSG00000143742	SRP9	0.180401	0.180401	0.180401	0.288764	0.288764	0.288764	33.4709	1	7.23e-09	2.27e-07
4782	inclusion_1:228108436-228109021	1:228108436-228109021	ENSG00000162910	MRPL55	0.51125	0.51125	0.51125	0.28403	0.28403	0.28403	11.0819	1	0.000871731	0.00755202
4784	inclusion_1:228108954-228109021	1:228108954-228109021	ENSG00000162910	MRPL55	0.759312	0.759312	0.759312	0.683637	0.683637	0.683637	7.94655	1	0.0048179	0.0314926
4785	inclusion_1:228141123-228141288	1:228141123-228141288	ENSG00000143774	GUK1	0.309291	0.309291	0.309291	0.393486	0.393486	0.393486	6.47867	1	0.0109176	0.0624885
4791	inclusion_1:232955556-232955719	1:232955556-232955719	ENSG00000135778	NTPCR	0.994944	0.994944	0.994944	0.975969	0.975969	0.975969	12.709	1	0.000363907	0.00351263
4792	inclusion_1:232969908-232970118	1:232969908-232970118	ENSG00000135778	NTPCR	0.982973	0.982973	0.982973	0.966669	0.966669	0.966669	5.74041	1	0.0165789	0.0869461
4796	inclusion_1:235119338-235119406	1:235119338-235119406	ENSG00000173726	TOMM20	0.0268511	0.0268511	0.0268511	0.0910151	0.0910151	0.0910151	51.7198	1	6.4e-13	3.74e-11
4798	inclusion_1:235213768-235214026	1:235213768-235214026	ENSG00000054267	ARID4B	0.168358	0.168358	0.168358	0.472342	0.472342	0.472342	10.5623	1	0.0011542	0.00949109
4799	inclusion_1:235335241-235335334	1:235335241-235335334	ENSG00000152904	GGPS1	0.907415	0.907415	0.907415	0.660605	0.660605	0.660605	22.5891	1	2.01e-06	3.72e-05
4801	inclusion_1:235401502-235401587	1:235401502-235401587	ENSG00000284770	TBCE	0.880582	0.880582	0.880582	0.780502	0.780502	0.780502	4.98341	1	0.0255914	0.122089
4802	inclusion_1:235432945-235433171	1:235432945-235433171	ENSG00000284770	TBCE	0.0871878	0.0871878	0.0871878	0.407642	0.407642	0.407642	45.9697	1	1.2e-11	5.88e-10
4805	inclusion_1:23796508-23796586	1:23796508-23796586	ENSG00000117308	GALE	0.976221	0.976221	0.976221	0.923833	0.923833	0.923833	27.9426	1	1.25e-07	2.94e-06
4807	inclusion_1:23800035-23800119	1:23800035-23800119	ENSG00000117308	GALE	0.0134451	0.0134451	0.0134451	0.0350757	0.0350757	0.0350757	7.24757	1	0.00709971	0.0433596
4809	inclusion_1:23814189-23814338	1:23814189-23814338	ENSG00000117305	HMGCL	0.974233	0.974233	0.974233	0.941525	0.941525	0.941525	4.97623	1	0.0256979	0.12234
4820	inclusion_1:24647078-24647208	1:24647078-24647208	ENSG00000133226	SRRM1	0.0907539	0.0907539	0.0907539	0.230929	0.230929	0.230929	54.0776	1	1.93e-13	1.24e-11
4828	inclusion_1:26473482-26473527	1:26473482-26473527	ENSG00000198830	HMGN2	0.965715	0.965715	0.965715	0.935145	0.935145	0.935145	16.1853	1	5.74e-05	0.000722902
4831	inclusion_1:26943603-26943761	1:26943603-26943761	ENSG00000090273	NUDC	0.0380995	0.0380995	0.0380995	0.059864	0.059864	0.059864	5.90689	1	0.0150818	0.0811248
4832	inclusion_1:27330984-27331137	1:27330984-27331137	ENSG00000186501	TMEM222	0.149147	0.149147	0.149147	0.367911	0.367911	0.367911	54.2486	1	1.77e-13	1.15e-11
4835	inclusion_1:28209971-28210066	1:28209971-28210066	ENSG00000126698	DNAJC8	0.990838	0.990838	0.990838	0.933003	0.933003	0.933003	64.5654	1	9.34e-16	7.6e-14
4836	inclusion_1:28211028-28211150	1:28211028-28211150	ENSG00000126698	DNAJC8	0.00401405	0.00401405	0.00401405	0.0179621	0.0179621	0.0179621	10.5474	1	0.00116349	0.00951684
4837	inclusion_1:28230130-28230252	1:28230130-28230252	ENSG00000126698	DNAJC8	0.0432575	0.0432575	0.0432575	0.10197	0.10197	0.10197	36.1175	1	1.86e-09	6.46e-08
4844	inclusion_1:28530522-28530615	1:28530522-28530615	ENSG00000180198	RCC1	0.24336	0.24336	0.24336	0.330342	0.330342	0.330342	5.7019	1	0.0169466	0.0884404
4845	inclusion_1:28561112-28561260	1:28561112-28561260	ENSG00000180098	TRNAU1AP	0.0498559	0.0498559	0.0498559	0.261241	0.261241	0.261241	32.245	1	1.36e-08	3.99e-07
4847	inclusion_1:29159863-29160091	1:29159863-29160091	ENSG00000116350	SRSF4	0.0407922	0.0407922	0.0407922	0.283419	0.283419	0.283419	32.2652	1	1.34e-08	3.98e-07
4854	inclusion_1:32217436-32217577	1:32217436-32217577	ENSG00000160055	TMEM234	0.0484119	0.0484119	0.0484119	0.212671	0.212671	0.212671	17.5159	1	2.85e-05	0.000398177
4856	inclusion_1:32631826-32631879	1:32631826-32631879	ENSG00000176261	ZBTB8OS	0.710169	0.710169	0.710169	0.840536	0.840536	0.840536	14.0366	1	0.000179285	0.00191743
4857	inclusion_1:32633261-32633354	1:32633261-32633354	ENSG00000176261	ZBTB8OS	0.11713	0.11713	0.11713	0.313738	0.313738	0.313738	7.89319	1	0.00496213	0.0322964
4858	inclusion_1:32634767-32634792	1:32634767-32634792	ENSG00000176261	ZBTB8OS	0.971273	0.971273	0.971273	0.895104	0.895104	0.895104	13.0073	1	0.000310278	0.0030731
4869	inclusion_1:36224970-36225102	1:36224970-36225102	ENSG00000054118	THRAP3	0.0551497	0.0551497	0.0551497	0.0838759	0.0838759	0.0838759	4.12036	1	0.0423701	0.172664
4872	inclusion_1:36444003-36444033	1:36444003-36444033	ENSG00000116885	OSCP1	0.333405	0.333405	0.333405	0.122786	0.122786	0.122786	5.52264	1	0.0187719	0.0960953
4874	inclusion_1:37496706-37496736	1:37496706-37496736	ENSG00000163875	MEAF6	0.0150801	0.0150801	0.0150801	0.0345111	0.0345111	0.0345111	4.19064	1	0.0406479	0.167746
4875	inclusion_1:37581341-37581545	1:37581341-37581545	ENSG00000134697	GNL2	0.137839	0.137839	0.137839	0.282678	0.282678	0.282678	32.8408	1	1e-08	3.06e-07
4876	inclusion_1:37695909-37695950	1:37695909-37695950	ENSG00000134690	CDCA8	0.97878	0.97878	0.97878	0.935735	0.935735	0.935735	13.1672	1	0.000284889	0.00285265
4878	inclusion_1:38020128-38020244	1:38020128-38020244	ENSG00000183520	UTP11	0.0495979	0.0495979	0.0495979	0.129083	0.129083	0.129083	28.3778	1	9.98e-08	2.42e-06
4888	inclusion_1:40041428-40041493	1:40041428-40041493	ENSG00000131236	CAP1	0.125451	0.125451	0.125451	0.157437	0.157437	0.157437	4.74827	1	0.0293278	0.134044
4891	inclusion_1:40280119-40280312	1:40280119-40280312	ENSG00000084073	ZMPSTE24	0.0128975	0.0128975	0.0128975	0.140977	0.140977	0.140977	44.4601	1	2.6e-11	1.18e-09
4892	inclusion_1:40766917-40766974	1:40766917-40766974	ENSG00000066136	NFYC	0.27857	0.27857	0.27857	0.105516	0.105516	0.105516	27.9631	1	1.24e-07	2.93e-06
4893	inclusion_1:40980885-40981043	1:40980885-40981043	ENSG00000171793	CTPS1	0.0455174	0.0455174	0.0455174	0.117078	0.117078	0.117078	14.8646	1	0.000115508	0.00131887
4895	inclusion_1:41151613-41151684	1:41151613-41151684	ENSG00000010803	SCMH1	0.719965	0.719965	0.719965	0.843804	0.843804	0.843804	5.88505	1	0.01527	0.0816549
4908	inclusion_1:43975799-43975848	1:43975799-43975848	ENSG00000117410	ATP6V0B	0.895429	0.895429	0.895429	0.838475	0.838475	0.838475	29.3162	1	6.15e-08	1.6e-06
4909	inclusion_1:43975799-43975974	1:43975799-43975974	ENSG00000117410	ATP6V0B	0.277769	0.277769	0.277769	0.192057	0.192057	0.192057	9.97552	1	0.00158636	0.0124718
4910	inclusion_1:43976589-43976659	1:43976589-43976659	ENSG00000117410	ATP6V0B	0.99022	0.99022	0.99022	0.982791	0.982791	0.982791	4.78607	1	0.0286909	0.132239
4911	inclusion_1:44232239-44232388	1:44232239-44232388	ENSG00000117419	ERI3	0.0121325	0.0121325	0.0121325	0.0286206	0.0286206	0.0286206	4.09092	1	0.0431141	0.175084
4915	inclusion_1:44969977-44970044	1:44969977-44970044	ENSG00000070785	EIF2B3	0.0160739	0.0160739	0.0160739	0.0527579	0.0527579	0.0527579	10.3525	1	0.00129302	0.0103351
4922	inclusion_1:45602254-45602365	1:45602254-45602365	ENSG00000132780	NASP	0.957388	0.957388	0.957388	0.886665	0.886665	0.886665	34.1493	1	5.1e-09	1.67e-07
4923	inclusion_1:45604935-45605016	1:45604935-45605016	ENSG00000132780	NASP	0.946398	0.946398	0.946398	0.879387	0.879387	0.879387	24.9197	1	5.98e-07	1.23e-05
4931	inclusion_1:46309896-46310044	1:46309896-46310044	ENSG00000173660	UQCRH	0.0779853	0.0779853	0.0779853	0.132002	0.132002	0.132002	42.6561	1	6.53e-11	2.83e-09
4932	inclusion_1:46341322-46341497	1:46341322-46341497	ENSG00000117481	NSUN4	0.0334318	0.0334318	0.0334318	0.116785	0.116785	0.116785	10.3958	1	0.00126301	0.0101307
4936	inclusion_1:46585873-46585974	1:46585873-46585974	ENSG00000079277	MKNK1	0.137073	0.137073	0.137073	0.292427	0.292427	0.292427	13.2751	1	0.000268961	0.00271104
4942	inclusion_1:51756319-51756358	1:51756319-51756358	ENSG00000117859	OSBPL9	0.501063	0.501063	0.501063	0.373767	0.373767	0.373767	12.8207	1	0.000342801	0.00335151
4943	inclusion_1:52030366-52030548	1:52030366-52030548	ENSG00000285839	AL445685.3	0.00569029	0.00569029	0.00569029	0.0337756	0.0337756	0.0337756	17.6705	1	2.63e-05	0.000371645
4944	inclusion_1:52059834-52059901	1:52059834-52059901	ENSG00000134717	BTF3L4	0.954439	0.954439	0.954439	0.910084	0.910084	0.910084	19.9997	1	7.75e-06	0.000124183
4947	inclusion_1:52906518-52906611	1:52906518-52906611	ENSG00000121310	ECHDC2	0.533602	0.533602	0.533602	0.336313	0.336313	0.336313	5.4334	1	0.0197552	0.0995627
4948	inclusion_1:52913894-52914095	1:52913894-52914095	ENSG00000121310	ECHDC2	0.484211	0.484211	0.484211	0.662751	0.662751	0.662751	5.88847	1	0.0152403	0.0816549
4958	inclusion_1:53947861-53947981	1:53947861-53947981	ENSG00000116212	LRRC42	0.201589	0.201589	0.201589	0.363622	0.363622	0.363622	8.13781	1	0.00433516	0.0289881
4959	inclusion_1:54207359-54207504	1:54207359-54207504	ENSG00000116221	MRPL37	0.0546114	0.0546114	0.0546114	0.115405	0.115405	0.115405	30.3373	1	3.63e-08	9.9e-07
4960	inclusion_1:54258068-54258149	1:54258068-54258149	ENSG00000157216	SSBP3	0.219315	0.219315	0.219315	0.386051	0.386051	0.386051	8.54322	1	0.00346812	0.0242343
4967	inclusion_1:61686791-61686921	1:61686791-61686921	ENSG00000162604	TM2D1	0.364861	0.364861	0.364861	0.449885	0.449885	0.449885	5.65411	1	0.0174145	0.0904665
4980	inclusion_1:70324852-70324957	1:70324852-70324957	ENSG00000118454	ANKRD13C	0.948556	0.948556	0.948556	0.823624	0.823624	0.823624	6.01644	1	0.0141732	0.0774258
4984	inclusion_1:74734117-74734182	1:74734117-74734182	ENSG00000162623	TYW3	0.03111	0.03111	0.03111	0.100926	0.100926	0.100926	7.51236	1	0.0061277	0.0384014
4986	inclusion_1:75728400-75728488	1:75728400-75728488	ENSG00000117054	ACADM	0.958005	0.958005	0.958005	0.890149	0.890149	0.890149	8.82211	1	0.00297603	0.0211856
4987	inclusion_1:75733050-75733149	1:75733050-75733149	ENSG00000117054	ACADM	0.0702623	0.0702623	0.0702623	0.119237	0.119237	0.119237	5.32187	1	0.0210594	0.104975
4988	inclusion_1:75789951-75790057	1:75789951-75790057	ENSG00000137955	RABGGTB	0.993508	0.993508	0.993508	0.970482	0.970482	0.970482	10.9257	1	0.000948392	0.0081067
4995	inclusion_1:84569930-84570139	1:84569930-84570139	ENSG00000117151	CTBS	0.749265	0.749265	0.749265	0.579768	0.579768	0.579768	6.2703	1	0.0122778	0.0684673
4999	inclusion_1:86715723-86715865	1:86715723-86715865	ENSG00000097033	SH3GLB1	0.966679	0.966679	0.966679	0.911216	0.911216	0.911216	5.2469	1	0.0219859	0.108173
5001	inclusion_1:86866071-86866169	1:86866071-86866169	ENSG00000183291	SELENOF	0.0116265	0.0116265	0.0116265	0.0241231	0.0241231	0.0241231	4.45814	1	0.0347353	0.151584
5002	inclusion_1:86868052-86868102	1:86868052-86868102	ENSG00000183291	SELENOF	0.93949	0.93949	0.93949	0.884639	0.884639	0.884639	24.7578	1	6.5e-07	1.32e-05
5007	inclusion_1:88988251-88988351	1:88988251-88988351	ENSG00000137944	KYAT3	0.64942	0.64942	0.64942	0.520879	0.520879	0.520879	4.69612	1	0.0302307	0.13691
5009	inclusion_1:92833388-92833458	1:92833388-92833458	ENSG00000122406	RPL5	0.993869	0.993869	0.993869	0.990175	0.990175	0.990175	12.6138	1	0.00038291	0.00367272
5015	inclusion_1:93875644-93875783	1:93875644-93875783	ENSG00000067334	DNTTIP2	0.965673	0.965673	0.965673	0.914962	0.914962	0.914962	8.19254	1	0.00420629	0.0283909
5023	inclusion_10:100983947-100984074	10:100983947-100984074	ENSG00000055950	MRPL43	0.612641	0.612641	0.612641	0.750617	0.750617	0.750617	5.86338	1	0.0154591	0.082376
5026	inclusion_10:101605139-101605212	10:101605139-101605212	ENSG00000166171	DPCD	0.216388	0.216388	0.216388	0.542175	0.542175	0.542175	71.1875	1	3.25e-17	3.08e-15
5027	inclusion_10:101782838-101782924	10:101782838-101782924	ENSG00000107833	NPM3	0.956551	0.956551	0.956551	0.837336	0.837336	0.837336	19.8486	1	8.38e-06	0.000132148
5036	inclusion_10:103898292-103898377	10:103898292-103898377	ENSG00000107960	STN1	0.224499	0.224499	0.224499	0.393852	0.393852	0.393852	14.703	1	0.000125849	0.00141573
5037	inclusion_10:104257365-104257483	10:104257365-104257483	ENSG00000148834	GSTO1	0.0615681	0.0615681	0.0615681	0.0884778	0.0884778	0.0884778	15.7978	1	7.05e-05	0.000863243
5043	inclusion_10:110300546-110300736	10:110300546-110300736	ENSG00000119953	SMNDC1	0.185621	0.185621	0.185621	0.482855	0.482855	0.482855	67.912	1	1.71e-16	1.44e-14
5053	inclusion_10:114453378-114453483	10:114453378-114453483	ENSG00000099204	ABLIM1	0.462995	0.462995	0.462995	0.681397	0.681397	0.681397	10.2129	1	0.00139461	0.0110887
5058	inclusion_10:119173319-119173442	10:119173319-119173442	ENSG00000165672	PRDX3	0.0028591	0.0028591	0.0028591	0.0178961	0.0178961	0.0178961	14.0516	1	0.000177859	0.00190665
5064	inclusion_10:12180394-12180489	10:12180394-12180489	ENSG00000165609	NUDT5	0.0037846	0.0037846	0.0037846	0.0473759	0.0473759	0.0473759	61.2559	1	5.01e-15	3.62e-13
5065	inclusion_10:12184493-12184532	10:12184493-12184532	ENSG00000165609	NUDT5	0.00509588	0.00509588	0.00509588	0.0456828	0.0456828	0.0456828	44.7539	1	2.23e-11	1.05e-09
5068	inclusion_10:122209873-122209969	10:122209873-122209969	ENSG00000138162	TACC2	0.391875	0.391875	0.391875	0.162277	0.162277	0.162277	8.16509	1	0.00427043	0.0287719
5072	inclusion_10:122850423-122850550	10:122850423-122850550	ENSG00000138161	CUZD1	0.839784	0.839784	0.839784	0.916427	0.916427	0.916427	6.66704	1	0.0098212	0.057507
5073	inclusion_10:122858605-122858685	10:122858605-122858685	ENSG00000138161	CUZD1	0.0957082	0.0957082	0.0957082	0.246379	0.246379	0.246379	18.6516	1	1.57e-05	0.000232114
5076	inclusion_10:123163819-123163974	10:123163819-123163974	ENSG00000154473	BUB3	0.0498309	0.0498309	0.0498309	0.124961	0.124961	0.124961	5.48131	1	0.0192209	0.0973446
5081	inclusion_10:125789282-125789528	10:125789282-125789528	ENSG00000188690	UROS	0.216328	0.216328	0.216328	0.484052	0.484052	0.484052	26.7369	1	2.33e-07	5.16e-06
5082	inclusion_10:125794021-125794388	10:125794021-125794388	ENSG00000188690	UROS	0.0504676	0.0504676	0.0504676	0.159844	0.159844	0.159844	6.17297	1	0.0129717	0.0718092
5083	inclusion_10:125795061-125795158	10:125795061-125795158	ENSG00000188690	UROS	0.161353	0.161353	0.161353	0.29128	0.29128	0.29128	8.55416	1	0.00344734	0.0241632
5084	inclusion_10:125796789-125796861	10:125796789-125796861	ENSG00000188690	UROS	0.115514	0.115514	0.115514	0.216505	0.216505	0.216505	5.29114	1	0.0214342	0.106672
5085	inclusion_10:125802949-125803024	10:125802949-125803024	ENSG00000188690	UROS	0.159592	0.159592	0.159592	0.284032	0.284032	0.284032	7.32789	1	0.00678928	0.0417999
5088	inclusion_10:13108961-13109015	10:13108961-13109015	ENSG00000123240	OPTN	0.923568	0.923568	0.923568	0.874976	0.874976	0.874976	4.86063	1	0.0274764	0.128176
5098	inclusion_10:14942113-14942435	10:14942113-14942435	ENSG00000152457	DCLRE1C	0.214661	0.214661	0.214661	0.422106	0.422106	0.422106	7.98122	1	0.00472652	0.0310815
5103	inclusion_10:16816972-16817084	10:16816972-16817084	ENSG00000148484	RSU1	0.78266	0.78266	0.78266	0.859079	0.859079	0.859079	7.96268	1	0.00477516	0.0312581
5110	inclusion_10:24536773-24536893	10:24536773-24536893	ENSG00000120549	KIAA1217	0.706508	0.706508	0.706508	0.862105	0.862105	0.862105	4.37044	1	0.0365676	0.155848
5115	inclusion_10:26755654-26755741	10:26755654-26755741	ENSG00000136754	ABI1	0.758465	0.758465	0.758465	0.574546	0.574546	0.574546	22.4923	1	2.11e-06	3.85e-05
5116	inclusion_10:26759061-26759235	10:26759061-26759235	ENSG00000136754	ABI1	0.758372	0.758372	0.758372	0.871984	0.871984	0.871984	6.50696	1	0.0107453	0.0617348
5119	inclusion_10:26771074-26771089	10:26771074-26771089	ENSG00000136754	ABI1	0.38706	0.38706	0.38706	0.232201	0.232201	0.232201	16.3085	1	5.38e-05	0.000688799
5121	inclusion_10:27142386-27142485	10:27142386-27142485	ENSG00000136758	YME1L1	0.971213	0.971213	0.971213	0.913358	0.913358	0.913358	13.3674	1	0.000256038	0.00260382
5126	inclusion_10:29526960-29527056	10:29526960-29527056	ENSG00000197321	SVIL	0.0811746	0.0811746	0.0811746	0.213423	0.213423	0.213423	6.31109	1	0.0119985	0.0674045
5144	inclusion_10:35201450-35201486	10:35201450-35201486	ENSG00000095794	CREM	0.368431	0.368431	0.368431	0.220768	0.220768	0.220768	4.83151	1	0.0279441	0.130044
5155	inclusion_10:45973662-45973786	10:45973662-45973786	ENSG00000265354	TIMM23	0.00356484	0.00356484	0.00356484	0.0220666	0.0220666	0.0220666	15.0325	1	0.000105674	0.00121273
5156	inclusion_10:45975453-45975512	10:45975453-45975512	ENSG00000265354	TIMM23	0.989868	0.989868	0.989868	0.962238	0.962238	0.962238	11.1192	1	0.000854391	0.00742864
5157	inclusion_10:45985382-45985441	10:45985382-45985441	ENSG00000265354	TIMM23	0.99492	0.99492	0.99492	0.955966	0.955966	0.955966	38.0095	1	7.04e-10	2.65e-08
5159	inclusion_10:46002360-46002484	10:46002360-46002484	ENSG00000265354	TIMM23	0.0135198	0.0135198	0.0135198	0.0587074	0.0587074	0.0587074	32.6782	1	1.09e-08	3.28e-07
5160	inclusion_10:46002360-46002518	10:46002360-46002518	ENSG00000265354	TIMM23	0.0130286	0.0130286	0.0130286	0.062319	0.062319	0.062319	18.9799	1	1.32e-05	0.000198638
5161	inclusion_10:4762327-4762533	10:4762327-4762533	ONT.791	ONT.791	0.449796	0.449796	0.449796	0.636088	0.636088	0.636088	4.97181	1	0.0257637	0.12245
5163	inclusion_10:48325896-48325965	10:48325896-48325965	ENSG00000107643	MAPK8	0.529124	0.529124	0.529124	0.35103	0.35103	0.35103	6.65832	1	0.00986941	0.057507
5164	inclusion_10:50092161-50092233	10:50092161-50092233	ENSG00000099290	WASHC2A	0.792127	0.792127	0.792127	0.863256	0.863256	0.863256	4.63477	1	0.0313304	0.139866
5165	inclusion_10:50117905-50118058	10:50117905-50118058	ENSG00000099290	WASHC2A	0.792127	0.792127	0.792127	0.863256	0.863256	0.863256	4.63477	1	0.0313304	0.139866
5169	inclusion_10:5773841-5773941	10:5773841-5773941	ENSG00000057608	GDI2	0.991782	0.991782	0.991782	0.981154	0.981154	0.981154	4.01115	1	0.0452004	0.18096
5171	inclusion_10:58276117-58276212	10:58276117-58276212	ENSG00000122873	CISD1	0.00809969	0.00809969	0.00809969	0.0410272	0.0410272	0.0410272	30.5502	1	3.25e-08	8.98e-07
5172	inclusion_10:58390764-58390860	10:58390764-58390860	ENSG00000108064	TFAM	0.940479	0.940479	0.940479	0.892372	0.892372	0.892372	4.18525	1	0.0407772	0.167776
5178	inclusion_10:68337857-68337996	10:68337857-68337996	ENSG00000096746	HNRNPH3	0.944611	0.944611	0.944611	0.818299	0.818299	0.818299	63.6653	1	1.47e-15	1.16e-13
5182	inclusion_10:68906225-68906337	10:68906225-68906337	ENSG00000107625	DDX50	0.0921212	0.0921212	0.0921212	0.20923	0.20923	0.20923	15.6692	1	7.54e-05	0.000920783
5184	inclusion_10:68989716-68989859	10:68989716-68989859	ENSG00000198954	KIF1BP	0.0847652	0.0847652	0.0847652	0.181949	0.181949	0.181949	4.52622	1	0.0333793	0.147361
5187	inclusion_10:69155811-69155887	10:69155811-69155887	ENSG00000122958	VPS26A	0.981551	0.981551	0.981551	0.927086	0.927086	0.927086	17.7106	1	2.57e-05	0.000365031
5192	inclusion_10:70210194-70210419	10:70210194-70210419	ENSG00000180817	PPA1	0.00313521	0.00313521	0.00313521	0.0464407	0.0464407	0.0464407	38.1929	1	6.41e-10	2.43e-08
5200	inclusion_10:72223887-72224056	10:72223887-72224056	ENSG00000166295	ANAPC16	0.910849	0.910849	0.910849	0.853102	0.853102	0.853102	10.5525	1	0.00116029	0.00950767
5201	inclusion_10:72379463-72379583	10:72379463-72379583	ENSG00000107745	MICU1	0.0573737	0.0573737	0.0573737	0.14074	0.14074	0.14074	16.6645	1	4.46e-05	0.000584002
5217	inclusion_10:74224537-74224591	10:74224537-74224591	ENSG00000156110	ADK	0.974729	0.974729	0.974729	0.942961	0.942961	0.942961	12.1409	1	0.000493278	0.00456784
5218	inclusion_10:74525255-74525426	10:74525255-74525426	ENSG00000156110	ADK	0.976565	0.976565	0.976565	0.952614	0.952614	0.952614	5.78493	1	0.0161642	0.0856326
5220	inclusion_10:75217887-75217991	10:75217887-75217991	ENSG00000165637	VDAC2	0.0112573	0.0112573	0.0112573	0.124922	0.124922	0.124922	276.337	1	4.72e-62	3.58e-59
5221	inclusion_10:75217945-75217991	10:75217945-75217991	ENSG00000165637	VDAC2	0.0602888	0.0602888	0.0602888	0.0902374	0.0902374	0.0902374	14.317	1	0.000154467	0.00168362
5224	inclusion_10:7796120-7796155	10:7796120-7796155	ENSG00000165629	ATP5F1C	0.974143	0.974143	0.974143	0.883877	0.883877	0.883877	88.3666	1	5.44e-21	6.7e-19
5226	inclusion_10:7801512-7801569	10:7801512-7801569	ENSG00000165629	ATP5F1C	0.0952529	0.0952529	0.0952529	0.11936	0.11936	0.11936	4.48579	1	0.0341778	0.149581
5227	inclusion_10:78037438-78037441	10:78037438-78037441	ENSG00000138326	RPS24	0.195384	0.195384	0.195384	0.231881	0.231881	0.231881	9.56904	1	0.00197886	0.0150512
5228	inclusion_10:78037964-78037982	10:78037964-78037982	ENSG00000138326	RPS24	0.288947	0.288947	0.288947	0.377402	0.377402	0.377402	49.4579	1	2.03e-12	1.13e-10
5229	inclusion_10:78040200-78040225	10:78040200-78040225	ENSG00000138326	RPS24	0.0725723	0.0725723	0.0725723	0.0473457	0.0473457	0.0473457	17.134	1	3.48e-05	0.00047374
5230	inclusion_10:78040203-78040225	10:78040203-78040225	ENSG00000138326	RPS24	0.610962	0.610962	0.610962	0.542966	0.542966	0.542966	30.5267	1	3.29e-08	9.04e-07
5231	inclusion_10:78040614-78040747	10:78040614-78040747	ENSG00000138326	RPS24	0.363219	0.363219	0.363219	0.917807	0.917807	0.917807	36.4588	1	1.56e-09	5.46e-08
5232	inclusion_10:78048980-78049225	10:78048980-78049225	ENSG00000138326	RPS24	0.297796	0.297796	0.297796	0.591757	0.591757	0.591757	16.1566	1	5.83e-05	0.00073192
5234	inclusion_10:79290744-79290796	10:79290744-79290796	ENSG00000108175	ZMIZ1	0.450412	0.450412	0.450412	0.145837	0.145837	0.145837	8.96284	1	0.00275526	0.0199603
5240	inclusion_10:84499874-84499959	10:84499874-84499959	ENSG00000107771	CCSER2	0.656617	0.656617	0.656617	0.346719	0.346719	0.346719	4.51139	1	0.0336699	0.148356
5250	inclusion_10:93392916-93392955	10:93392916-93392955	ENSG00000138119	MYOF	0.839852	0.839852	0.839852	0.732777	0.732777	0.732777	9.2161	1	0.00239895	0.0178298
5257	inclusion_10:97438669-97438703	10:97438669-97438703	ENSG00000171311	EXOSC1	0.988882	0.988882	0.988882	0.870233	0.870233	0.870233	92.2536	1	7.63e-22	1.02e-19
5267	inclusion_10:99750368-99750396	10:99750368-99750396	ENSG00000119929	CUTC	0.836026	0.836026	0.836026	0.515416	0.515416	0.515416	41.4311	1	1.22e-10	4.88e-09
5275	inclusion_11:112085977-112086310	11:112085977-112086310	ENSG00000150779	TIMM8B	0.149907	0.149907	0.149907	0.257698	0.257698	0.257698	41.5505	1	1.15e-10	4.67e-09
5276	inclusion_11:112229416-112229486	11:112229416-112229486	ENSG00000150787	PTS	0.0650041	0.0650041	0.0650041	0.114441	0.114441	0.114441	3.87064	1	0.0491378	0.192
5278	inclusion_11:113329641-113329808	11:113329641-113329808	ENSG00000149292	TTC12	0.0885515	0.0885515	0.0885515	0.514228	0.514228	0.514228	18.4547	1	1.74e-05	0.000254883
5283	inclusion_11:118557737-118557890	11:118557737-118557890	ENSG00000118096	IFT46	0.463347	0.463347	0.463347	0.641862	0.641862	0.641862	8.73159	1	0.00312744	0.0221596
5284	inclusion_11:118573619-118573783	11:118573619-118573783	ENSG00000095139	ARCN1	0.534482	0.534482	0.534482	0.668622	0.668622	0.668622	5.18408	1	0.0227948	0.11143
5285	inclusion_11:11873799-11873859	11:11873799-11873859	ENSG00000170242	USP47	0.389454	0.389454	0.389454	0.23458	0.23458	0.23458	4.88796	1	0.0270447	0.126895
5287	inclusion_11:119001612-119001825	11:119001612-119001825	ENSG00000186166	CCDC84	0.206111	0.206111	0.206111	0.602492	0.602492	0.602492	46.9284	1	7.36e-12	3.69e-10
5288	inclusion_11:119001739-119001825	11:119001739-119001825	ENSG00000186166	CCDC84	0.0536345	0.0536345	0.0536345	0.329079	0.329079	0.329079	32.1512	1	1.43e-08	4.16e-07
5289	inclusion_11:119017924-119018053	11:119017924-119018053	ENSG00000118181	RPS25	0.779532	0.779532	0.779532	0.498363	0.498363	0.498363	28.9596	1	7.39e-08	1.89e-06
5290	inclusion_11:119017957-119018053	11:119017957-119018053	ENSG00000118181	RPS25	0.997971	0.997971	0.997971	0.991165	0.991165	0.991165	37.1189	1	1.11e-09	3.96e-08
5301	inclusion_11:130137255-130137291	11:130137255-130137291	ENSG00000084234	APLP2	0.2834	0.2834	0.2834	0.231968	0.231968	0.231968	5.05104	1	0.0246112	0.118279
5304	inclusion_11:13462621-13462797	11:13462621-13462797	ENSG00000148925	BTBD10	0.0141579	0.0141579	0.0141579	0.039592	0.039592	0.039592	5.67319	1	0.0172261	0.0895914
5313	inclusion_11:18325946-18326153	11:18325946-18326153	ENSG00000110768	GTF2H1	0.304443	0.304443	0.304443	0.204533	0.204533	0.204533	10.0746	1	0.00150326	0.0118697
5320	inclusion_11:1955610-1955781	11:1955610-1955781	ENSG00000214026	MRPL23	0.319113	0.319113	0.319113	0.520714	0.520714	0.520714	4.95246	1	0.0260535	0.123517
5325	inclusion_11:238997-239076	11:238997-239076	ENSG00000185627	PSMD13	0.950373	0.950373	0.950373	0.820757	0.820757	0.820757	69.4931	1	7.67e-17	6.99e-15
5326	inclusion_11:2401838-2402147	11:2401838-2402147	ENSG00000184281	TSSC4	0.019019	0.019019	0.019019	0.0596199	0.0596199	0.0596199	4.44059	1	0.0350941	0.15223
5327	inclusion_11:244040-244075	11:244040-244075	ENSG00000185627	PSMD13	0.957193	0.957193	0.957193	0.911871	0.911871	0.911871	20.2111	1	6.94e-06	0.000114895
5328	inclusion_11:251819-251936	11:251819-251936	ENSG00000185627	PSMD13	0.948826	0.948826	0.948826	0.967995	0.967995	0.967995	5.87238	1	0.0153803	0.0820521
5330	inclusion_11:2949226-2949264	11:2949226-2949264	ENSG00000205531	NAP1L4	0.520994	0.520994	0.520994	0.448015	0.448015	0.448015	6.15387	1	0.0131125	0.0724125
5331	inclusion_11:2989128-2989271	11:2989128-2989271	ENSG00000205531	NAP1L4	0.0381621	0.0381621	0.0381621	0.0994645	0.0994645	0.0994645	16.4712	1	4.94e-05	0.000639327
5332	inclusion_11:3040447-3040581	11:3040447-3040581	ENSG00000110619	CARS	0.0169056	0.0169056	0.0169056	0.167279	0.167279	0.167279	48.4182	1	3.44e-12	1.8e-10
5338	inclusion_11:31473723-31473786	11:31473723-31473786	ENSG00000148950	IMMP1L	0.921739	0.921739	0.921739	0.820771	0.820771	0.820771	7.8008	1	0.00522232	0.033701
5343	inclusion_11:320112-320248	11:320112-320248	ENSG00000142089	IFITM3	0.00336628	0.00336628	0.00336628	0.00752422	0.00752422	0.00752422	4.27716	1	0.0386279	0.162202
5346	inclusion_11:33156707-33156803	11:33156707-33156803	ENSG00000176102	CSTF3	0.285023	0.285023	0.285023	0.387925	0.387925	0.387925	4.16381	1	0.0412964	0.169501
5349	inclusion_11:33702667-33702737	11:33702667-33702737	ENSG00000284969	AL049629.2	0.254033	0.254033	0.254033	0.455687	0.455687	0.455687	4.82048	1	0.0281236	0.130272
5351	inclusion_11:33731423-33731468	11:33731423-33731468	ENSG00000085063	CD59	0.280905	0.280905	0.280905	0.240362	0.240362	0.240362	7.99842	1	0.00468183	0.0308689
5352	inclusion_11:33733494-33733610	11:33733494-33733610	ENSG00000085063	CD59	0.00686195	0.00686195	0.00686195	0.0148355	0.0148355	0.0148355	7.58854	1	0.00587405	0.0370154
5357	inclusion_11:35196745-35196874	11:35196745-35196874	ENSG00000026508	CD44	0.842019	0.842019	0.842019	0.770074	0.770074	0.770074	20.3658	1	6.4e-06	0.000106356
5360	inclusion_11:35209964-35210054	11:35209964-35210054	ENSG00000026508	CD44	0.89669	0.89669	0.89669	0.856222	0.856222	0.856222	7.59077	1	0.0058668	0.0370154
5373	inclusion_11:43892040-43892129	11:43892040-43892129	ENSG00000166199	ALKBH3	0.905541	0.905541	0.905541	0.766031	0.766031	0.766031	17.1416	1	3.47e-05	0.000473258
5374	inclusion_11:43897194-43897354	11:43897194-43897354	ENSG00000166199	ALKBH3	0.850013	0.850013	0.850013	0.741139	0.741139	0.741139	8.79199	1	0.00302556	0.0215046
5379	inclusion_11:46618324-46618375	11:46618324-46618375	ENSG00000175224	ATG13	0.172491	0.172491	0.172491	0.300324	0.300324	0.300324	7.24224	1	0.00712081	0.0434303
5384	inclusion_11:47137315-47137560	11:47137315-47137560	ENSG00000149179	C11orf49	0.0936389	0.0936389	0.0936389	0.227285	0.227285	0.227285	7.4658	1	0.00628821	0.0393461
5386	inclusion_11:47172709-47172751	11:47172709-47172751	ENSG00000149182	ARFGAP2	0.0528701	0.0528701	0.0528701	0.0261153	0.0261153	0.0261153	4.29649	1	0.038191	0.160812
5389	inclusion_11:47232813-47232959	11:47232813-47232959	ENSG00000134574	DDB2	0.967981	0.967981	0.967981	0.923636	0.923636	0.923636	17.2857	1	3.22e-05	0.000444001
5395	inclusion_11:47245304-47245394	11:47245304-47245394	ENSG00000134575	ACP2	0.95972	0.95972	0.95972	0.809445	0.809445	0.809445	17.5246	1	2.84e-05	0.000398177
5402	inclusion_11:47569699-47569891	11:47569699-47569891	ENSG00000110536	PTPMT1	0.789412	0.789412	0.789412	0.878769	0.878769	0.878769	5.08582	1	0.0241223	0.116672
5403	inclusion_11:47635544-47635571	11:47635544-47635571	ENSG00000109919	MTCH2	0.907295	0.907295	0.907295	0.828151	0.828151	0.828151	27.356	1	1.69e-07	3.84e-06
5404	inclusion_11:504823-504996	11:504823-504996	ENSG00000023191	RNH1	0.481155	0.481155	0.481155	0.528766	0.528766	0.528766	5.13808	1	0.0234066	0.113889
5408	inclusion_11:57737912-57738026	11:57737912-57738026	ENSG00000213593	TMX2	0.792286	0.792286	0.792286	0.610136	0.610136	0.610136	48.8942	1	2.7e-12	1.47e-10
5409	inclusion_11:57738353-57738430	11:57738353-57738430	ENSG00000213593	TMX2	0.961148	0.961148	0.961148	0.860378	0.860378	0.860378	39.7195	1	2.93e-10	1.14e-08
5415	inclusion_11:61357202-61357371	11:61357202-61357371	ENSG00000162144	CYB561A3	0.489542	0.489542	0.489542	0.625219	0.625219	0.625219	8.05725	1	0.00453218	0.0301
5416	inclusion_11:613950-614037	11:613950-614037	ENSG00000185507	IRF7	0.772566	0.772566	0.772566	0.932237	0.932237	0.932237	5.51879	1	0.0188133	0.096199
5422	inclusion_11:61951770-61951958	11:61951770-61951958	ENSG00000167995	BEST1	0.101335	0.101335	0.101335	0.504431	0.504431	0.504431	19.9941	1	7.77e-06	0.000124183
5424	inclusion_11:62634309-62634375	11:62634309-62634375	ENSG00000089597	GANAB	0.761442	0.761442	0.761442	0.666639	0.666639	0.666639	8.08426	1	0.00446513	0.029785
5425	inclusion_11:62639358-62639467	11:62639358-62639467	ENSG00000089597	GANAB	0.827857	0.827857	0.827857	0.723983	0.723983	0.723983	11.0196	1	0.000901538	0.00776448
5429	inclusion_11:62762541-62762742	11:62762541-62762742	ENSG00000168002	POLR2G	0.00741235	0.00741235	0.00741235	0.0292285	0.0292285	0.0292285	8.89419	1	0.00286079	0.0205256
5430	inclusion_11:62789600-62789679	11:62789600-62789679	ENSG00000185475	TMEM179B	0.973673	0.973673	0.973673	0.954906	0.954906	0.954906	4.39051	1	0.0361395	0.154168
5431	inclusion_11:62870744-62870837	11:62870744-62870837	ENSG00000168003	SLC3A2	0.0592294	0.0592294	0.0592294	0.014439	0.014439	0.014439	13.9093	1	0.000191851	0.00202801
5433	inclusion_11:62876783-62876879	11:62876783-62876879	ENSG00000168003	SLC3A2	0.653654	0.653654	0.653654	0.451584	0.451584	0.451584	32.0651	1	1.49e-08	4.27e-07
5453	inclusion_11:64773429-64773505	11:64773429-64773505	ENSG00000168066	SF1	0.944054	0.944054	0.944054	0.852517	0.852517	0.852517	18.5058	1	1.69e-05	0.00024894
5454	inclusion_11:6478578-6478652	11:6478578-6478652	ENSG00000132254	ARFIP2	0.0176163	0.0176163	0.0176163	0.0807664	0.0807664	0.0807664	19.1888	1	1.18e-05	0.000179819
5459	inclusion_11:651161-651407	11:651161-651407	ENSG00000177030	DEAF1	0.406427	0.406427	0.406427	0.186764	0.186764	0.186764	7.81306	1	0.005187	0.0335681
5460	inclusion_11:65344579-65344621	11:65344579-65344621	ENSG00000133884	DPF2	0.0748095	0.0748095	0.0748095	0.0435015	0.0435015	0.0435015	4.42807	1	0.0353524	0.153047
5461	inclusion_11:65538269-65538324	11:65538269-65538324	ENSG00000142186	SCYL1	0.901059	0.901059	0.901059	0.747733	0.747733	0.747733	9.90881	1	0.0016449	0.0128325
5462	inclusion_11:65713347-65713503	11:65713347-65713503	ENSG00000172977	KAT5	0.544097	0.544097	0.544097	0.696896	0.696896	0.696896	11.9161	1	0.000556503	0.00506073
5463	inclusion_11:65886321-65886422	11:65886321-65886422	ENSG00000172500	FIBP	0.980952	0.980952	0.980952	0.921874	0.921874	0.921874	37.376	1	9.74e-10	3.61e-08
5477	inclusion_11:66285700-66285758	11:66285700-66285758	ENSG00000174851	YIF1A	0.978806	0.978806	0.978806	0.954591	0.954591	0.954591	8.61532	1	0.00333347	0.0235462
5479	inclusion_11:66338242-66338282	11:66338242-66338282	ENSG00000174744	BRMS1	0.942103	0.942103	0.942103	0.908719	0.908719	0.908719	5.93846	1	0.014814	0.0801572
5485	inclusion_11:66644633-66644743	11:66644633-66644743	ENSG00000173933	RBM4	0.112525	0.112525	0.112525	0.168538	0.168538	0.168538	12.0612	1	0.000514821	0.00474803
5490	inclusion_11:67584133-67584169	11:67584133-67584169	ENSG00000084207	GSTP1	0.980334	0.980334	0.980334	0.950183	0.950183	0.950183	62.375	1	2.84e-15	2.12e-13
5492	inclusion_11:67584463-67584570	11:67584463-67584570	ENSG00000084207	GSTP1	0.990267	0.990267	0.990267	0.98304	0.98304	0.98304	6.2866	1	0.0121654	0.0681744
5495	inclusion_11:67611896-67611978	11:67611896-67611978	ENSG00000167792	NDUFV1	0.990534	0.990534	0.990534	0.975204	0.975204	0.975204	7.7757	1	0.00529536	0.0339798
5501	inclusion_11:68583042-68583129	11:68583042-68583129	ENSG00000110075	PPP6R3	0.746028	0.746028	0.746028	0.614649	0.614649	0.614649	5.08207	1	0.0241744	0.116672
5503	inclusion_11:69316833-69316925	11:69316833-69316925	ONT.1382	ONT.1382	0.525962	0.525962	0.525962	0.641843	0.641843	0.641843	9.5432	1	0.00200692	0.0152138
5510	inclusion_11:71476032-71477438	11:71476032-71477438	ENSG00000172890	NADSYN1	0.0381576	0.0381576	0.0381576	0.170857	0.170857	0.170857	22.9857	1	1.63e-06	3.06e-05
5512	inclusion_11:71957226-71957264	11:71957226-71957264	ENSG00000137522	RNF121	0.750258	0.750258	0.750258	0.614358	0.614358	0.614358	7.18723	1	0.00734243	0.0445434
5513	inclusion_11:71962151-71962289	11:71962151-71962289	ENSG00000137522	RNF121	0.201175	0.201175	0.201175	0.339611	0.339611	0.339611	9.07629	1	0.00258945	0.0190283
5523	inclusion_11:72372924-72373014	11:72372924-72373014	ENSG00000162129	CLPB	0.531617	0.531617	0.531617	0.702085	0.702085	0.702085	6.38454	1	0.0115118	0.0650719
5525	inclusion_11:72408097-72408204	11:72408097-72408204	ENSG00000162129	CLPB	0.22025	0.22025	0.22025	0.401257	0.401257	0.401257	9.77719	1	0.0017669	0.0135522
5531	inclusion_11:73823012-73823070	11:73823012-73823070	ENSG00000175581	MRPL48	0.143314	0.143314	0.143314	0.218785	0.218785	0.218785	5.6509	1	0.0174465	0.0904665
5532	inclusion_11:73843246-73843367	11:73843246-73843367	ENSG00000175581	MRPL48	0.0116425	0.0116425	0.0116425	0.0571668	0.0571668	0.0571668	15.9339	1	6.56e-05	0.000812062
5533	inclusion_11:73876478-73876575	11:73876478-73876575	ENSG00000181924	COA4	0.0427643	0.0427643	0.0427643	0.0641795	0.0641795	0.0641795	4.63667	1	0.0312957	0.139866
5534	inclusion_11:73887030-73887099	11:73887030-73887099	ENSG00000175575	PAAF1	0.023363	0.023363	0.023363	0.107561	0.107561	0.107561	18.9444	1	1.35e-05	0.000201695
5537	inclusion_11:74862980-74863021	11:74862980-74863021	ENSG00000166435	XRRA1	0.802193	0.802193	0.802193	0.657239	0.657239	0.657239	3.92501	1	0.047573	0.187819
5538	inclusion_11:74940784-74940882	11:74940784-74940882	ENSG00000166435	XRRA1	0.734048	0.734048	0.734048	0.591846	0.591846	0.591846	4.55474	1	0.0328277	0.145348
5539	inclusion_11:74945017-74945085	11:74945017-74945085	ENSG00000166435	XRRA1	0.77141	0.77141	0.77141	0.616985	0.616985	0.616985	5.63117	1	0.0176439	0.0911401
5540	inclusion_11:74963594-74963687	11:74963594-74963687	ENSG00000118363	SPCS2	0.143642	0.143642	0.143642	0.181693	0.181693	0.181693	5.48958	1	0.0191302	0.0973446
5554	inclusion_11:77397026-77397158	11:77397026-77397158	ENSG00000149269	PAK1	0.0662979	0.0662979	0.0662979	0.138957	0.138957	0.138957	6.10008	1	0.0135176	0.0744694
5555	inclusion_11:77623468-77623584	11:77623468-77623584	ENSG00000074201	CLNS1A	0.00639447	0.00639447	0.00639447	0.0381791	0.0381791	0.0381791	24.3755	1	7.93e-07	1.58e-05
5558	inclusion_11:78102873-78102948	11:78102873-78102948	ENSG00000159063	ALG8	0.19743	0.19743	0.19743	0.366069	0.366069	0.366069	17.3884	1	3.05e-05	0.000421921
5559	inclusion_11:810233-810357	11:810233-810357	ENSG00000177600	RPLP2	0.99255	0.99255	0.99255	0.995523	0.995523	0.995523	16.4425	1	5.01e-05	0.000647251
5566	inclusion_11:850287-850367	11:850287-850367	ENSG00000214063	TSPAN4	0.910942	0.910942	0.910942	0.835598	0.835598	0.835598	22.4126	1	2.2e-06	3.99e-05
5567	inclusion_11:85629131-85629262	11:85629131-85629262	ENSG00000171204	TMEM126B	0.260894	0.260894	0.260894	0.431241	0.431241	0.431241	30.1557	1	3.99e-08	1.08e-06
5570	inclusion_11:85708037-85708150	11:85708037-85708150	ENSG00000137501	SYTL2	0.568422	0.568422	0.568422	0.358491	0.358491	0.358491	10.6534	1	0.00109866	0.00912942
5571	inclusion_11:85711112-85711232	11:85711112-85711232	ENSG00000137501	SYTL2	0.378948	0.378948	0.378948	0.572327	0.572327	0.572327	8.96255	1	0.00275571	0.0199603
5575	inclusion_11:862549-862741	11:862549-862741	ENSG00000214063	TSPAN4	0.937669	0.937669	0.937669	0.974664	0.974664	0.974664	14.484	1	0.000141356	0.00155937
5578	inclusion_11:86326512-86326676	11:86326512-86326676	ENSG00000149196	HIKESHI	0.00928095	0.00928095	0.00928095	0.0465317	0.0465317	0.0465317	17.4972	1	2.88e-05	0.000400883
5580	inclusion_11:8912452-8912533	11:8912452-8912533	ENSG00000166452	AKIP1	0.617733	0.617733	0.617733	0.719097	0.719097	0.719097	3.96426	1	0.046476	0.184607
5583	inclusion_11:90206747-90206810	11:90206747-90206810	ENSG00000110172	CHORDC1	0.205457	0.205457	0.205457	0.292335	0.292335	0.292335	7.08612	1	0.00776833	0.0469396
5587	inclusion_11:93797534-93797719	11:93797534-93797719	ENSG00000284057	AP001273.2	0.938803	0.938803	0.938803	0.793517	0.793517	0.793517	7.17524	1	0.00739167	0.0447825
5599	inclusion_12:102050513-102050639	12:102050513-102050639	ENSG00000120860	WASHC3	0.0831902	0.0831902	0.0831902	0.146312	0.146312	0.146312	6.41222	1	0.0113338	0.064338
5612	inclusion_12:10609097-10609383	12:10609097-10609383	ENSG00000111196	MAGOHB	0.211951	0.211951	0.211951	0.51817	0.51817	0.51817	134.402	1	4.46e-31	1.07e-28
5613	inclusion_12:10612639-10612978	12:10612639-10612978	ENSG00000111196	MAGOHB	0.136069	0.136069	0.136069	0.409756	0.409756	0.409756	96.167	1	1.06e-22	1.72e-20
5614	inclusion_12:10703522-10703619	12:10703522-10703619	ENSG00000060138	YBX3	0.0233944	0.0233944	0.0233944	0.0577392	0.0577392	0.0577392	9.01774	1	0.00267372	0.019579
5615	inclusion_12:10709907-10710114	12:10709907-10710114	ENSG00000060138	YBX3	0.666252	0.666252	0.666252	0.885633	0.885633	0.885633	84.0306	1	4.87e-20	5.41e-18
5620	inclusion_12:108567657-108567757	12:108567657-108567757	ENSG00000136003	ISCU	0.0516832	0.0516832	0.0516832	0.120487	0.120487	0.120487	13.4154	1	0.000249568	0.00255513
5621	inclusion_12:109517916-109518013	12:109517916-109518013	ENSG00000151148	UBE3B	0.062686	0.062686	0.062686	0.156583	0.156583	0.156583	4.14007	1	0.0418794	0.17097
5622	inclusion_12:109561242-109561329	12:109561242-109561329	ENSG00000139428	MMAB	0.117447	0.117447	0.117447	0.210527	0.210527	0.210527	15.4219	1	8.6e-05	0.00102822
5623	inclusion_12:109579164-109579282	12:109579164-109579282	ENSG00000110921	MVK	0.0738851	0.0738851	0.0738851	0.216788	0.216788	0.216788	11.4052	1	0.000732374	0.00646646
5630	inclusion_12:110498819-110498859	12:110498819-110498859	ENSG00000111237	VPS29	0.0910057	0.0910057	0.0910057	0.128289	0.128289	0.128289	6.66266	1	0.00984541	0.057507
5633	inclusion_12:110501416-110501559	12:110501416-110501559	ENSG00000111237	VPS29	0.0452021	0.0452021	0.0452021	0.150696	0.150696	0.150696	23.8252	1	1.05e-06	2.06e-05
5639	inclusion_12:112019755-112019894	12:112019755-112019894	ENSG00000089248	ERP29	0.954604	0.954604	0.954604	0.839484	0.839484	0.839484	97.0885	1	6.63e-23	1.12e-20
5645	inclusion_12:118017689-118018053	12:118017689-118018053	ENSG00000111445	RFC5	0.794902	0.794902	0.794902	0.725194	0.725194	0.725194	4.63138	1	0.0313922	0.139944
5646	inclusion_12:119671494-119671668	12:119671494-119671668	ENSG00000111725	PRKAB1	0.1823	0.1823	0.1823	0.655865	0.655865	0.655865	53.6438	1	2.4e-13	1.5e-11
5655	inclusion_12:120523884-120524002	12:120523884-120524002	ENSG00000110871	COQ5	0.0217455	0.0217455	0.0217455	0.0803989	0.0803989	0.0803989	10.4507	1	0.00122604	0.00988408
5656	inclusion_12:120526456-120526546	12:120526456-120526546	ENSG00000110871	COQ5	0.0805143	0.0805143	0.0805143	0.250602	0.250602	0.250602	32.138	1	1.44e-08	4.16e-07
5676	inclusion_12:122513766-122513874	12:122513766-122513874	ENSG00000111011	RSRC2	0.0560661	0.0560661	0.0560661	0.0952779	0.0952779	0.0952779	6.75282	1	0.00935997	0.0552384
5678	inclusion_12:122522142-122522299	12:122522142-122522299	ENSG00000111011	RSRC2	0.981164	0.981164	0.981164	0.992011	0.992011	0.992011	4.66077	1	0.0308593	0.138683
5680	inclusion_12:124374412-124374463	12:124374412-124374463	ENSG00000196498	NCOR2	0.500189	0.500189	0.500189	0.630861	0.630861	0.630861	5.06919	1	0.0243547	0.11717
5683	inclusion_12:130872583-130872629	12:130872583-130872629	ENSG00000132341	RAN	0.964205	0.964205	0.964205	0.944433	0.944433	0.944433	18.9879	1	1.32e-05	0.000198456
5701	inclusion_12:1948224-1948395	12:1948224-1948395	ENSG00000151065	DCP1B	0.0789793	0.0789793	0.0789793	0.167036	0.167036	0.167036	4.66041	1	0.0308658	0.138683
5705	inclusion_12:21452080-21452154	12:21452080-21452154	ENSG00000121350	PYROXD1	0.921199	0.921199	0.921199	0.814686	0.814686	0.814686	4.61529	1	0.0316881	0.141125
5706	inclusion_12:21507943-21508109	12:21507943-21508109	ENSG00000111711	GOLT1B	0.0925109	0.0925109	0.0925109	0.14845	0.14845	0.14845	8.23372	1	0.00411191	0.0278363
5725	inclusion_12:31714881-31714951	12:31714881-31714951	ENSG00000151743	AMN1	0.0571952	0.0571952	0.0571952	0.219828	0.219828	0.219828	14.8506	1	0.00011637	0.00131887
5732	inclusion_12:42199135-42199235	12:42199135-42199235	ENSG00000015153	YAF2	0.0711634	0.0711634	0.0711634	0.192391	0.192391	0.192391	7.44302	1	0.00636829	0.0396365
5734	inclusion_12:42210547-42210619	12:42210547-42210619	ENSG00000015153	YAF2	0.355736	0.355736	0.355736	0.562516	0.562516	0.562516	11.3334	1	0.000761245	0.00668365
5738	inclusion_12:42351884-42352049	12:42351884-42352049	ENSG00000134283	PPHLN1	0.729619	0.729619	0.729619	0.636636	0.636636	0.636636	4.23807	1	0.039527	0.165064
5740	inclusion_12:4324554-4324767	12:4324554-4324767	ENSG00000285901	AC008012.1	0.109028	0.109028	0.109028	0.171069	0.171069	0.171069	6.20222	1	0.012759	0.0707179
5744	inclusion_12:4545218-4545312	12:4545218-4545312	ENSG00000111247	RAD51AP1	0.0934377	0.0934377	0.0934377	0.171085	0.171085	0.171085	4.36874	1	0.036604	0.155858
5746	inclusion_12:4546308-4546418	12:4546308-4546418	ENSG00000111247	RAD51AP1	0.981494	0.981494	0.981494	0.907144	0.907144	0.907144	11.1502	1	0.000840231	0.00731949
5748	inclusion_12:4609462-4609548	12:4609462-4609548	ENSG00000010219	DYRK4	0.16259	0.16259	0.16259	0.351699	0.351699	0.351699	34.4965	1	4.27e-09	1.43e-07
5749	inclusion_12:46243199-46243314	12:46243199-46243314	ENSG00000111371	SLC38A1	0.974602	0.974602	0.974602	0.947166	0.947166	0.947166	3.86252	1	0.0493762	0.192601
5751	inclusion_12:46370511-46370627	12:46370511-46370627	ENSG00000134294	SLC38A2	0.954677	0.954677	0.954677	0.885965	0.885965	0.885965	5.25645	1	0.0218655	0.108047
5753	inclusion_12:4662532-4662635	12:4662532-4662635	ENSG00000255639	AC005833.1	0.996257	0.996257	0.996257	0.969406	0.969406	0.969406	33.598	1	6.78e-09	2.14e-07
5754	inclusion_12:4667536-4667654	12:4667536-4667654	ENSG00000255639	AC005833.1	0.101544	0.101544	0.101544	0.130744	0.130744	0.130744	4.65421	1	0.0309775	0.139048
5759	inclusion_12:48125324-48125562	12:48125324-48125562	ENSG00000152556	PFKM	0.0577587	0.0577587	0.0577587	0.133851	0.133851	0.133851	8.06407	1	0.00451515	0.0300746
5762	inclusion_12:48679035-48679150	12:48679035-48679150	ENSG00000139620	KANSL2	0.962682	0.962682	0.962682	0.777951	0.777951	0.777951	35.1899	1	2.99e-09	1.02e-07
5766	inclusion_12:49106544-49106746	12:49106544-49106746	ENSG00000139636	LMBR1L	0.170697	0.170697	0.170697	0.361076	0.361076	0.361076	11.4831	1	0.000702301	0.00622507
5771	inclusion_12:49441729-49441816	12:49441729-49441816	ENSG00000123352	SPATS2	0.0415875	0.0415875	0.0415875	0.103597	0.103597	0.103597	6.27277	1	0.0122607	0.0684558
5772	inclusion_12:49512861-49512905	12:49512861-49512905	ENSG00000123352	SPATS2	0.52561	0.52561	0.52561	0.415994	0.415994	0.415994	7.22813	1	0.00717697	0.0435977
5773	inclusion_12:49559452-49559535	12:49559452-49559535	ENSG00000187778	MCRS1	0.992496	0.992496	0.992496	0.952156	0.952156	0.952156	23.8953	1	1.02e-06	2e-05
5775	inclusion_12:49567646-49567749	12:49567646-49567749	ENSG00000187778	MCRS1	0.0291859	0.0291859	0.0291859	0.053686	0.053686	0.053686	3.95746	1	0.0466642	0.184871
5776	inclusion_12:49741201-49741329	12:49741201-49741329	ENSG00000139644	TMBIM6	0.211342	0.211342	0.211342	0.489971	0.489971	0.489971	8.50694	1	0.00353794	0.024534
5778	inclusion_12:49741956-49742280	12:49741956-49742280	ENSG00000139644	TMBIM6	0.288609	0.288609	0.288609	0.334097	0.334097	0.334097	5.46749	1	0.0193735	0.0979639
5792	inclusion_12:51052091-51052207	12:51052091-51052207	ENSG00000050426	LETMD1	0.83346	0.83346	0.83346	0.747575	0.747575	0.747575	4.77748	1	0.0288344	0.132429
5795	inclusion_12:53099266-53099324	12:53099266-53099324	ENSG00000167779	IGFBP6	0.0559927	0.0559927	0.0559927	0.118252	0.118252	0.118252	27.9408	1	1.25e-07	2.94e-06
5797	inclusion_12:53295838-53295948	12:53295838-53295948	ENSG00000123349	PFDN5	0.391797	0.391797	0.391797	0.490537	0.490537	0.490537	5.82868	1	0.0157669	0.0838204
5799	inclusion_12:53296218-53296275	12:53296218-53296275	ENSG00000123349	PFDN5	0.88767	0.88767	0.88767	0.801468	0.801468	0.801468	8.33889	1	0.00388054	0.0266662
5800	inclusion_12:53296243-53296275	12:53296243-53296275	ENSG00000123349	PFDN5	0.995306	0.995306	0.995306	0.988453	0.988453	0.988453	8.98951	1	0.00271534	0.0197938
5801	inclusion_12:53296429-53296551	12:53296429-53296551	ENSG00000123349	PFDN5	0.384324	0.384324	0.384324	0.569257	0.569257	0.569257	32.5572	1	1.16e-08	3.47e-07
5810	inclusion_12:53712774-53712846	12:53712774-53712846	ENSG00000012822	CALCOCO1	0.0686042	0.0686042	0.0686042	0.165246	0.165246	0.165246	7.72888	1	0.00543445	0.034677
5812	inclusion_12:54188510-54188596	12:54188510-54188596	ENSG00000123415	SMUG1	0.270445	0.270445	0.270445	0.433589	0.433589	0.433589	12.0297	1	0.000523599	0.00481923
5818	inclusion_12:55766979-55767043	12:55766979-55767043	ENSG00000257390	AC023055.1	0.0130524	0.0130524	0.0130524	0.0993449	0.0993449	0.0993449	68.9559	1	1.01e-16	8.66e-15
5819	inclusion_12:55800853-55800900	12:55800853-55800900	ENSG00000257390	AC023055.1	0.989779	0.989779	0.989779	0.912819	0.912819	0.912819	86.0795	1	1.73e-20	1.97e-18
5820	inclusion_12:55815886-55815939	12:55815886-55815939	ENSG00000257390	AC023055.1	0.0879586	0.0879586	0.0879586	0.221685	0.221685	0.221685	95.0935	1	1.82e-22	2.79e-20
5821	inclusion_12:55840666-55840882	12:55840666-55840882	ENSG00000123342	MMP19	0.280306	0.280306	0.280306	0.840378	0.840378	0.840378	32.129	1	1.44e-08	4.16e-07
5824	inclusion_12:55940081-55940170	12:55940081-55940170	ENSG00000065357	DGKA	0.935406	0.935406	0.935406	0.864147	0.864147	0.864147	9.51499	1	0.002038	0.0153503
5828	inclusion_12:56155914-56156029	12:56155914-56156029	ENSG00000196465	MYL6B	0.00443265	0.00443265	0.00443265	0.0648165	0.0648165	0.0648165	60.5266	1	7.26e-15	5.17e-13
5829	inclusion_12:56159586-56159622	12:56159586-56159622	ENSG00000092841	MYL6	0.27982	0.27982	0.27982	0.382951	0.382951	0.382951	9.32687	1	0.00225818	0.0168384
5831	inclusion_12:56160625-56160670	12:56160625-56160670	ENSG00000092841	MYL6	0.525118	0.525118	0.525118	0.43575	0.43575	0.43575	75.4274	1	3.79e-18	4e-16
5836	inclusion_12:56291219-56291306	12:56291219-56291306	ENSG00000062485	CS	0.0879073	0.0879073	0.0879073	0.162514	0.162514	0.162514	6.59545	1	0.010224	0.0592626
5841	inclusion_12:56666203-56666266	12:56666203-56666266	ENSG00000110958	PTGES3	0.993797	0.993797	0.993797	0.985183	0.985183	0.985183	4.04442	1	0.0443176	0.178999
5843	inclusion_12:56686868-56686917	12:56686868-56686917	ENSG00000110958	PTGES3	0.13627	0.13627	0.13627	0.166926	0.166926	0.166926	4.15727	1	0.0414562	0.170004
5848	inclusion_12:57231480-57231560	12:57231480-57231560	ENSG00000182199	SHMT2	0.969821	0.969821	0.969821	0.819623	0.819623	0.819623	241.035	1	2.34e-54	1.52e-51
5853	inclusion_12:57512235-57512353	12:57512235-57512353	ENSG00000166986	MARS	0.983511	0.983511	0.983511	0.961776	0.961776	0.961776	5.49959	1	0.0190209	0.0971515
5859	inclusion_12:57750655-57750765	12:57750655-57750765	ENSG00000135446	CDK4	0.996449	0.996449	0.996449	0.990747	0.990747	0.990747	4.22424	1	0.0398505	0.165861
5864	inclusion_12:57792985-57793073	12:57792985-57793073	ENSG00000123297	TSFM	0.956815	0.956815	0.956815	0.86244	0.86244	0.86244	24.8644	1	6.15e-07	1.26e-05
5868	inclusion_12:6461158-6461390	12:6461158-6461390	ENSG00000139192	TAPBPL	0.174877	0.174877	0.174877	0.536623	0.536623	0.536623	21.7814	1	3.06e-06	5.37e-05
5884	inclusion_12:6727925-6728001	12:6727925-6728001	ENSG00000111652	COPS7A	0.953838	0.953838	0.953838	0.921678	0.921678	0.921678	6.56995	1	0.0103715	0.0598134
5888	inclusion_12:69597967-69598071	12:69597967-69598071	ENSG00000166226	CCT2	0.983293	0.983293	0.983293	0.971333	0.971333	0.971333	4.57639	1	0.0324154	0.143942
5892	inclusion_12:70294070-70294294	12:70294070-70294294	ENSG00000111596	CNOT2	0.0446319	0.0446319	0.0446319	0.135475	0.135475	0.135475	16.8231	1	4.1e-05	0.000543432
5899	inclusion_12:76067370-76067473	12:76067370-76067473	ENSG00000187109	NAP1L1	0.987492	0.987492	0.987492	0.969923	0.969923	0.969923	9.03408	1	0.00264993	0.0194414
5904	inclusion_12:8091768-8091850	12:8091768-8091850	ENSG00000089818	NECAP1	0.966644	0.966644	0.966644	0.793623	0.793623	0.793623	29.3169	1	6.15e-08	1.6e-06
5913	inclusion_12:8916060-8916069	12:8916060-8916069	ENSG00000111752	PHC1	0.178142	0.178142	0.178142	0.321255	0.321255	0.321255	5.33046	1	0.0209558	0.104798
5914	inclusion_12:8919755-8919866	12:8919755-8919866	ENSG00000111752	PHC1	0.218558	0.218558	0.218558	0.403572	0.403572	0.403572	7.43127	1	0.00641	0.0398417
5918	inclusion_12:93470485-93470590	12:93470485-93470590	ENSG00000198015	MRPL42	0.120031	0.120031	0.120031	0.410443	0.410443	0.410443	17.1132	1	3.52e-05	0.000476105
5923	inclusion_12:94997307-94997410	12:94997307-94997410	ENSG00000184752	NDUFA12	0.0766911	0.0766911	0.0766911	0.130815	0.130815	0.130815	20.1929	1	7e-06	0.000115572
5930	inclusion_13:102767272-102767478	13:102767272-102767478	ENSG00000151287	TEX30	0.943872	0.943872	0.943872	0.970692	0.970692	0.970692	4.19777	1	0.0404773	0.167194
5932	inclusion_13:110627438-110627547	13:110627438-110627547	ENSG00000213995	NAXD	0.915189	0.915189	0.915189	0.767639	0.767639	0.767639	14.5523	1	0.00013632	0.00151481
5938	inclusion_13:114286301-114286400	13:114286301-114286400	ENSG00000169062	UPF3A	0.557644	0.557644	0.557644	0.449647	0.449647	0.449647	11.0597	1	0.000882235	0.00762706
5941	inclusion_13:20418397-20419084	13:20418397-20419084	ENSG00000165475	CRYL1	0.0708341	0.0708341	0.0708341	0.150622	0.150622	0.150622	3.86511	1	0.0492998	0.192468
5946	inclusion_13:20731840-20732121	13:20731840-20732121	ENSG00000150456	EEF1AKMT1	0.924067	0.924067	0.924067	0.842352	0.842352	0.842352	5.03054	1	0.0249042	0.118934
5947	inclusion_13:21155692-21155811	13:21155692-21155811	ENSG00000165480	SKA3	0.944874	0.944874	0.944874	0.901652	0.901652	0.901652	4.34104	1	0.0372041	0.157092
5951	inclusion_13:27429171-27429389	13:27429171-27429389	ENSG00000122034	GTF3A	0.0749704	0.0749704	0.0749704	0.216052	0.216052	0.216052	59.3568	1	1.32e-14	9.08e-13
5952	inclusion_13:27432543-27432804	13:27432543-27432804	ENSG00000122034	GTF3A	0.100573	0.100573	0.100573	0.556087	0.556087	0.556087	42.9972	1	5.48e-11	2.4e-09
5953	inclusion_13:27432730-27432804	13:27432730-27432804	ENSG00000122034	GTF3A	0.89167	0.89167	0.89167	0.948168	0.948168	0.948168	10.853	1	0.000986359	0.00839973
5954	inclusion_13:27441016-27441077	13:27441016-27441077	ENSG00000122033	MTIF3	0.081103	0.081103	0.081103	0.206612	0.206612	0.206612	16.9147	1	3.91e-05	0.000522366
5960	inclusion_13:36967671-36967807	13:36967671-36967807	ENSG00000120697	ALG5	0.0200818	0.0200818	0.0200818	0.0424011	0.0424011	0.0424011	4.94026	1	0.0262381	0.124263
5961	inclusion_13:36994988-36995035	13:36994988-36995035	ENSG00000120697	ALG5	0.978866	0.978866	0.978866	0.938848	0.938848	0.938848	13.3285	1	0.000261404	0.00265246
5962	inclusion_13:37002272-37002309	13:37002272-37002309	ENSG00000120699	EXOSC8	0.992668	0.992668	0.992668	0.955826	0.955826	0.955826	18.8086	1	1.45e-05	0.000215869
5963	inclusion_13:37003494-37003517	13:37003494-37003517	ENSG00000120699	EXOSC8	0.00428732	0.00428732	0.00428732	0.0391988	0.0391988	0.0391988	32.3249	1	1.3e-08	3.88e-07
5964	inclusion_13:37010551-37010655	13:37010551-37010655	ENSG00000102710	SUPT20H	0.478568	0.478568	0.478568	0.679908	0.679908	0.679908	21.2292	1	4.08e-06	7.03e-05
5965	inclusion_13:37029764-37029836	13:37029764-37029836	ENSG00000102710	SUPT20H	0.959938	0.959938	0.959938	0.892596	0.892596	0.892596	6.65803	1	0.00987098	0.057507
5966	inclusion_13:37048563-37048599	13:37048563-37048599	ENSG00000102710	SUPT20H	0.635667	0.635667	0.635667	0.358989	0.358989	0.358989	39.4659	1	3.34e-10	1.29e-08
5967	inclusion_13:38358092-38358132	13:38358092-38358132	ENSG00000120686	UFM1	0.991032	0.991032	0.991032	0.977396	0.977396	0.977396	3.93623	1	0.0472565	0.187055
5969	inclusion_13:40752272-40752469	13:40752272-40752469	ENSG00000102738	MRPS31	0.12513	0.12513	0.12513	0.335196	0.335196	0.335196	15.4438	1	8.5e-05	0.00102176
5972	inclusion_13:42889210-42889242	13:42889210-42889242	ENSG00000133106	EPSTI1	0.384447	0.384447	0.384447	0.12933	0.12933	0.12933	4.82529	1	0.0280451	0.130116
5973	inclusion_13:42919299-42919332	13:42919299-42919332	ENSG00000133106	EPSTI1	0.384447	0.384447	0.384447	0.12933	0.12933	0.12933	4.82529	1	0.0280451	0.130116
5975	inclusion_13:45029238-45032107	13:45029238-45032107	ENSG00000133114	GPALPP1	0.396299	0.396299	0.396299	0.735974	0.735974	0.735974	10.2081	1	0.00139822	0.011098
5979	inclusion_13:46785648-46785719	13:46785648-46785719	ENSG00000139684	ESD	0.0291065	0.0291065	0.0291065	0.0565824	0.0565824	0.0565824	7.25447	1	0.00707249	0.0432514
5982	inclusion_13:47994799-47994896	13:47994799-47994896	ENSG00000136143	SUCLA2	0.0324352	0.0324352	0.0324352	0.0859868	0.0859868	0.0859868	5.9411	1	0.0147918	0.0801323
5983	inclusion_13:49265878-49266003	13:49265878-49266003	ENSG00000102543	CDADC1	0.117326	0.117326	0.117326	0.301618	0.301618	0.301618	8.86154	1	0.00291243	0.0208305
5984	inclusion_13:49525772-49525937	13:49525772-49525937	ENSG00000136147	PHF11	0.167661	0.167661	0.167661	0.392228	0.392228	0.392228	4.36351	1	0.0367165	0.156034
5987	inclusion_13:50083141-50083194	13:50083141-50083194	ONT.2035	ENSG00000176124(DLEU1/Ensembl)	0.937646	0.937646	0.937646	0.869749	0.869749	0.869749	6.61653	1	0.0101036	0.0587145
5989	inclusion_13:50953904-50953985	13:50953904-50953985	ENSG00000136104	RNASEH2B	0.866841	0.866841	0.866841	0.772534	0.772534	0.772534	4.3975	1	0.0359916	0.154021
6004	inclusion_13:79534391-79534554	13:79534391-79534554	ENSG00000102471	NDFIP2	0.247665	0.247665	0.247665	0.326568	0.326568	0.326568	3.96667	1	0.0464094	0.184512
6005	inclusion_13:94581560-94581633	13:94581560-94581633	ENSG00000088451	TGDS	0.101834	0.101834	0.101834	0.228432	0.228432	0.228432	5.48051	1	0.0192296	0.0973446
6007	inclusion_13:97365135-97365171	13:97365135-97365171	ENSG00000139793	MBNL2	0.390211	0.390211	0.390211	0.615885	0.615885	0.615885	5.73638	1	0.016617	0.0870197
6008	inclusion_13:97366458-97366553	13:97366458-97366553	ENSG00000139793	MBNL2	0.290036	0.290036	0.290036	0.550844	0.550844	0.550844	7.64929	1	0.00567947	0.0359952
6019	inclusion_14:102889634-102889559	14:102889634-102889559	ENSG00000131323	TRAF3	0.564251	0.564251	0.564251	0.839072	0.839072	0.839072	12.383	1	0.000433259	0.00409528
6027	inclusion_14:103921208-103920939	14:103921208-103920939	ENSG00000156411	ATP5MPL	0.0503415	0.0503415	0.0503415	0.156892	0.156892	0.156892	38.8378	1	4.61e-10	1.76e-08
6032	inclusion_14:20329373-20329173	14:20329373-20329173	ENSG00000100814	CCNB1IP1	0.839451	0.839451	0.839451	0.93949	0.93949	0.93949	6.93886	1	0.00843429	0.0501653
6038	inclusion_14:21262768-21262600	14:21262768-21262600	ENSG00000092199	HNRNPC	0.0160987	0.0160987	0.0160987	0.0690655	0.0690655	0.0690655	26.756	1	2.31e-07	5.13e-06
6039	inclusion_14:21263336-21263310	14:21263336-21263310	ENSG00000092199	HNRNPC	0.875298	0.875298	0.875298	0.693011	0.693011	0.693011	91.3482	1	1.2e-21	1.57e-19
6042	inclusion_14:21372717-21372468	14:21372717-21372468	ENSG00000092201	SUPT16H	0.0196561	0.0196561	0.0196561	0.07483	0.07483	0.07483	21.4603	1	3.61e-06	6.31e-05
6047	inclusion_14:22605866-22605786	14:22605866-22605786	ENSG00000100439	ABHD4	0.0398978	0.0398978	0.0398978	0.107557	0.107557	0.107557	5.91572	1	0.0150064	0.0808145
6050	inclusion_14:22831037-22830963	14:22831037-22830963	ENSG00000172590	MRPL52	0.0355605	0.0355605	0.0355605	0.0652485	0.0652485	0.0652485	17.069	1	3.6e-05	0.000483003
6054	inclusion_14:22908380-22908332	14:22908380-22908332	ENSG00000100461	RBM23	0.763031	0.763031	0.763031	0.674833	0.674833	0.674833	4.8263	1	0.0280287	0.130116
6057	inclusion_14:23477356-23477199	14:23477356-23477199	ENSG00000129460	NGDN	0.959545	0.959545	0.959545	0.922545	0.922545	0.922545	6.73415	1	0.00945842	0.0557472
6062	inclusion_14:24144029-24143974	14:24144029-24143974	ENSG00000100911	PSME2	0.985723	0.985723	0.985723	0.973009	0.973009	0.973009	4.42546	1	0.0354065	0.153047
6068	inclusion_14:24165183-24165056	14:24165183-24165056	ENSG00000259529	AL136295.5	0.0761257	0.0761257	0.0761257	0.0196141	0.0196141	0.0196141	7.98076	1	0.00472772	0.0310815
6071	inclusion_14:24267958-24267865	14:24267958-24267865	ENSG00000100949	RABGGTA	0.665682	0.665682	0.665682	0.290643	0.290643	0.290643	4.78301	1	0.0287418	0.13227
6075	inclusion_14:24441795-24441673	14:24441795-24441673	ENSG00000100445	SDR39U1	0.81375	0.81375	0.81375	0.685268	0.685268	0.685268	15.0808	1	0.000103004	0.00119264
6077	inclusion_14:30635034-30634794	14:30635034-30634794	ENSG00000092108	SCFD1	0.151588	0.151588	0.151588	0.0904944	0.0904944	0.0904944	4.23437	1	0.0396134	0.165212
6078	inclusion_14:34604268-34604134	14:34604268-34604134	ENSG00000129515	SNX6	0.0182132	0.0182132	0.0182132	0.0802891	0.0802891	0.0802891	44.463	1	2.59e-11	1.18e-09
6088	inclusion_14:36305305-36305088	14:36305305-36305088	ENSG00000151332	MBIP	0.119858	0.119858	0.119858	0.294317	0.294317	0.294317	15.8907	1	6.71e-05	0.000824091
6091	inclusion_14:45009145-45008912	14:45009145-45008912	ENSG00000198718	TOGARAM1	0.763194	0.763194	0.763194	0.494409	0.494409	0.494409	4.81008	1	0.0282937	0.130736
6092	inclusion_14:45022973-45022909	14:45022973-45022909	ENSG00000198718	TOGARAM1	0.236806	0.236806	0.236806	0.505591	0.505591	0.505591	4.81008	1	0.0282937	0.130736
6093	inclusion_14:45046703-45046544	14:45046703-45046544	ENSG00000198718	TOGARAM1	0.348485	0.348485	0.348485	0.70967	0.70967	0.70967	8.95914	1	0.00276085	0.0199657
6096	inclusion_14:49603618-49603551	14:49603618-49603551	ENSG00000165501	LRR1	0.716268	0.716268	0.716268	0.507332	0.507332	0.507332	28.9414	1	7.46e-08	1.9e-06
6101	inclusion_14:51993822-51993722	14:51993822-51993722	ENSG00000087302	RTRAF	0.990758	0.990758	0.990758	0.941067	0.941067	0.941067	53.2044	1	3.01e-13	1.85e-11
6104	inclusion_14:54415930-54415898	14:54415930-54415898	ENSG00000100526	CDKN3	0.983977	0.983977	0.983977	0.917449	0.917449	0.917449	56.6113	1	5.31e-14	3.56e-12
6108	inclusion_14:55137391-55137369	14:55137391-55137369	ENSG00000131981	LGALS3	0.948856	0.948856	0.948856	0.848959	0.848959	0.848959	48.0773	1	4.1e-12	2.12e-10
6110	inclusion_14:55664041-55663954	14:55664041-55663954	ENSG00000126777	KTN1	0.763458	0.763458	0.763458	0.618729	0.618729	0.618729	4.03364	1	0.0446017	0.179352
6120	inclusion_14:60987157-60987051	14:60987157-60987051	ENSG00000139974	SLC38A6	0.356291	0.356291	0.356291	0.657608	0.657608	0.657608	13.467	1	0.000242799	0.00249142
6121	inclusion_14:61034113-61034018	14:61034113-61034018	ENSG00000139974	SLC38A6	0.356291	0.356291	0.356291	0.657608	0.657608	0.657608	13.467	1	0.000242799	0.00249142
6122	inclusion_14:61052985-61052348	14:61052985-61052348	ENSG00000139974	SLC38A6	0.590853	0.590853	0.590853	0.78952	0.78952	0.78952	4.73028	1	0.0296361	0.134887
6124	inclusion_14:65077428-65077327	14:65077428-65077327	ENSG00000125952	MAX	0.488725	0.488725	0.488725	0.313669	0.313669	0.313669	7.5219	1	0.00609534	0.0382512
6125	inclusion_14:67377313-67377240	14:67377313-67377240	ENSG00000134001	EIF2S1	0.0247974	0.0247974	0.0247974	0.0584924	0.0584924	0.0584924	14.6444	1	0.000129816	0.00145318
6129	inclusion_14:69441972-69441831	14:69441972-69441831	ENSG00000029364	SLC39A9	0.232128	0.232128	0.232128	0.411944	0.411944	0.411944	8.15015	1	0.00430576	0.0288911
6130	inclusion_14:69442266-69442068	14:69442266-69442068	ENSG00000029364	SLC39A9	0.581639	0.581639	0.581639	0.797258	0.797258	0.797258	16.393	1	5.15e-05	0.000662473
6131	inclusion_14:69458729-69458362	14:69458729-69458362	ENSG00000029364	SLC39A9	0.261754	0.261754	0.261754	0.607022	0.607022	0.607022	27.3313	1	1.71e-07	3.87e-06
6132	inclusion_14:69769251-69769181	14:69769251-69769181	ENSG00000100650	SRSF5	0.74104	0.74104	0.74104	0.678862	0.678862	0.678862	5.07645	1	0.024253	0.116928
6133	inclusion_14:69770042-69769510	14:69770042-69769510	ENSG00000100650	SRSF5	0.0422044	0.0422044	0.0422044	0.18987	0.18987	0.18987	63.1469	1	1.92e-15	1.46e-13
6134	inclusion_14:69770540-69770466	14:69770540-69770466	ENSG00000100650	SRSF5	0.738255	0.738255	0.738255	0.670859	0.670859	0.670859	6.05181	1	0.0138921	0.0760725
6139	inclusion_14:73879305-73879095	14:73879305-73879095	ENSG00000140043	PTGR2	0.924855	0.924855	0.924855	0.726828	0.726828	0.726828	9.89952	1	0.00165322	0.0128753
6142	inclusion_14:73958277-73958146	14:73958277-73958146	ENSG00000119723	COQ6	0.933508	0.933508	0.933508	0.827799	0.827799	0.827799	11.9275	1	0.000553103	0.00504997
6144	inclusion_14:73959078-73958970	14:73959078-73958970	ENSG00000119723	COQ6	0.931608	0.931608	0.931608	0.810734	0.810734	0.810734	13.5751	1	0.000229211	0.00236799
6148	inclusion_14:75737607-75737565	14:75737607-75737565	ENSG00000119685	TTLL5	0.270672	0.270672	0.270672	0.0799898	0.0799898	0.0799898	17.4431	1	2.96e-05	0.000411196
6150	inclusion_14:76032104-76031954	14:76032104-76031954	ENSG00000119650	IFT43	0.0386945	0.0386945	0.0386945	0.0895606	0.0895606	0.0895606	4.14897	1	0.04166	0.17038
6155	inclusion_14:89983276-89983113	14:89983276-89983113	ENSG00000042088	TDP1	0.0519156	0.0519156	0.0519156	0.230103	0.230103	0.230103	22.113	1	2.57e-06	4.61e-05
6156	inclusion_14:89987042-89986985	14:89987042-89986985	ENSG00000042088	TDP1	0.0519156	0.0519156	0.0519156	0.230103	0.230103	0.230103	22.113	1	2.57e-06	4.61e-05
6161	inclusion_14:94079069-94079024	14:94079069-94079024	ENSG00000089737	DDX24	0.0217947	0.0217947	0.0217947	0.0546327	0.0546327	0.0546327	14.4726	1	0.000142213	0.00156503
6165	inclusion_14:94097678-94097494	14:94097678-94097494	ENSG00000165948	IFI27L1	0.314845	0.314845	0.314845	0.472553	0.472553	0.472553	4.47196	1	0.0344555	0.150652
6168	inclusion_14:94114880-94114850	14:94114880-94114850	ENSG00000165949	IFI27	0.789247	0.789247	0.789247	0.954996	0.954996	0.954996	6.49629	1	0.01081	0.0620282
6170	inclusion_15:101286213-101286293	15:101286213-101286293	ENSG00000131876	SNRPA1	0.957097	0.957097	0.957097	0.762813	0.762813	0.762813	69.2281	1	8.77e-17	7.68e-15
6182	inclusion_15:39985804-39985888	15:39985804-39985888	ENSG00000128829	EIF2AK4	0.8806	0.8806	0.8806	0.68426	0.68426	0.68426	10.5927	1	0.00113536	0.00937081
6188	inclusion_15:41394104-41394358	15:41394104-41394358	ENSG00000137806	NDUFAF1	0.0610273	0.0610273	0.0610273	0.30128	0.30128	0.30128	13.8261	1	0.000200528	0.00210024
6191	inclusion_15:42560781-42560870	15:42560781-42560870	ENSG00000137814	HAUS2	0.357955	0.357955	0.357955	0.530666	0.530666	0.530666	4.26193	1	0.0389756	0.163361
6195	inclusion_15:49235624-49235739	15:49235624-49235739	ENSG00000156958	GALK2	0.10871	0.10871	0.10871	0.232476	0.232476	0.232476	6.21552	1	0.0126635	0.0703597
6196	inclusion_15:49318971-49319116	15:49318971-49319116	ENSG00000156958	GALK2	0.10764	0.10764	0.10764	0.227929	0.227929	0.227929	6.0942	1	0.0135626	0.0746272
6210	inclusion_15:60390212-60390317	15:60390212-60390317	ENSG00000182718	ANXA2	0.106536	0.106536	0.106536	0.0970676	0.0970676	0.0970676	6.34752	1	0.0117545	0.0662792
6211	inclusion_15:60393037-60393440	15:60393037-60393440	ENSG00000182718	ANXA2	0.0021502	0.0021502	0.0021502	0.00320623	0.00320623	0.00320623	6.43423	1	0.0111941	0.0639104
6213	inclusion_15:60396150-60396427	15:60396150-60396427	ENSG00000182718	ANXA2	0.00144512	0.00144512	0.00144512	0.00218335	0.00218335	0.00218335	5.91994	1	0.0149705	0.0807164
6215	inclusion_15:60397257-60397338	15:60397257-60397338	ENSG00000182718	ANXA2	0.189228	0.189228	0.189228	0.198344	0.198344	0.198344	4.25878	1	0.039048	0.163513
6219	inclusion_15:63061712-63061788	15:63061712-63061788	ENSG00000140416	TPM1	0.222021	0.222021	0.222021	0.341591	0.341591	0.341591	31.6741	1	1.82e-08	5.19e-07
6239	inclusion_15:70677107-70677140	15:70677107-70677140	ENSG00000137831	UACA	0.980353	0.980353	0.980353	0.894861	0.894861	0.894861	16.0847	1	6.06e-05	0.00075815
6241	inclusion_15:72221167-72221284	15:72221167-72221284	ENSG00000067225	PKM	0.259491	0.259491	0.259491	0.279756	0.279756	0.279756	7.92914	1	0.00486448	0.0317061
6246	inclusion_15:73989107-73989257	15:73989107-73989257	ENSG00000067221	STOML1	0.715381	0.715381	0.715381	0.875886	0.875886	0.875886	6.71483	1	0.00956143	0.0561364
6260	inclusion_15:75904490-75904629	15:75904490-75904629	ENSG00000167196	FBXO22	0.874022	0.874022	0.874022	0.920005	0.920005	0.920005	6.96968	1	0.00829021	0.0495022
6261	inclusion_15:75904490-75904633	15:75904490-75904633	ENSG00000167196	FBXO22	0.564319	0.564319	0.564319	0.752026	0.752026	0.752026	12.755	1	0.000355051	0.00344907
6262	inclusion_15:75905577-75905657	15:75905577-75905657	ENSG00000167196	FBXO22	0.175609	0.175609	0.175609	0.308194	0.308194	0.308194	4.75127	1	0.0292766	0.134044
6263	inclusion_15:76227137-76227230	15:76227137-76227230	ENSG00000140374	ETFA	0.00897573	0.00897573	0.00897573	0.047579	0.047579	0.047579	21.7235	1	3.15e-06	5.52e-05
6264	inclusion_15:76227712-76227866	15:76227712-76227866	ENSG00000140374	ETFA	0.00825002	0.00825002	0.00825002	0.0583931	0.0583931	0.0583931	29.0592	1	7.02e-08	1.81e-06
6269	inclusion_15:78156907-78157162	15:78156907-78157162	ENSG00000166411	IDH3A	0.0750779	0.0750779	0.0750779	0.190629	0.190629	0.190629	14.4131	1	0.000146778	0.00160365
6272	inclusion_15:79314540-79314655	15:79314540-79314655	ENSG00000166557	TMED3	0.138318	0.138318	0.138318	0.190476	0.190476	0.190476	5.64379	1	0.0175173	0.0905888
6273	inclusion_15:79846711-79846856	15:79846711-79846856	ENSG00000259332	ST20-MTHFS	0.0325108	0.0325108	0.0325108	0.133669	0.133669	0.133669	19.1501	1	1.21e-05	0.000182891
6279	inclusion_15:82539299-82539375	15:82539299-82539375	ENSG00000182774	RPS17	0.00978786	0.00978786	0.00978786	0.0127504	0.0127504	0.0127504	4.18434	1	0.0407991	0.167776
6280	inclusion_15:82557759-82557986	15:82557759-82557986	ENSG00000214575	CPEB1	0.51089	0.51089	0.51089	0.691075	0.691075	0.691075	5.61354	1	0.0178222	0.0918528
6281	inclusion_15:83192251-83192308	15:83192251-83192308	ENSG00000166503	HDGFL3	0.191829	0.191829	0.191829	0.386514	0.386514	0.386514	7.0805	1	0.00779274	0.0470248
6285	inclusion_15:84687624-84687774	15:84687624-84687774	ENSG00000140612	SEC11A	0.97727	0.97727	0.97727	0.946314	0.946314	0.946314	11.5651	1	0.000672013	0.00603884
6288	inclusion_15:89103902-89104044	15:89103902-89104044	ENSG00000140526	ABHD2	0.145799	0.145799	0.145799	0.369759	0.369759	0.369759	23.1781	1	1.48e-06	2.79e-05
6308	inclusion_16:18786239-18786336	16:18786239-18786336	ENSG00000134419	RPS15A	0.215424	0.215424	0.215424	0.204916	0.204916	0.204916	4.69221	1	0.0302997	0.137086
6321	inclusion_16:20824438-20824527	16:20824438-20824527	ENSG00000005189	REXO5	0.849138	0.849138	0.849138	0.498918	0.498918	0.498918	18.761	1	1.48e-05	0.000219889
6323	inclusion_16:20902485-20902717	16:20902485-20902717	ENSG00000102897	LYRM1	0.565773	0.565773	0.565773	0.759494	0.759494	0.759494	13.9577	1	0.000186975	0.00198568
6327	inclusion_16:21978882-21979251	16:21978882-21979251	ENSG00000140740	UQCRC2	0.0141495	0.0141495	0.0141495	0.115469	0.115469	0.115469	63.9902	1	1.25e-15	9.99e-14
6330	inclusion_16:228332-228402	16:228332-228402	ENSG00000007392	LUC7L	0.0610467	0.0610467	0.0610467	0.279611	0.279611	0.279611	50.5951	1	1.14e-12	6.47e-11
6332	inclusion_16:2432960-2433067	16:2432960-2433067	ENSG00000162063	CCNF	0.932786	0.932786	0.932786	0.853412	0.853412	0.853412	4.30824	1	0.0379282	0.159853
6338	inclusion_16:27241352-27241889	16:27241352-27241889	ENSG00000169189	NSMCE1	0.205126	0.205126	0.205126	0.553306	0.553306	0.553306	114.538	1	9.94e-27	2.06e-24
6339	inclusion_16:27241798-27241889	16:27241798-27241889	ENSG00000169189	NSMCE1	0.0572711	0.0572711	0.0572711	0.137988	0.137988	0.137988	10.7105	1	0.00106531	0.00893242
6340	inclusion_16:27268162-27268374	16:27268162-27268374	ENSG00000169189	NSMCE1	0.0672304	0.0672304	0.0672304	0.190096	0.190096	0.190096	33.6443	1	6.62e-09	2.11e-07
6344	inclusion_16:28479643-28479765	16:28479643-28479765	ENSG00000261832	AC138894.1	0.0371779	0.0371779	0.0371779	0.1191	0.1191	0.1191	11.5176	1	0.0006894	0.00615864
6349	inclusion_16:29803398-29803608	16:29803398-29803608	ENSG00000079616	KIF22	0.86921	0.86921	0.86921	0.95809	0.95809	0.95809	8.163	1	0.00427537	0.0287719
6359	inclusion_16:30081258-30081310	16:30081258-30081310	ENSG00000149923	PPP4C	0.969858	0.969858	0.969858	0.93988	0.93988	0.93988	5.89206	1	0.0152093	0.0816177
6369	inclusion_16:30721188-30721476	16:30721188-30721476	ENSG00000080603	SRCAP	0.631477	0.631477	0.631477	0.222061	0.222061	0.222061	28.7277	1	8.33e-08	2.06e-06
6370	inclusion_16:30722562-30722748	16:30722562-30722748	ENSG00000080603	SRCAP	0.499374	0.499374	0.499374	0.172951	0.172951	0.172951	22.5732	1	2.02e-06	3.73e-05
6386	inclusion_16:4343482-4343616	16:4343482-4343616	ENSG00000103426	CORO7-PAM16	0.0948572	0.0948572	0.0948572	0.13372	0.13372	0.13372	6.70387	1	0.00962039	0.0564099
6394	inclusion_16:4821546-4821597	16:4821546-4821597	ENSG00000140632	GLYR1	0.94588	0.94588	0.94588	0.872657	0.872657	0.872657	4.74354	1	0.0294086	0.134159
6396	inclusion_16:4843403-4843602	16:4843403-4843602	ENSG00000140632	GLYR1	0.078224	0.078224	0.078224	0.190081	0.190081	0.190081	7.57632	1	0.00591399	0.0371643
6397	inclusion_16:491133-491268	16:491133-491268	ENSG00000090565	RAB11FIP3	0.47819	0.47819	0.47819	0.818662	0.818662	0.818662	10.1179	1	0.00146836	0.0116345
6401	inclusion_16:56618178-56618244	16:56618178-56618244	ONT.2715	ONT.2715	0.95717	0.95717	0.95717	0.93023	0.93023	0.93023	4.18804	1	0.0407101	0.167776
6412	inclusion_16:634888-635340	16:634888-635340	ENSG00000130731	METTL26	0.716536	0.716536	0.716536	0.787189	0.787189	0.787189	4.1842	1	0.0408025	0.167776
6414	inclusion_16:635611-635774	16:635611-635774	ENSG00000130731	METTL26	0.66925	0.66925	0.66925	0.727124	0.727124	0.727124	6.46739	1	0.0109872	0.0628075
6416	inclusion_16:66563121-66563217	16:66563121-66563217	ENSG00000254788	CKLF-CMTM1	0.960682	0.960682	0.960682	0.923866	0.923866	0.923866	4.34336	1	0.0371535	0.157024
6417	inclusion_16:66826676-66826780	16:66826676-66826780	ENSG00000159593	NAE1	0.973859	0.973859	0.973859	0.93231	0.93231	0.93231	5.19902	1	0.0225997	0.110595
6421	inclusion_16:67445811-67445965	16:67445811-67445965	ENSG00000159720	ATP6V0D1	0.0113482	0.0113482	0.0113482	0.0401304	0.0401304	0.0401304	11.5221	1	0.000687727	0.00615577
6440	inclusion_16:70550649-70550678	16:70550649-70550678	ENSG00000189091	SF3B3	0.0681919	0.0681919	0.0681919	0.24446	0.24446	0.24446	52.2438	1	4.9e-13	2.9e-11
6446	inclusion_16:75095597-75095750	16:75095597-75095750	ENSG00000186187	ZNRF1	0.542016	0.542016	0.542016	0.240125	0.240125	0.240125	8.30783	1	0.00394745	0.0270013
6447	inclusion_16:75301756-75301905	16:75301756-75301905	ENSG00000153774	CFDP1	0.0393987	0.0393987	0.0393987	0.106117	0.106117	0.106117	13.229	1	0.000275649	0.0027662
6448	inclusion_16:75391379-75391508	16:75391379-75391508	ENSG00000153774	CFDP1	0.154178	0.154178	0.154178	0.414214	0.414214	0.414214	72.7597	1	1.46e-17	1.45e-15
6453	inclusion_16:80980769-80980879	16:80980769-80980879	ENSG00000103121	CMC2	0.386419	0.386419	0.386419	0.435217	0.435217	0.435217	5.07336	1	0.0242963	0.117012
6454	inclusion_16:80981805-80981877	16:80981805-80981877	ENSG00000103121	CMC2	0.949016	0.949016	0.949016	0.913076	0.913076	0.913076	5.98631	1	0.0144173	0.0786652
6455	inclusion_16:80988539-80988596	16:80988539-80988596	ENSG00000103121	CMC2	0.0801543	0.0801543	0.0801543	0.13758	0.13758	0.13758	15.3082	1	9.13e-05	0.00107396
6456	inclusion_16:80991753-80991957	16:80991753-80991957	ENSG00000103121	CMC2	0.0422961	0.0422961	0.0422961	0.0240838	0.0240838	0.0240838	4.68553	1	0.0304176	0.137206
6457	inclusion_16:80996922-80997020	16:80996922-80997020	ENSG00000103121	CMC2	0.0635862	0.0635862	0.0635862	0.0984553	0.0984553	0.0984553	7.45655	1	0.0063206	0.0393935
6460	inclusion_16:84503957-84504147	16:84503957-84504147	ENSG00000140950	MEAK7	0.130958	0.130958	0.130958	0.298734	0.298734	0.298734	9.51464	1	0.00203839	0.0153503
6464	inclusion_16:85804539-85804661	16:85804539-85804661	ENSG00000131143	COX4I1	0.000998795	0.000998795	0.000998795	0.00395863	0.00395863	0.00395863	9.88941	1	0.00166233	0.0129242
6465	inclusion_16:8635038-8635079	16:8635038-8635079	ENSG00000067365	METTL22	0.94636	0.94636	0.94636	0.640544	0.640544	0.640544	98.0188	1	4.14e-23	7.26e-21
6466	inclusion_16:8639362-8639676	16:8639362-8639676	ENSG00000067365	METTL22	0.0270428	0.0270428	0.0270428	0.232468	0.232468	0.232468	60.4071	1	7.71e-15	5.41e-13
6467	inclusion_16:86548034-86548111	16:86548034-86548111	ENSG00000103248	MTHFSD	0.396638	0.396638	0.396638	0.663808	0.663808	0.663808	11.6031	1	0.000658409	0.00592828
6472	inclusion_16:88859344-88859750	16:88859344-88859750	ENSG00000167515	TRAPPC2L	0.848052	0.848052	0.848052	0.942694	0.942694	0.942694	10.2414	1	0.0013732	0.0109376
6476	inclusion_16:89689251-89689324	16:89689251-89689324	ENSG00000185324	CDK10	0.937697	0.937697	0.937697	0.868979	0.868979	0.868979	4.5139	1	0.0336205	0.148282
6477	inclusion_16:89878460-89878627	16:89878460-89878627	ENSG00000141002	TCF25	0.064531	0.064531	0.064531	0.19673	0.19673	0.19673	24.4715	1	7.54e-07	1.51e-05
6495	inclusion_17:17893660-17893810	17:17893660-17893810	ENSG00000175662	TOM1L2	0.660309	0.660309	0.660309	0.819593	0.819593	0.819593	5.34778	1	0.0207487	0.103909
6496	inclusion_17:18021421-18021663	17:18021421-18021663	ENSG00000171953	ATPAF2	0.0738118	0.0738118	0.0738118	0.349206	0.349206	0.349206	12.9148	1	0.000325993	0.00322174
6501	inclusion_17:18867281-18867334	17:18867281-18867334	ENSG00000141127	PRPSAP2	0.857575	0.857575	0.857575	0.735591	0.735591	0.735591	7.46365	1	0.00629573	0.0393461
6503	inclusion_17:2087074-2087298	17:2087074-2087298	ENSG00000070366	SMG6	0.0350725	0.0350725	0.0350725	0.0952995	0.0952995	0.0952995	5.24928	1	0.0219558	0.108173
6509	inclusion_17:28330110-28330228	17:28330110-28330228	ENSG00000109083	IFT20	0.370589	0.370589	0.370589	0.170158	0.170158	0.170158	25.7998	1	3.79e-07	8.06e-06
6510	inclusion_17:28332145-28332382	17:28332145-28332382	ENSG00000109083	IFT20	0.593339	0.593339	0.593339	0.749017	0.749017	0.749017	13.4035	1	0.000251149	0.00256555
6514	inclusion_17:28885856-28885947	17:28885856-28885947	ENSG00000132589	FLOT2	0.232052	0.232052	0.232052	0.382557	0.382557	0.382557	5.97192	1	0.0145354	0.0791201
6515	inclusion_17:29085603-29085648	17:29085603-29085648	ENSG00000196535	MYO18A	0.671845	0.671845	0.671845	0.411973	0.411973	0.411973	10.03	1	0.00154009	0.0121396
6518	inclusion_17:30117301-30117332	17:30117301-30117332	ENSG00000126653	NSRP1	0.0424267	0.0424267	0.0424267	0.140329	0.140329	0.140329	12.2819	1	0.000457362	0.00428754
6522	inclusion_17:30273415-30273479	17:30273415-30273479	ENSG00000108578	BLMH	0.0249391	0.0249391	0.0249391	0.124611	0.124611	0.124611	10.7083	1	0.00106656	0.00893242
6523	inclusion_17:30510879-30510909	17:30510879-30510909	ENSG00000108587	GOSR1	0.953087	0.953087	0.953087	0.84273	0.84273	0.84273	9.3878	1	0.00218434	0.0163682
6533	inclusion_17:36486934-36486966	17:36486934-36486966	ENSG00000273611	ZNHIT3	0.898165	0.898165	0.898165	0.771839	0.771839	0.771839	17.5192	1	2.84e-05	0.000398177
6535	inclusion_17:3723287-3723383	17:3723287-3723383	ENSG00000083457	ITGAE	0.411677	0.411677	0.411677	0.524148	0.524148	0.524148	16.2735	1	5.48e-05	0.00069774
6541	inclusion_17:38320617-38320767	17:38320617-38320767	ENSG00000278845	MRPL45	0.966083	0.966083	0.966083	0.931602	0.931602	0.931602	10.4313	1	0.001239	0.0099557
6544	inclusion_17:38815624-38815741	17:38815624-38815741	ENSG00000273559	CWC25	0.188931	0.188931	0.188931	0.290193	0.290193	0.290193	8.5297	1	0.00349397	0.0243775
6549	inclusion_17:40639980-40640078	17:40639980-40640078	ENSG00000073584	SMARCE1	0.0639065	0.0639065	0.0639065	0.090392	0.090392	0.090392	5.76292	1	0.0163679	0.0864102
6550	inclusion_17:40642454-40642559	17:40642454-40642559	ENSG00000073584	SMARCE1	0.927532	0.927532	0.927532	0.88645	0.88645	0.88645	7.86927	1	0.00502818	0.0326796
6551	inclusion_17:40645575-40645619	17:40645575-40645619	ENSG00000073584	SMARCE1	0.931132	0.931132	0.931132	0.890322	0.890322	0.890322	5.48168	1	0.0192168	0.0973446
6555	inclusion_17:41987594-41987694	17:41987594-41987694	ENSG00000168259	DNAJC7	0.0209942	0.0209942	0.0209942	0.16385	0.16385	0.16385	113.25	1	1.9e-26	3.61e-24
6556	inclusion_17:42003358-42003557	17:42003358-42003557	ENSG00000168259	DNAJC7	0.0631295	0.0631295	0.0631295	0.204534	0.204534	0.204534	79.1682	1	5.7e-19	6.19e-17
6564	inclusion_17:42508571-42508589	17:42508571-42508589	ENSG00000033627	ATP6V0A1	0.530882	0.530882	0.530882	0.350077	0.350077	0.350077	9.8485	1	0.00169971	0.013103
6566	inclusion_17:42564982-42565047	17:42564982-42565047	ENSG00000068120	COASY	0.964673	0.964673	0.964673	0.928138	0.928138	0.928138	12.7762	1	0.000351051	0.00341749
6569	inclusion_17:42774243-42774327	17:42774243-42774327	ENSG00000131475	VPS25	0.300443	0.300443	0.300443	0.36904	0.36904	0.36904	8.51802	1	0.00351648	0.0244596
6571	inclusion_17:42834093-42834256	17:42834093-42834256	ENSG00000131467	PSME3	0.0988257	0.0988257	0.0988257	0.135609	0.135609	0.135609	6.40446	1	0.0113834	0.0645059
6573	inclusion_17:42838730-42838799	17:42838730-42838799	ENSG00000131467	PSME3	0.941404	0.941404	0.941404	0.971222	0.971222	0.971222	7.96869	1	0.00475932	0.0311993
6574	inclusion_17:42953723-42953778	17:42953723-42953778	ENSG00000266967	AARSD1	0.963966	0.963966	0.963966	0.863466	0.863466	0.863466	9.78696	1	0.00175754	0.0135031
6583	inclusion_17:44074968-44075087	17:44074968-44075087	ENSG00000141349	G6PC3	0.708287	0.708287	0.708287	0.755088	0.755088	0.755088	4.41418	1	0.0356414	0.153583
6585	inclusion_17:44187906-44188009	17:44187906-44188009	ENSG00000168591	TMUB2	0.417393	0.417393	0.417393	0.269486	0.269486	0.269486	9.1943	1	0.0024277	0.018014
6592	inclusion_17:45081865-45081995	17:45081865-45081995	ENSG00000136448	NMT1	0.0162955	0.0162955	0.0162955	0.0558494	0.0558494	0.0558494	16.7367	1	4.29e-05	0.000565449
6595	inclusion_17:45477899-45478147	17:45477899-45478147	ENSG00000225190	PLEKHM1	0.604942	0.604942	0.604942	0.828006	0.828006	0.828006	15.4521	1	8.46e-05	0.00101995
6596	inclusion_17:46935028-46935169	17:46935028-46935169	ENSG00000108433	GOSR2	0.959524	0.959524	0.959524	0.979613	0.979613	0.979613	4.68389	1	0.0304468	0.137206
6612	inclusion_17:48936854-48936933	17:48936854-48936933	ENSG00000159210	SNF8	0.0861931	0.0861931	0.0861931	0.159546	0.159546	0.159546	4.9196	1	0.0265537	0.125366
6614	inclusion_17:4953050-4953109	17:4953050-4953109	ENSG00000108515	ENO3	0.809879	0.809879	0.809879	0.530248	0.530248	0.530248	4.42648	1	0.0353853	0.153047
6624	inclusion_17:50464525-50464599	17:50464525-50464599	ENSG00000167107	ACSF2	0.207774	0.207774	0.207774	0.354583	0.354583	0.354583	5.27614	1	0.0216197	0.107064
6625	inclusion_17:50737286-50737479	17:50737286-50737479	ENSG00000108848	LUC7L3	0.0775149	0.0775149	0.0775149	0.156584	0.156584	0.156584	22.9708	1	1.64e-06	3.07e-05
6628	inclusion_17:50975862-50975901	17:50975862-50975901	ENSG00000008294	SPAG9	0.780599	0.780599	0.780599	0.961774	0.961774	0.961774	72.4748	1	1.69e-17	1.64e-15
6629	inclusion_17:51031680-51031722	17:51031680-51031722	ENSG00000008294	SPAG9	0.0913829	0.0913829	0.0913829	0.0161329	0.0161329	0.0161329	25.1041	1	5.43e-07	1.12e-05
6631	inclusion_17:51154224-51154444	17:51154224-51154444	ENSG00000239672	NME1	0.0673071	0.0673071	0.0673071	0.0968575	0.0968575	0.0968575	34.2343	1	4.89e-09	1.61e-07
6633	inclusion_17:5380363-5380462	17:5380363-5380462	ENSG00000029725	RABEP1	0.862593	0.862593	0.862593	0.69972	0.69972	0.69972	4.86887	1	0.0273454	0.127911
6637	inclusion_17:5477847-5477999	17:5477847-5477999	ENSG00000072849	DERL2	0.036513	0.036513	0.036513	0.0743804	0.0743804	0.0743804	7.35822	1	0.00667568	0.0412119
6641	inclusion_17:56908746-56908877	17:56908746-56908877	ENSG00000121060	TRIM25	0.034367	0.034367	0.034367	0.0784841	0.0784841	0.0784841	3.92784	1	0.0474929	0.187665
6648	inclusion_17:58696692-58696859	17:58696692-58696859	ENSG00000108384	RAD51C	0.984102	0.984102	0.984102	0.957225	0.957225	0.957225	8.56028	1	0.00343577	0.0241192
6649	inclusion_17:58705877-58706022	17:58705877-58706022	ENSG00000108384	RAD51C	0.0629091	0.0629091	0.0629091	0.133966	0.133966	0.133966	19.7721	1	8.72e-06	0.000137065
6651	inclusion_17:58720745-58720812	17:58720745-58720812	ENSG00000108384	RAD51C	0.962963	0.962963	0.962963	0.884722	0.884722	0.884722	26.5806	1	2.53e-07	5.46e-06
6652	inclusion_17:58732483-58732544	17:58732483-58732544	ENSG00000108384	RAD51C	0.990857	0.990857	0.990857	0.970218	0.970218	0.970218	8.13608	1	0.0043393	0.0289881
6657	inclusion_17:59893795-59893924	17:59893795-59893924	ENSG00000108443	RPS6KB1	0.81746	0.81746	0.81746	0.535738	0.535738	0.535738	13.1507	1	0.000287409	0.00287157
6658	inclusion_17:59930799-59931052	17:59930799-59931052	ENSG00000108443	RPS6KB1	0.0454758	0.0454758	0.0454758	0.249597	0.249597	0.249597	16.6358	1	4.53e-05	0.000591195
6667	inclusion_17:63707246-63707418	17:63707246-63707418	ENSG00000266173	STRADA	0.962493	0.962493	0.962493	0.86761	0.86761	0.86761	10.6884	1	0.00107808	0.00899589
6668	inclusion_17:63717074-63717154	17:63717074-63717154	ENSG00000266173	STRADA	0.0535178	0.0535178	0.0535178	0.172077	0.172077	0.172077	10.7729	1	0.00102998	0.00869
6671	inclusion_17:63772776-63772863	17:63772776-63772863	ENSG00000108588	CCDC47	0.0791978	0.0791978	0.0791978	0.155314	0.155314	0.155314	8.30528	1	0.00395301	0.0270013
6673	inclusion_17:63822664-63822762	17:63822664-63822762	ENSG00000108592	FTSJ3	0.0155291	0.0155291	0.0155291	0.0901387	0.0901387	0.0901387	41.7509	1	1.04e-10	4.29e-09
6677	inclusion_17:64007740-64007822	17:64007740-64007822	ENSG00000108622	ICAM2	0.6317	0.6317	0.6317	0.557161	0.557161	0.557161	3.89084	1	0.0485501	0.190671
6678	inclusion_17:6450027-6450072	17:6450027-6450072	ENSG00000129195	PIMREG	0.91826	0.91826	0.91826	0.737712	0.737712	0.737712	9.63792	1	0.001906	0.0145213
6689	inclusion_17:6649981-6650078	17:6649981-6650078	ENSG00000108590	MED31	0.892703	0.892703	0.892703	0.806444	0.806444	0.806444	11.233	1	0.000803572	0.00701355
6690	inclusion_17:67361094-67361261	17:67361094-67361261	ENSG00000197170	PSMD12	0.0234641	0.0234641	0.0234641	0.0702894	0.0702894	0.0702894	13.9954	1	0.000183256	0.00195074
6694	inclusion_17:67963332-67963506	17:67963332-67963506	ENSG00000171634	BPTF	0.626482	0.626482	0.626482	0.448977	0.448977	0.448977	4.70699	1	0.0300402	0.136318
6695	inclusion_17:7013318-7013516	17:7013318-7013516	ENSG00000219200	RNASEK	0.0786836	0.0786836	0.0786836	0.100885	0.100885	0.100885	4.09078	1	0.0431177	0.175084
6696	inclusion_17:7013318-7013535	17:7013318-7013535	ENSG00000219200	RNASEK	0.0156484	0.0156484	0.0156484	0.0304314	0.0304314	0.0304314	7.6992	1	0.00552453	0.0351533
6713	inclusion_17:75149090-75149185	17:75149090-75149185	ENSG00000189159	JPT1	0.32461	0.32461	0.32461	0.419234	0.419234	0.419234	17.0882	1	3.57e-05	0.000480997
6714	inclusion_17:75208526-75208620	17:75208526-75208620	ENSG00000125450	NUP85	0.817556	0.817556	0.817556	0.882185	0.882185	0.882185	4.71784	1	0.0298511	0.13573
6722	inclusion_17:75325897-75326020	17:75325897-75326020	ENSG00000177885	GRB2	0.777199	0.777199	0.777199	0.891225	0.891225	0.891225	9.42881	1	0.00213602	0.016059
6723	inclusion_17:75671815-75671863	17:75671815-75671863	ENSG00000161526	SAP30BP	0.975939	0.975939	0.975939	0.936113	0.936113	0.936113	25.295	1	4.92e-07	1.02e-05
6724	inclusion_17:75690670-75690772	17:75690670-75690772	ENSG00000161526	SAP30BP	0.153447	0.153447	0.153447	0.321342	0.321342	0.321342	69.3729	1	8.15e-17	7.28e-15
6728	inclusion_17:75705610-75705693	17:75705610-75705693	ENSG00000161526	SAP30BP	0.136221	0.136221	0.136221	0.16386	0.16386	0.16386	3.87397	1	0.0490405	0.191784
6731	inclusion_17:75900981-75901027	17:75900981-75901027	ENSG00000204316	MRPL38	0.993516	0.993516	0.993516	0.982251	0.982251	0.982251	4.20215	1	0.0403728	0.167065
6732	inclusion_17:75901200-75901273	17:75901200-75901273	ENSG00000204316	MRPL38	0.989792	0.989792	0.989792	0.956596	0.956596	0.956596	15.1065	1	0.000101614	0.00118204
6738	inclusion_17:76089674-76089762	17:76089674-76089762	ENSG00000182473	EXOC7	0.0924162	0.0924162	0.0924162	0.197754	0.197754	0.197754	8.38972	1	0.0037735	0.0260092
6739	inclusion_17:76090328-76090397	17:76090328-76090397	ENSG00000182473	EXOC7	0.0519972	0.0519972	0.0519972	0.141534	0.141534	0.141534	28.7353	1	8.3e-08	2.06e-06
6740	inclusion_17:76090328-76090481	17:76090328-76090481	ENSG00000182473	EXOC7	0.237129	0.237129	0.237129	0.400838	0.400838	0.400838	20.094	1	7.37e-06	0.000119541
6743	inclusion_17:7627362-7627414	17:7627362-7627414	ENSG00000141504	SAT2	0.966075	0.966075	0.966075	0.830189	0.830189	0.830189	19.6688	1	9.21e-06	0.000144184
6746	inclusion_17:76721262-76721356	17:76721262-76721356	ENSG00000070495	JMJD6	0.182362	0.182362	0.182362	0.318914	0.318914	0.318914	14.2339	1	0.000161435	0.00174702
6750	inclusion_17:77210889-77211125	17:77210889-77211125	ENSG00000129657	SEC14L1	0.0234789	0.0234789	0.0234789	0.0655458	0.0655458	0.0655458	27.9108	1	1.27e-07	2.95e-06
6751	inclusion_17:77294773-77294903	17:77294773-77294903	ENSG00000184640	SEPT9	0.152117	0.152117	0.152117	0.676175	0.676175	0.676175	28.368	1	1e-07	2.42e-06
6752	inclusion_17:780683-780738	17:780683-780738	ENSG00000167699	GLOD4	0.0439136	0.0439136	0.0439136	0.102191	0.102191	0.102191	15.0784	1	0.000103139	0.00119264
6755	inclusion_17:78220746-78220863	17:78220746-78220863	ENSG00000089685	BIRC5	0.0136416	0.0136416	0.0136416	0.0453793	0.0453793	0.0453793	19.4315	1	1.04e-05	0.000159953
6756	inclusion_17:78222827-78222992	17:78222827-78222992	ENSG00000089685	BIRC5	0.136006	0.136006	0.136006	0.233963	0.233963	0.233963	39.9422	1	2.62e-10	1.03e-08
6759	inclusion_17:78972969-78973343	17:78972969-78973343	ENSG00000108679	LGALS3BP	0.391403	0.391403	0.391403	0.631619	0.631619	0.631619	4.09749	1	0.0429469	0.174702
6763	inclusion_17:7931505-7931576	17:7931505-7931576	ENSG00000170043	TRAPPC1	0.928609	0.928609	0.928609	0.89847	0.89847	0.89847	4.44039	1	0.0350982	0.15223
6783	inclusion_17:8210176-8210249	17:8210176-8210249	ENSG00000178999	AURKB	0.809104	0.809104	0.809104	0.88172	0.88172	0.88172	17.0754	1	3.59e-05	0.000482816
6785	inclusion_17:82245975-82246039	17:82245975-82246039	ENSG00000141551	CSNK1D	0.595092	0.595092	0.595092	0.475267	0.475267	0.475267	6.60305	1	0.0101804	0.0590853
6789	inclusion_17:82478570-82478667	17:82478570-82478667	ENSG00000141562	NARF	0.0685529	0.0685529	0.0685529	0.199056	0.199056	0.199056	30.0677	1	4.17e-08	1.12e-06
6790	inclusion_17:82480406-82480544	17:82480406-82480544	ENSG00000141562	NARF	0.0618631	0.0618631	0.0618631	0.186568	0.186568	0.186568	28.2242	1	1.08e-07	2.58e-06
6792	inclusion_17:82720760-82720841	17:82720760-82720841	ENSG00000141560	FN3KRP	0.0732496	0.0732496	0.0732496	0.295712	0.295712	0.295712	18.028	1	2.18e-05	0.000314843
6794	inclusion_17:82937845-82937959	17:82937845-82937959	ENSG00000141556	TBCD	0.200836	0.200836	0.200836	0.369236	0.369236	0.369236	4.22214	1	0.0398997	0.165861
6795	inclusion_17:83005574-83005671	17:83005574-83005671	ENSG00000175711	B3GNTL1	0.0802263	0.0802263	0.0802263	0.195558	0.195558	0.195558	13.0223	1	0.000307804	0.00305524
6800	inclusion_17:9505037-9505162	17:9505037-9505162	ENSG00000170310	STX8	0.98321	0.98321	0.98321	0.938249	0.938249	0.938249	12.3443	1	0.000442343	0.00416387
6815	inclusion_18:46093365-46093179	18:46093365-46093179	ENSG00000152234	ATP5F1A	0.0565114	0.0565114	0.0565114	0.109835	0.109835	0.109835	20.7847	1	5.14e-06	8.77e-05
6816	inclusion_18:49488566-49488499	18:49488566-49488499	ENSG00000215472	RPL17-C18orf32	0.569495	0.569495	0.569495	0.357172	0.357172	0.357172	5.8778	1	0.015333	0.0818958
6817	inclusion_18:49491445-49491404	18:49491445-49491404	ENSG00000265681	RPL17	0.993428	0.993428	0.993428	0.98827	0.98827	0.98827	5.23471	1	0.0221405	0.108816
6818	inclusion_18:49491584-49491531	18:49491584-49491531	ENSG00000265681	RPL17	0.99417	0.99417	0.99417	0.989354	0.989354	0.989354	4.89053	1	0.0270044	0.126837
6819	inclusion_18:56613997-56613835	18:56613997-56613835	ENSG00000091164	TXNL1	0.0409826	0.0409826	0.0409826	0.0859263	0.0859263	0.0859263	6.52311	1	0.0106482	0.061254
6833	inclusion_19:10680345-10680443	19:10680345-10680443	ENSG00000129351	ILF3	0.996339	0.996339	0.996339	0.985029	0.985029	0.985029	6.72078	1	0.00952959	0.0560217
6835	inclusion_19:1093755-1093903	19:1093755-1093903	ENSG00000099817	POLR2E	0.279988	0.279988	0.279988	0.415639	0.415639	0.415639	4.32778	1	0.0374951	0.158174
6836	inclusion_19:1093903-1094078	19:1093903-1094078	ENSG00000099817	POLR2E	0.975666	0.975666	0.975666	0.955118	0.955118	0.955118	8.43106	1	0.00368864	0.0255402
6843	inclusion_19:11555521-11555719	19:11555521-11555719	ENSG00000130165	ELOF1	0.0200825	0.0200825	0.0200825	0.0623571	0.0623571	0.0623571	12.2154	1	0.00047397	0.00441597
6846	inclusion_19:1271139-1271246	19:1271139-1271246	ENSG00000099622	CIRBP	0.985519	0.985519	0.985519	0.968075	0.968075	0.968075	4.55795	1	0.0327663	0.145217
6851	inclusion_19:12948496-12948552	19:12948496-12948552	ENSG00000179262	RAD23A	0.968144	0.968144	0.968144	0.838909	0.838909	0.838909	138.673	1	5.19e-32	1.39e-29
6853	inclusion_19:13078612-13078735	19:13078612-13078735	ENSG00000008441	NFIX	0.691094	0.691094	0.691094	0.818537	0.818537	0.818537	6.33295	1	0.0118515	0.0667434
6856	inclusion_19:13775470-13775613	19:13775470-13775613	ENSG00000104979	C19orf53	0.00551328	0.00551328	0.00551328	0.010081	0.010081	0.010081	3.88668	1	0.0486704	0.190828
6859	inclusion_19:1439605-1439826	19:1439605-1439826	ENSG00000115268	RPS15	0.0213411	0.0213411	0.0213411	0.0315112	0.0315112	0.0315112	4.48873	1	0.0341189	0.149581
6867	inclusion_19:1602293-1602426	19:1602293-1602426	ENSG00000267059	AC005943.1	0.0295153	0.0295153	0.0295153	0.0438007	0.0438007	0.0438007	7.839	1	0.00511309	0.0331841
6881	inclusion_19:18348947-18349068	19:18348947-18349068	ENSG00000130517	PGPEP1	0.0732354	0.0732354	0.0732354	0.272856	0.272856	0.272856	12.4425	1	0.00041967	0.00397508
6896	inclusion_19:19197520-19197621	19:19197520-19197621	ENSG00000064490	RFXANK	0.978927	0.978927	0.978927	0.912254	0.912254	0.912254	21.9038	1	2.87e-06	5.06e-05
6900	inclusion_19:2271384-2271530	19:2271384-2271530	ENSG00000104904	OAZ1	0.979559	0.979559	0.979559	0.968899	0.968899	0.968899	12.2645	1	0.000461669	0.00431351
6901	inclusion_19:2324741-2324912	19:2324741-2324912	ENSG00000130332	LSM7	0.0970221	0.0970221	0.0970221	0.225158	0.225158	0.225158	43.5155	1	4.21e-11	1.88e-09
6902	inclusion_19:2325979-2326139	19:2325979-2326139	ENSG00000130332	LSM7	0.0482649	0.0482649	0.0482649	0.141075	0.141075	0.141075	9.82924	1	0.00171759	0.0132185
6916	inclusion_19:35546944-35547029	19:35546944-35547029	ENSG00000105677	TMEM147	0.956195	0.956195	0.956195	0.901292	0.901292	0.901292	11.056	1	0.000884012	0.00762795
6920	inclusion_19:35744625-35744738	19:35744625-35744738	ENSG00000161265	U2AF1L4	0.577371	0.577371	0.577371	0.819876	0.819876	0.819876	11.4883	1	0.000700371	0.00622507
6926	inclusion_19:38632429-38632496	19:38632429-38632496	ENSG00000178982	EIF3K	0.998266	0.998266	0.998266	0.993796	0.993796	0.993796	7.97596	1	0.00474026	0.0311191
6927	inclusion_19:38632600-38632678	19:38632600-38632678	ENSG00000178982	EIF3K	0.979325	0.979325	0.979325	0.986667	0.986667	0.986667	4.01574	1	0.0450776	0.18072
6928	inclusion_19:38633383-38633516	19:38633383-38633516	ENSG00000178982	EIF3K	0.0398306	0.0398306	0.0398306	0.0581796	0.0581796	0.0581796	9.8789	1	0.00167185	0.0129716
6930	inclusion_19:38889253-38889323	19:38889253-38889323	ENSG00000068903	SIRT2	0.02126	0.02126	0.02126	0.0717311	0.0717311	0.0717311	10.9741	1	0.000923921	0.00792728
6936	inclusion_19:39485543-39485602	19:39485543-39485602	ENSG00000105197	TIMM50	0.968243	0.968243	0.968243	0.943231	0.943231	0.943231	6.42039	1	0.0112817	0.0641693
6942	inclusion_19:40758351-40758577	19:40758351-40758577	ENSG00000077312	SNRPA	0.0129173	0.0129173	0.0129173	0.039857	0.039857	0.039857	10.4541	1	0.00122377	0.00988408
6943	inclusion_19:41239693-41239720	19:41239693-41239720	ENSG00000167601	AXL	0.752415	0.752415	0.752415	0.670765	0.670765	0.670765	3.87755	1	0.0489359	0.19154
6945	inclusion_19:41418724-41418874	19:41418724-41418874	ENSG00000255730	AC011462.1	0.0518461	0.0518461	0.0518461	0.132194	0.132194	0.132194	7.37542	1	0.00661215	0.0409816
6952	inclusion_19:43526200-43526659	19:43526200-43526659	ENSG00000105755	ETHE1	0.924679	0.924679	0.924679	0.970131	0.970131	0.970131	12.1209	1	0.000498609	0.00460784
6953	inclusion_19:43526514-43526659	19:43526514-43526659	ENSG00000105755	ETHE1	0.913724	0.913724	0.913724	0.963465	0.963465	0.963465	10.6751	1	0.00108589	0.0090445
6961	inclusion_19:45413676-45413745	19:45413676-45413745	ENSG00000012061	ERCC1	0.96408	0.96408	0.96408	0.981364	0.981364	0.981364	6.66226	1	0.00984762	0.057507
6968	inclusion_19:46839464-46839578	19:46839464-46839578	ENSG00000042753	AP2S1	0.989673	0.989673	0.989673	0.994626	0.994626	0.994626	4.89415	1	0.0269479	0.126702
6970	inclusion_19:46840514-46840622	19:46840514-46840622	ENSG00000042753	AP2S1	0.00733647	0.00733647	0.00733647	0.0280925	0.0280925	0.0280925	27.4243	1	1.63e-07	3.74e-06
6972	inclusion_19:47158395-47158495	19:47158395-47158495	ENSG00000142230	SAE1	0.00337704	0.00337704	0.00337704	0.0307338	0.0307338	0.0307338	20.5531	1	5.8e-06	9.75e-05
6976	inclusion_19:47205103-47205259	19:47205103-47205259	ENSG00000142230	SAE1	0.00893463	0.00893463	0.00893463	0.0217677	0.0217677	0.0217677	4.69992	1	0.030164	0.136743
6979	inclusion_19:47505336-47505543	19:47505336-47505543	ENSG00000105402	NAPA	0.0151341	0.0151341	0.0151341	0.059019	0.059019	0.059019	20.1373	1	7.21e-06	0.00011728
6980	inclusion_19:47779955-47780068	19:47779955-47780068	ENSG00000178980	SELENOW	0.0607141	0.0607141	0.0607141	0.0944239	0.0944239	0.0944239	4.03574	1	0.0445462	0.179304
6984	inclusion_19:48326829-48326922	19:48326829-48326922	ENSG00000142227	EMP3	0.926512	0.926512	0.926512	0.946579	0.946579	0.946579	9.07641	1	0.00258928	0.0190283
6990	inclusion_19:48955547-48955599	19:48955547-48955599	ENSG00000087088	BAX	0.912512	0.912512	0.912512	0.836082	0.836082	0.836082	27.9139	1	1.27e-07	2.95e-06
6993	inclusion_19:48960238-48960336	19:48960238-48960336	ENSG00000087088	BAX	0.047331	0.047331	0.047331	0.0854916	0.0854916	0.0854916	10.4819	1	0.0012055	0.00977515
6994	inclusion_19:48987193-48987385	19:48987193-48987385	ENSG00000104812	GYS1	0.784419	0.784419	0.784419	0.940724	0.940724	0.940724	9.51907	1	0.00203347	0.0153503
6996	inclusion_19:49102113-49102185	19:49102113-49102185	ENSG00000104852	SNRNP70	0.132471	0.132471	0.132471	0.241047	0.241047	0.241047	6.06516	1	0.0137874	0.0756814
6997	inclusion_19:49102113-49103587	19:49102113-49103587	ENSG00000104852	SNRNP70	0.405891	0.405891	0.405891	0.553388	0.553388	0.553388	10.5719	1	0.00114818	0.00945948
7001	inclusion_19:49448932-49449024	19:49448932-49449024	ENSG00000104872	PIH1D1	0.00525377	0.00525377	0.00525377	0.0193401	0.0193401	0.0193401	6.88762	1	0.00867947	0.0515562
7002	inclusion_19:49490231-49490297	19:49490231-49490297	ENSG00000142541	RPL13A	0.994472	0.994472	0.994472	0.996231	0.996231	0.996231	17.1505	1	3.45e-05	0.000472445
7003	inclusion_19:49558061-49558199	19:49558061-49558199	ENSG00000142546	NOSIP	0.109853	0.109853	0.109853	0.209513	0.209513	0.209513	48.7556	1	2.9e-12	1.54e-10
7011	inclusion_19:49679871-49679925	19:49679871-49679925	ENSG00000126457	PRMT1	0.171843	0.171843	0.171843	0.242655	0.242655	0.242655	17.8658	1	2.37e-05	0.000338553
7021	inclusion_19:54042168-54042196	19:54042168-54042196	ENSG00000189068	VSTM1	0.886994	0.886994	0.886994	0.766917	0.766917	0.766917	12.6572	1	0.000374132	0.00359608
7028	inclusion_19:54206275-54206724	19:54206275-54206724	ENSG00000170889	RPS9	0.98866	0.98866	0.98866	0.995768	0.995768	0.995768	4.73615	1	0.0295351	0.134562
7029	inclusion_19:54206552-54206724	19:54206552-54206724	ENSG00000170889	RPS9	0.161688	0.161688	0.161688	0.459515	0.459515	0.459515	575.622	1	3.36e-127	5.1e-124
7032	inclusion_19:55455635-55455845	19:55455635-55455845	ENSG00000063241	ISOC2	0.479305	0.479305	0.479305	0.676859	0.676859	0.676859	30.7944	1	2.87e-08	8.02e-07
7034	inclusion_19:5611119-5611630	19:5611119-5611630	ENSG00000130254	SAFB2	0.959373	0.959373	0.959373	0.92023	0.92023	0.92023	3.90291	1	0.0482027	0.189811
7041	inclusion_19:57876915-57877042	19:57876915-57877042	ENSG00000204514	ZNF814	0.820214	0.820214	0.820214	0.632092	0.632092	0.632092	8.86551	1	0.00290608	0.0208178
7048	inclusion_19:58392975-58393185	19:58392975-58393185	ENSG00000083845	RPS5	0.985659	0.985659	0.985659	0.988848	0.988848	0.988848	4.86	1	0.0274863	0.128176
7050	inclusion_19:5901334-5901454	19:5901334-5901454	ENSG00000174886	NDUFA11	0.0490909	0.0490909	0.0490909	0.0664005	0.0664005	0.0664005	7.31547	1	0.00683635	0.042033
7055	inclusion_19:6590102-6590136	19:6590102-6590136	ENSG00000125726	CD70	0.945045	0.945045	0.945045	0.918295	0.918295	0.918295	5.27652	1	0.0216149	0.107064
7056	inclusion_19:6732986-6733062	19:6732986-6733062	ENSG00000125734	GPR108	0.906313	0.906313	0.906313	0.972737	0.972737	0.972737	8.99149	1	0.0027124	0.0197938
7063	inclusion_19:8305030-8305156	19:8305030-8305156	ENSG00000167775	CD320	0.949475	0.949475	0.949475	0.978856	0.978856	0.978856	7.23218	1	0.00716084	0.0435578
7064	inclusion_19:8319300-8319394	19:8319300-8319394	ENSG00000267855	NDUFA7	0.015601	0.015601	0.015601	0.0326136	0.0326136	0.0326136	4.03576	1	0.0445457	0.179304
7065	inclusion_19:8473660-8473708	19:8473660-8473708	ENSG00000099783	HNRNPM	0.580804	0.580804	0.580804	0.241331	0.241331	0.241331	11.3342	1	0.000760919	0.00668365
7066	inclusion_19:8473663-8473708	19:8473663-8473708	ENSG00000099783	HNRNPM	0.969477	0.969477	0.969477	0.91182	0.91182	0.91182	14.8598	1	0.000115803	0.00131887
7080	inclusion_19:9814137-9814342	19:9814137-9814342	ENSG00000127452	FBXL12	0.0349429	0.0349429	0.0349429	0.134115	0.134115	0.134115	9.84859	1	0.00169962	0.013103
7082	inclusion_2:101002808-101002701	2:101002808-101002701	ENSG00000071082	RPL31	0.91905	0.91905	0.91905	0.899886	0.899886	0.899886	15.0417	1	0.000105161	0.00120988
7091	inclusion_2:105341701-105341544	2:105341701-105341544	ENSG00000135974	C2orf49	0.0695474	0.0695474	0.0695474	0.188195	0.188195	0.188195	18.7736	1	1.47e-05	0.000219149
7092	inclusion_2:105341701-105341596	2:105341701-105341596	ENSG00000135974	C2orf49	0.0445751	0.0445751	0.0445751	0.0943443	0.0943443	0.0943443	5.73988	1	0.0165839	0.0869461
7097	inclusion_2:109545542-109545459	2:109545542-109545459	ENSG00000186522	SEPT10	0.219919	0.219919	0.219919	0.369562	0.369562	0.369562	9.54743	1	0.00200229	0.0152041
7100	inclusion_2:112652947-112652888	2:112652947-112652888	ENSG00000144136	SLC20A1	0.0170976	0.0170976	0.0170976	0.0444238	0.0444238	0.0444238	4.01767	1	0.0450258	0.18072
7104	inclusion_2:113457209-113457064	2:113457209-113457064	ENSG00000136682	CBWD2	0.0479031	0.0479031	0.0479031	0.183906	0.183906	0.183906	14.5594	1	0.000135809	0.00151282
7118	inclusion_2:130346112-130346017	2:130346112-130346017	ENSG00000136718	IMP4	0.98309	0.98309	0.98309	0.930076	0.930076	0.930076	16.6047	1	4.6e-05	0.000599259
7120	inclusion_2:134945975-134945888	2:134945975-134945888	ENSG00000082258	CCNT2	0.338575	0.338575	0.338575	0.570142	0.570142	0.570142	5.74399	1	0.0165452	0.0869435
7126	inclusion_2:150487455-150487267	2:150487455-150487267	ENSG00000115963	RND3	0.164372	0.164372	0.164372	0.240799	0.240799	0.240799	6.26218	1	0.0123343	0.068614
7127	inclusion_2:152679109-152679055	2:152679109-152679055	ENSG00000196504	PRPF40A	0.983331	0.983331	0.983331	0.950747	0.950747	0.950747	9.31584	1	0.00227181	0.0169123
7133	inclusion_2:171326148-171326041	2:171326148-171326041	ENSG00000123600	METTL8	0.91293	0.91293	0.91293	0.75375	0.75375	0.75375	10.4479	1	0.00122792	0.00988408
7134	inclusion_2:171706564-171706546	2:171706564-171706546	ENSG00000077380	DYNC1I2	0.0584173	0.0584173	0.0584173	0.104658	0.104658	0.104658	10.6298	1	0.0011128	0.00920128
7135	inclusion_2:171712826-171712766	2:171712826-171712766	ENSG00000077380	DYNC1I2	0.0957106	0.0957106	0.0957106	0.162927	0.162927	0.162927	13.9315	1	0.000189594	0.00200881
7136	inclusion_2:171946783-171946707	2:171946783-171946707	ENSG00000128708	HAT1	0.956732	0.956732	0.956732	0.805167	0.805167	0.805167	24.1505	1	8.91e-07	1.77e-05
7138	inclusion_2:174246815-174246714	2:174246815-174246714	ENSG00000138430	OLA1	0.947206	0.947206	0.947206	0.925565	0.925565	0.925565	5.03824	1	0.0247937	0.118656
7143	inclusion_2:178445535-178445425	2:178445535-178445425	ENSG00000180228	PRKRA	0.0445056	0.0445056	0.0445056	0.271873	0.271873	0.271873	15.3299	1	9.03e-05	0.00106555
7146	inclusion_2:189448834-189448800	2:189448834-189448800	ENSG00000115368	WDR75	0.0438632	0.0438632	0.0438632	0.1263	0.1263	0.1263	6.57446	1	0.0103452	0.0597375
7148	inclusion_2:190975430-190975309	2:190975430-190975309	ENSG00000115415	STAT1	0.0316181	0.0316181	0.0316181	0.084334	0.084334	0.084334	3.98148	1	0.046003	0.183529
7153	inclusion_2:197418951-197418895	2:197418951-197418895	ENSG00000115524	SF3B1	0.0476858	0.0476858	0.0476858	0.192576	0.192576	0.192576	53.9609	1	2.05e-13	1.29e-11
7156	inclusion_2:19962327-19962294	2:19962327-19962294	ENSG00000118965	WDR35	0.312114	0.312114	0.312114	0.550928	0.550928	0.550928	4.03557	1	0.0445505	0.179304
7162	inclusion_2:200859746-200859679	2:200859746-200859679	ENSG00000013441	CLK1	0.569725	0.569725	0.569725	0.890344	0.890344	0.890344	50.5402	1	1.17e-12	6.57e-11
7163	inclusion_2:200859747-200859679	2:200859747-200859679	ENSG00000013441	CLK1	0.184211	0.184211	0.184211	0.333335	0.333335	0.333335	3.96013	1	0.0465902	0.184871
7164	inclusion_2:200860215-200860124	2:200860215-200860124	ENSG00000013441	CLK1	0.728459	0.728459	0.728459	0.889682	0.889682	0.889682	10.6981	1	0.00107244	0.00896518
7165	inclusion_2:200861466-200861237	2:200861466-200861237	ENSG00000013441	CLK1	0.600167	0.600167	0.600167	0.895462	0.895462	0.895462	49.3669	1	2.12e-12	1.17e-10
7171	inclusion_2:202278329-202278211	2:202278329-202278211	ENSG00000055044	NOP58	0.0541612	0.0541612	0.0541612	0.192559	0.192559	0.192559	54.7433	1	1.37e-13	9.07e-12
7173	inclusion_2:203272748-203272669	2:203272748-203272669	ENSG00000119004	CYP20A1	0.932447	0.932447	0.932447	0.662784	0.662784	0.662784	21.0735	1	4.42e-06	7.57e-05
7180	inclusion_2:206161132-206160881	2:206161132-206160881	ENSG00000114942	EEF1B2	0.019561	0.019561	0.019561	0.0352995	0.0352995	0.0352995	28.8068	1	8e-08	2.01e-06
7184	inclusion_2:210009736-210009656	2:210009736-210009656	ENSG00000197713	RPE	0.977731	0.977731	0.977731	0.944002	0.944002	0.944002	5.03501	1	0.0248399	0.118752
7191	inclusion_2:216110551-216110466	2:216110551-216110466	ENSG00000079246	XRCC5	0.580097	0.580097	0.580097	0.789159	0.789159	0.789159	6.58003	1	0.0103129	0.0596265
7200	inclusion_2:219247246-219247112	2:219247246-219247112	ENSG00000115661	STK16	0.954896	0.954896	0.954896	0.647694	0.647694	0.647694	62.1621	1	3.16e-15	2.32e-13
7201	inclusion_2:219505555-219505457	2:219505555-219505457	ENSG00000144591	GMPPA	0.921146	0.921146	0.921146	0.848154	0.848154	0.848154	4.81972	1	0.028136	0.130272
7202	inclusion_2:219505761-219505714	2:219505761-219505714	ENSG00000144591	GMPPA	0.919942	0.919942	0.919942	0.84679	0.84679	0.84679	4.76822	1	0.0289898	0.133008
7208	inclusion_2:229860531-229860405	2:229860531-229860405	ENSG00000153827	TRIP12	0.379486	0.379486	0.379486	0.534724	0.534724	0.534724	6.42728	1	0.0112381	0.0640793
7222	inclusion_2:233847461-233847396	2:233847461-233847396	ENSG00000123485	HJURP	0.918309	0.918309	0.918309	0.870795	0.870795	0.870795	4.21989	1	0.0399527	0.165929
7231	inclusion_2:240000387-240000182	2:240000387-240000182	ENSG00000130414	NDUFA10	0.0558713	0.0558713	0.0558713	0.100556	0.100556	0.100556	6.56443	1	0.0104037	0.0599231
7237	inclusion_2:241317599-241317498	2:241317599-241317498	ENSG00000168385	SEPT2	0.608435	0.608435	0.608435	0.740001	0.740001	0.740001	7.39806	1	0.00652942	0.0405287
7241	inclusion_2:241651974-241651883	2:241651974-241651883	ENSG00000168397	ATG4B	0.109122	0.109122	0.109122	0.0570709	0.0570709	0.0570709	3.96884	1	0.0463496	0.184512
7242	inclusion_2:241653369-241653306	2:241653369-241653306	ENSG00000168397	ATG4B	0.105808	0.105808	0.105808	0.209374	0.209374	0.209374	7.67874	1	0.0055875	0.0355044
7243	inclusion_2:241680319-241680228	2:241680319-241680228	ENSG00000168393	DTYMK	0.934024	0.934024	0.934024	0.886772	0.886772	0.886772	12.263	1	0.000462027	0.00431351
7247	inclusion_2:26210814-26210694	2:26210814-26210694	ENSG00000084754	HADHA	0.0116137	0.0116137	0.0116137	0.0626099	0.0626099	0.0626099	41.7121	1	1.06e-10	4.34e-09
7251	inclusion_2:27035728-27035593	2:27035728-27035593	ENSG00000119777	TMEM214	0.716747	0.716747	0.716747	0.842951	0.842951	0.842951	5.59755	1	0.0179856	0.0925905
7252	inclusion_2:272065-272036	2:272065-272036	ENSG00000143727	ACP1	0.201155	0.201155	0.201155	0.356212	0.356212	0.356212	27.3215	1	1.72e-07	3.87e-06
7257	inclusion_2:27317234-27317077	2:27317234-27317077	ENSG00000115204	MPV17	0.0270918	0.0270918	0.0270918	0.139897	0.139897	0.139897	50.6404	1	1.11e-12	6.4e-11
7259	inclusion_2:27373113-27373039	2:27373113-27373039	ENSG00000115234	SNX17	0.0463363	0.0463363	0.0463363	0.0989539	0.0989539	0.0989539	15.6656	1	7.56e-05	0.000920783
7265	inclusion_2:28244862-28244779	2:28244862-28244779	ENSG00000158019	BABAM2	0.993744	0.993744	0.993744	0.980313	0.980313	0.980313	4.5922	1	0.0321177	0.142899
7270	inclusion_2:3274419-3274338	2:3274419-3274338	ENSG00000032389	EIPR1	0.0867283	0.0867283	0.0867283	0.179829	0.179829	0.179829	10.8011	1	0.00101441	0.00860639
7276	inclusion_2:38748653-38748578	2:38748653-38748578	ENSG00000115875	SRSF7	0.94225	0.94225	0.94225	0.984483	0.984483	0.984483	25.4543	1	4.53e-07	9.55e-06
7277	inclusion_2:38749346-38748897	2:38749346-38748897	ENSG00000115875	SRSF7	0.487661	0.487661	0.487661	0.769077	0.769077	0.769077	155.848	1	9.14e-36	2.78e-33
7278	inclusion_2:38749346-38749239	2:38749346-38749239	ENSG00000115875	SRSF7	0.0224624	0.0224624	0.0224624	0.0640232	0.0640232	0.0640232	5.48423	1	0.0191888	0.0973446
7279	inclusion_2:38749705-38749528	2:38749705-38749528	ENSG00000115875	SRSF7	0.942249	0.942249	0.942249	0.984473	0.984473	0.984473	25.4007	1	4.66e-07	9.78e-06
7280	inclusion_2:39757368-39757247	2:39757368-39757247	ENSG00000138050	THUMPD2	0.388949	0.388949	0.388949	0.732896	0.732896	0.732896	20.4297	1	6.19e-06	0.000103242
7281	inclusion_2:39769093-39768900	2:39769093-39768900	ENSG00000138050	THUMPD2	0.180712	0.180712	0.180712	0.340456	0.340456	0.340456	7.14269	1	0.00752702	0.045542
7305	inclusion_2:69423717-69423581	2:69423717-69423581	ENSG00000169599	NFU1	0.957909	0.957909	0.957909	0.807011	0.807011	0.807011	44.7745	1	2.21e-11	1.05e-09
7315	inclusion_2:73767207-73767160	2:73767207-73767160	ENSG00000144048	DUSP11	0.975686	0.975686	0.975686	0.875403	0.875403	0.875403	41.5068	1	1.17e-10	4.74e-09
7318	inclusion_2:73943275-73943171	2:73943275-73943171	ENSG00000114956	DGUOK	0.0301814	0.0301814	0.0301814	0.167332	0.167332	0.167332	28.467	1	9.53e-08	2.32e-06
7326	inclusion_2:74528321-74528247	2:74528321-74528247	ENSG00000115307	AUP1	0.995997	0.995997	0.995997	0.982877	0.982877	0.982877	8.85478	1	0.00292322	0.0208749
7329	inclusion_2:74529282-74529131	2:74529282-74529131	ENSG00000115307	AUP1	0.952613	0.952613	0.952613	0.969878	0.969878	0.969878	4.44689	1	0.0349649	0.152149
7330	inclusion_2:84432354-84432317	2:84432354-84432317	ENSG00000163541	SUCLG1	0.0282715	0.0282715	0.0282715	0.0867967	0.0867967	0.0867967	37.6941	1	8.28e-10	3.09e-08
7331	inclusion_2:84436127-84436051	2:84436127-84436051	ENSG00000163541	SUCLG1	0.0291167	0.0291167	0.0291167	0.0587299	0.0587299	0.0587299	16.211	1	5.67e-05	0.000717111
7341	inclusion_2:85596931-85596856	2:85596931-85596856	ENSG00000168894	RNF181	0.0420263	0.0420263	0.0420263	0.078046	0.078046	0.078046	13.5913	1	0.00022724	0.00235296
7346	inclusion_2:85645899-85645813	2:85645899-85645813	ENSG00000168883	USP39	0.0742596	0.0742596	0.0742596	0.336224	0.336224	0.336224	34.0149	1	5.47e-09	1.78e-07
7347	inclusion_2:85648853-85648760	2:85648853-85648760	ENSG00000168883	USP39	0.257625	0.257625	0.257625	0.455269	0.455269	0.455269	11.2553	1	0.000793977	0.00694311
7348	inclusion_2:86153574-86153559	2:86153574-86153559	ENSG00000132305	IMMT	0.87691	0.87691	0.87691	0.792202	0.792202	0.792202	15.11	1	0.000101427	0.00118204
7366	inclusion_2:96733601-96733518	2:96733601-96733518	ENSG00000114988	LMAN2L	0.934208	0.934208	0.934208	0.85078	0.85078	0.85078	5.96308	1	0.0146085	0.0794228
7367	inclusion_2:96737217-96737136	2:96737217-96737136	ENSG00000114988	LMAN2L	0.0299633	0.0299633	0.0299633	0.141194	0.141194	0.141194	12.7101	1	0.000363692	0.00351263
7368	inclusion_2:97658643-97658426	2:97658643-97658426	ENSG00000115073	ACTR1B	0.866218	0.866218	0.866218	0.648185	0.648185	0.648185	8.90334	1	0.0028465	0.0204553
7369	inclusion_2:97659003-97658878	2:97659003-97658878	ENSG00000115073	ACTR1B	0.866218	0.866218	0.866218	0.648185	0.648185	0.648185	8.90334	1	0.0028465	0.0204553
7371	inclusion_2:99118686-99118550	2:99118686-99118550	ENSG00000135951	TSGA10	0.5	0.5	0.5	0.785467	0.785467	0.785467	4.87277	1	0.0272837	0.127754
7372	inclusion_2:99169610-99169549	2:99169610-99169549	ENSG00000158411	MITD1	0.514812	0.514812	0.514812	0.359254	0.359254	0.359254	6.05979	1	0.0138294	0.0758203
7374	inclusion_2:99173502-99173413	2:99173502-99173413	ENSG00000158411	MITD1	0.508322	0.508322	0.508322	0.712911	0.712911	0.712911	10.646	1	0.00110307	0.00913743
7375	inclusion_2:99371139-99371137	2:99371139-99371137	ENSG00000158417	EIF5B	0.419568	0.419568	0.419568	0.485581	0.485581	0.485581	4.06981	1	0.0436561	0.176797
7379	inclusion_20:13814515-13814417	20:13814515-13814417	ENSG00000101247	NDUFAF5	0.477505	0.477505	0.477505	0.695204	0.695204	0.695204	10.5216	1	0.00117989	0.00961641
7381	inclusion_20:1455719-1455713	20:1455719-1455713	ENSG00000088833	NSFL1C	0.313911	0.313911	0.313911	0.245011	0.245011	0.245011	6.27893	1	0.0122182	0.068302
7382	inclusion_20:1463441-1463334	20:1463441-1463334	ENSG00000088833	NSFL1C	0.0495927	0.0495927	0.0495927	0.0963557	0.0963557	0.0963557	7.93996	1	0.0048355	0.0315624
7384	inclusion_20:17972751-17972706	20:17972751-17972706	ENSG00000125871	MGME1	0.150984	0.150984	0.150984	0.0673649	0.0673649	0.0673649	7.59543	1	0.00585166	0.0369766
7387	inclusion_20:2467315-2467191	20:2467315-2467191	ENSG00000125835	SNRPB	0.133657	0.133657	0.133657	0.310848	0.310848	0.310848	162.311	1	3.54e-37	1.15e-34
7390	inclusion_20:25288225-25288027	20:25288225-25288027	ENSG00000100994	PYGB	0.0136189	0.0136189	0.0136189	0.0845076	0.0845076	0.0845076	33.0818	1	8.84e-09	2.74e-07
7396	inclusion_20:31548793-31548676	20:31548793-31548676	ENSG00000101294	HM13	0.00679093	0.00679093	0.00679093	0.0316404	0.0316404	0.0316404	23.6477	1	1.16e-06	2.21e-05
7401	inclusion_20:31781046-31780938	20:31781046-31780938	ENSG00000088325	TPX2	0.147161	0.147161	0.147161	0.0845842	0.0845842	0.0845842	36.9577	1	1.21e-09	4.26e-08
7402	inclusion_20:3213383-3213318	20:3213383-3213318	ENSG00000125877	ITPA	0.980697	0.980697	0.980697	0.933293	0.933293	0.933293	14.8514	1	0.000116319	0.00131887
7404	inclusion_20:3221466-3221419	20:3221466-3221419	ENSG00000125877	ITPA	0.0163718	0.0163718	0.0163718	0.0537272	0.0537272	0.0537272	13.8941	1	0.0001934	0.00203495
7416	inclusion_20:34929590-34929400	20:34929590-34929400	ENSG00000100983	GSS	0.927551	0.927551	0.927551	0.965611	0.965611	0.965611	15.9512	1	6.5e-05	0.000808394
7419	inclusion_20:35009178-35009031	20:35009178-35009031	ENSG00000100991	TRPC4AP	0.028921	0.028921	0.028921	0.11152	0.11152	0.11152	13.3239	1	0.000262044	0.00265305
7420	inclusion_20:35134155-35134104	20:35134155-35134104	ENSG00000088298	EDEM2	0.0858519	0.0858519	0.0858519	0.194266	0.194266	0.194266	9.8764	1	0.00167412	0.0129716
7424	inclusion_20:35374256-35374183	20:35374256-35374183	ENSG00000101019	UQCC1	0.844113	0.844113	0.844113	0.721185	0.721185	0.721185	13.3938	1	0.000252454	0.00257311
7428	inclusion_20:35543804-35543660	20:35543804-35543660	ENSG00000125991	ERGIC3	0.167443	0.167443	0.167443	0.214107	0.214107	0.214107	8.95404	1	0.00276857	0.0199899
7431	inclusion_20:35630795-35630740	20:35630795-35630740	ENSG00000214078	CPNE1	0.960585	0.960585	0.960585	0.88798	0.88798	0.88798	25.5151	1	4.39e-07	9.3e-06
7433	inclusion_20:35655344-35655201	20:35655344-35655201	ENSG00000272897	AL109827.1	0.665079	0.665079	0.665079	0.738349	0.738349	0.738349	6.26514	1	0.0123137	0.0685832
7436	inclusion_20:35713857-35713701	20:35713857-35713701	ENSG00000131051	RBM39	0.00731847	0.00731847	0.00731847	0.0441239	0.0441239	0.0441239	26.647	1	2.44e-07	5.3e-06
7437	inclusion_20:35713857-35713704	20:35713857-35713704	ENSG00000131051	RBM39	0.00739753	0.00739753	0.00739753	0.0196087	0.0196087	0.0196087	4.03716	1	0.0445087	0.179304
7439	inclusion_20:35734257-35734185	20:35734257-35734185	ENSG00000131051	RBM39	0.0932104	0.0932104	0.0932104	0.0648454	0.0648454	0.0648454	4.35562	1	0.036887	0.156093
7441	inclusion_20:35740597-35740524	20:35740597-35740524	ENSG00000131051	RBM39	0.563142	0.563142	0.563142	0.685353	0.685353	0.685353	37.1693	1	1.08e-09	3.89e-08
7445	inclusion_20:36917215-36917151	20:36917215-36917151	ENSG00000101347	SAMHD1	0.2245	0.2245	0.2245	0.104141	0.104141	0.104141	4.28553	1	0.038438	0.161553
7449	inclusion_20:37228744-37228549	20:37228744-37228549	ENSG00000118705	RPN2	0.990045	0.990045	0.990045	0.995869	0.995869	0.995869	4.40216	1	0.0358934	0.153983
7450	inclusion_20:37230059-37229972	20:37230059-37229972	ENSG00000118705	RPN2	0.99006	0.99006	0.99006	0.995876	0.995876	0.995876	4.40677	1	0.0357965	0.153811
7455	inclusion_20:37757656-37757558	20:37757656-37757558	ENSG00000132792	CTNNBL1	0.979789	0.979789	0.979789	0.939555	0.939555	0.939555	12.4434	1	0.000419465	0.00397508
7456	inclusion_20:37757656-37757560	20:37757656-37757560	ENSG00000132792	CTNNBL1	0.970584	0.970584	0.970584	0.882962	0.882962	0.882962	18.1106	1	2.08e-05	0.000302442
7459	inclusion_20:39030775-39030703	20:39030775-39030703	ENSG00000101452	DHX35	0.839943	0.839943	0.839943	0.938673	0.938673	0.938673	5.48832	1	0.0191439	0.0973446
7463	inclusion_20:43459420-43459152	20:43459420-43459152	ENSG00000124193	SRSF6	0.0857062	0.0857062	0.0857062	0.317974	0.317974	0.317974	16.2498	1	5.55e-05	0.000704548
7464	inclusion_20:43459424-43459152	20:43459424-43459152	ENSG00000124193	SRSF6	0.0513103	0.0513103	0.0513103	0.271953	0.271953	0.271953	21.9126	1	2.85e-06	5.06e-05
7465	inclusion_20:43618353-43618240	20:43618353-43618240	ENSG00000101052	IFT52	0.345793	0.345793	0.345793	0.453089	0.453089	0.453089	4.24416	1	0.0393855	0.164775
7468	inclusion_20:44582731-44582584	20:44582731-44582584	ENSG00000168734	PKIG	0.613845	0.613845	0.613845	0.818427	0.818427	0.818427	28.7595	1	8.19e-08	2.05e-06
7469	inclusion_20:44585204-44585099	20:44585204-44585099	ENSG00000168734	PKIG	0.388419	0.388419	0.388419	0.17799	0.17799	0.17799	27.1408	1	1.89e-07	4.22e-06
7470	inclusion_20:44598890-44598615	20:44598890-44598615	ENSG00000168734	PKIG	0.087044	0.087044	0.087044	0.517686	0.517686	0.517686	169.565	1	9.21e-39	3.81e-36
7471	inclusion_20:44903121-44902897	20:44903121-44902897	ENSG00000166913	YWHAB	0.00385514	0.00385514	0.00385514	0.0257396	0.0257396	0.0257396	29.9625	1	4.4e-08	1.17e-06
7473	inclusion_20:44948877-44948729	20:44948877-44948729	ENSG00000025772	TOMM34	0.970864	0.970864	0.970864	0.933097	0.933097	0.933097	19.5939	1	9.58e-06	0.000148922
7474	inclusion_20:44951127-44950801	20:44951127-44950801	ENSG00000025772	TOMM34	0.0670417	0.0670417	0.0670417	0.108807	0.108807	0.108807	12.7835	1	0.000349684	0.00341148
7478	inclusion_20:45421583-45421382	20:45421583-45421382	ENSG00000124155	PIGT	0.975205	0.975205	0.975205	0.989993	0.989993	0.989993	6.72256	1	0.00952009	0.0560217
7480	inclusion_20:45813464-45813436	20:45813464-45813436	ENSG00000175063	UBE2C	0.992943	0.992943	0.992943	0.976085	0.976085	0.976085	14.5164	1	0.000138948	0.00153652
7501	inclusion_20:49231115-49231022	20:49231115-49231022	ENSG00000124228	DDX27	0.0918231	0.0918231	0.0918231	0.16246	0.16246	0.16246	15.0731	1	0.000103428	0.00119295
7502	inclusion_20:50096534-50096482	20:50096534-50096482	ENSG00000124208	TMEM189-UBE2V1	0.0631028	0.0631028	0.0631028	0.117977	0.117977	0.117977	11.3331	1	0.000761372	0.00668365
7511	inclusion_20:5118677-5118609	20:5118677-5118609	ENSG00000132646	PCNA	0.993906	0.993906	0.993906	0.928017	0.928017	0.928017	47.2976	1	6.1e-12	3.09e-10
7512	inclusion_20:56388784-56388686	20:56388784-56388686	ENSG00000087586	AURKA	0.206872	0.206872	0.206872	0.26834	0.26834	0.26834	3.97952	1	0.0460567	0.183582
7513	inclusion_20:56390665-56390555	20:56390665-56390555	ENSG00000087586	AURKA	0.756275	0.756275	0.756275	0.659185	0.659185	0.659185	9.18444	1	0.00244082	0.0180819
7515	inclusion_20:57372853-57372669	20:57372853-57372669	ENSG00000101146	RAE1	0.0954987	0.0954987	0.0954987	0.138625	0.138625	0.138625	7.28517	1	0.00695262	0.0426328
7517	inclusion_20:58434705-58434601	20:58434705-58434601	ENSG00000124164	VAPB	0.881923	0.881923	0.881923	0.748582	0.748582	0.748582	19.8934	1	8.19e-06	0.000129532
7521	inclusion_20:59037280-59037190	20:59037280-59037190	ENSG00000101166	PRELID3B	0.981827	0.981827	0.981827	0.951117	0.951117	0.951117	13.1121	1	0.000293402	0.00292503
7523	inclusion_20:62197518-62197452	20:62197518-62197452	ENSG00000101181	MTG2	0.0252261	0.0252261	0.0252261	0.0999034	0.0999034	0.0999034	9.10957	1	0.00254275	0.018776
7526	inclusion_20:62281879-62281789	20:62281879-62281789	ENSG00000130703	OSBPL2	0.909617	0.909617	0.909617	0.780181	0.780181	0.780181	6.31457	1	0.011975	0.0673556
7527	inclusion_20:62286488-62286336	20:62286488-62286336	ENSG00000130703	OSBPL2	0.418084	0.418084	0.418084	0.27888	0.27888	0.27888	4.36196	1	0.0367499	0.156034
7530	inclusion_20:62388364-62388308	20:62388364-62388308	ENSG00000171858	RPS21	0.949982	0.949982	0.949982	0.966073	0.966073	0.966073	4.43947	1	0.0351171	0.15223
7540	inclusion_20:63887605-63887563	20:63887605-63887563	ENSG00000101150	TPD52L2	0.218857	0.218857	0.218857	0.271085	0.271085	0.271085	8.97425	1	0.00273811	0.0199278
7550	inclusion_21:25603935-25603795	21:25603935-25603795	ENSG00000154719	MRPL39	0.988523	0.988523	0.988523	0.925902	0.925902	0.925902	34.2616	1	4.82e-09	1.6e-07
7553	inclusion_21:28876491-28876311	21:28876491-28876311	ENSG00000156239	N6AMT1	0.0616699	0.0616699	0.0616699	0.206987	0.206987	0.206987	6.87747	1	0.0087289	0.051715
7567	inclusion_21:39348339-39348291	21:39348339-39348291	ENSG00000205581	HMGN1	0.949851	0.949851	0.949851	0.859666	0.859666	0.859666	8.35648	1	0.00384314	0.0264492
7568	inclusion_21:43010224-43010052	21:43010224-43010052	ENSG00000160199	PKNOX1	0.937498	0.937498	0.937498	0.858212	0.858212	0.858212	4.68988	1	0.0303408	0.137102
7570	inclusion_21:43101432-43101365	21:43101432-43101365	ENSG00000160201	U2AF1	0.624701	0.624701	0.624701	0.672602	0.672602	0.672602	6.28365	1	0.0121857	0.0682039
7575	inclusion_21:44810092-44809776	21:44810092-44809776	ENSG00000184900	SUMO3	0.0125764	0.0125764	0.0125764	0.0475403	0.0475403	0.0475403	12.6596	1	0.00037365	0.00359608
7592	inclusion_22:19494506-19494602	22:19494506-19494602	ENSG00000093009	CDC45	0.149529	0.149529	0.149529	0.21876	0.21876	0.21876	4.19901	1	0.0404476	0.167194
7595	inclusion_22:20456215-20456467	22:20456215-20456467	ENSG00000099910	KLHL22	0.104477	0.104477	0.104477	0.447973	0.447973	0.447973	16.8594	1	4.03e-05	0.000536231
7600	inclusion_22:21629009-21629187	22:21629009-21629187	ENSG00000161179	YDJC	0.763323	0.763323	0.763323	0.600256	0.600256	0.600256	4.00716	1	0.0453075	0.18123
7603	inclusion_22:21970979-21971061	22:21970979-21971061	ENSG00000100038	TOP3B	0.284204	0.284204	0.284204	0.472556	0.472556	0.472556	6.58518	1	0.0102831	0.0595296
7604	inclusion_22:23973104-23973347	22:23973104-23973347	ENSG00000285762	AC253536.7	0.012936	0.012936	0.012936	0.0464565	0.0464565	0.0464565	23.5696	1	1.2e-06	2.3e-05
7608	inclusion_22:24609964-24610033	22:24609964-24610033	ENSG00000100031	GGT1	0.777324	0.777324	0.777324	0.932873	0.932873	0.932873	4.07689	1	0.0434736	0.176215
7613	inclusion_22:29291561-29291599	22:29291561-29291599	ENSG00000182944	EWSR1	0.977308	0.977308	0.977308	0.930596	0.930596	0.930596	5.75348	1	0.016456	0.086775
7614	inclusion_22:29291564-29291599	22:29291564-29291599	ENSG00000182944	EWSR1	0.974263	0.974263	0.974263	0.93025	0.93025	0.93025	4.2872	1	0.0384004	0.161544
7615	inclusion_22:29329711-29329720	22:29329711-29329720	ENSG00000100280	AP1B1	0.340399	0.340399	0.340399	0.217954	0.217954	0.217954	5.55704	1	0.0184066	0.0944372
7616	inclusion_22:29339753-29339774	22:29339753-29339774	ENSG00000100280	AP1B1	0.340399	0.340399	0.340399	0.217954	0.217954	0.217954	5.55704	1	0.0184066	0.0944372
7617	inclusion_22:29528273-29528359	22:29528273-29528359	ENSG00000100296	THOC5	0.42264	0.42264	0.42264	0.311667	0.311667	0.311667	6.75572	1	0.00934478	0.0552202
7618	inclusion_22:29531077-29531110	22:29531077-29531110	ENSG00000100296	THOC5	0.423618	0.423618	0.423618	0.305631	0.305631	0.305631	7.46034	1	0.00630732	0.0393646
7625	inclusion_22:30023456-30023483	22:30023456-30023483	ENSG00000100330	MTMR3	0.578942	0.578942	0.578942	0.316089	0.316089	0.316089	3.89758	1	0.0483556	0.190085
7628	inclusion_22:30584970-30585370	22:30584970-30585370	ENSG00000100029	PES1	0.0250489	0.0250489	0.0250489	0.0800242	0.0800242	0.0800242	17.962	1	2.25e-05	0.000322867
7632	inclusion_22:32396808-32397013	22:32396808-32397013	ENSG00000100220	RTCB	0.00638816	0.00638816	0.00638816	0.0257344	0.0257344	0.0257344	16.2887	1	5.44e-05	0.000694103
7635	inclusion_22:35262322-35262421	22:35262322-35262421	ENSG00000100281	HMGXB4	0.702945	0.702945	0.702945	0.784296	0.784296	0.784296	4.48722	1	0.0341491	0.149581
7638	inclusion_22:35321741-35321847	22:35321741-35321847	ENSG00000100284	TOM1	0.0648901	0.0648901	0.0648901	0.114186	0.114186	0.114186	4.20728	1	0.0402508	0.167015
7639	inclusion_22:35323495-35323630	22:35323495-35323630	ENSG00000100284	TOM1	0.917295	0.917295	0.917295	0.97014	0.97014	0.97014	7.331	1	0.00677755	0.0417842
7641	inclusion_22:35401665-35401814	22:35401665-35401814	ENSG00000100297	MCM5	0.00337239	0.00337239	0.00337239	0.0299834	0.0299834	0.0299834	23.7306	1	1.11e-06	2.14e-05
7646	inclusion_22:36477440-36477526	22:36477440-36477526	ENSG00000100348	TXN2	0.00380408	0.00380408	0.00380408	0.0136735	0.0136735	0.0136735	7.58081	1	0.00589929	0.0371231
7656	inclusion_22:38128268-38128430	22:38128268-38128430	ENSG00000184381	PLA2G6	0.317607	0.317607	0.317607	0.66299	0.66299	0.66299	5.72031	1	0.0167698	0.087719
7660	inclusion_22:39015594-39015751	22:39015594-39015751	ENSG00000244509	APOBEC3C	0.972396	0.972396	0.972396	0.954814	0.954814	0.954814	4.44333	1	0.0350379	0.15223
7663	inclusion_22:39530463-39530554	22:39530463-39530554	ENSG00000187051	RPS19BP1	0.0114721	0.0114721	0.0114721	0.0350273	0.0350273	0.0350273	11.4928	1	0.000698676	0.00622507
7664	inclusion_22:40264687-40267036	22:40264687-40267036	ENSG00000100354	TNRC6B	0.709679	0.709679	0.709679	0.825611	0.825611	0.825611	4.92798	1	0.0264252	0.125019
7667	inclusion_22:40348396-40348646	22:40348396-40348646	ENSG00000284431	AL022238.4	0.0117644	0.0117644	0.0117644	0.0345047	0.0345047	0.0345047	11.5364	1	0.000682483	0.00612085
7670	inclusion_22:40354247-40354327	22:40354247-40354327	ENSG00000284431	AL022238.4	0.988201	0.988201	0.988201	0.964429	0.964429	0.964429	12.3048	1	0.000451802	0.00424415
7673	inclusion_22:40792524-40792676	22:40792524-40792676	ENSG00000100372	SLC25A17	0.921406	0.921406	0.921406	0.848361	0.848361	0.848361	3.99016	1	0.0457667	0.182906
7675	inclusion_22:40832086-40832216	22:40832086-40832216	ENSG00000100380	ST13	0.00246459	0.00246459	0.00246459	0.0147589	0.0147589	0.0147589	16.0384	1	6.21e-05	0.000774781
7679	inclusion_22:40870047-40870139	22:40870047-40870139	ENSG00000196236	XPNPEP3	0.250939	0.250939	0.250939	0.453025	0.453025	0.453025	3.98625	1	0.0458729	0.18317
7680	inclusion_22:40953554-40953633	22:40953554-40953633	ENSG00000100387	RBX1	0.994463	0.994463	0.994463	0.983687	0.983687	0.983687	8.19507	1	0.00420044	0.0283909
7682	inclusion_22:40964046-40964117	22:40964046-40964117	ENSG00000100387	RBX1	0.996921	0.996921	0.996921	0.988471	0.988471	0.988471	8.60608	1	0.00335042	0.0236293
7685	inclusion_22:41280305-41280368	22:41280305-41280368	ENSG00000100401	RANGAP1	0.10326	0.10326	0.10326	0.140797	0.140797	0.140797	8.52426	1	0.00350444	0.0244132
7686	inclusion_22:41284900-41285153	22:41284900-41285153	ENSG00000100401	RANGAP1	0.171626	0.171626	0.171626	0.24447	0.24447	0.24447	16.8118	1	4.13e-05	0.000545067
7689	inclusion_22:41589051-41589163	22:41589051-41589163	ENSG00000100417	PMM1	0.0326572	0.0326572	0.0326572	0.0605728	0.0605728	0.0605728	4.77808	1	0.0288242	0.132429
7693	inclusion_22:41682355-41682587	22:41682355-41682587	ENSG00000100138	SNU13	0.156539	0.156539	0.156539	0.26534	0.26534	0.26534	52.4998	1	4.3e-13	2.58e-11
7696	inclusion_22:41943609-41943848	22:41943609-41943848	ENSG00000100162	CENPM	0.460429	0.460429	0.460429	0.774682	0.774682	0.774682	24.8438	1	6.22e-07	1.26e-05
7697	inclusion_22:42080399-42080535	22:42080399-42080535	ENSG00000183172	SMDT1	0.0250489	0.0250489	0.0250489	0.0740567	0.0740567	0.0740567	24.8861	1	6.08e-07	1.25e-05
7698	inclusion_22:42518612-42518728	22:42518612-42518728	ENSG00000189306	RRP7A	0.0196783	0.0196783	0.0196783	0.0465228	0.0465228	0.0465228	12.4957	1	0.000407885	0.00389586
7699	inclusion_22:42586776-42587079	22:42586776-42587079	ENSG00000100227	POLDIP3	0.012201	0.012201	0.012201	0.052197	0.052197	0.052197	19.3723	1	1.08e-05	0.00016444
7700	inclusion_22:42597672-42597737	22:42597672-42597737	ENSG00000100227	POLDIP3	0.0964392	0.0964392	0.0964392	0.230703	0.230703	0.230703	46.4292	1	9.5e-12	4.7e-10
7703	inclusion_22:42876887-42877010	22:42876887-42877010	ENSG00000100266	PACSIN2	0.889109	0.889109	0.889109	0.798997	0.798997	0.798997	5.67928	1	0.0171664	0.0894852
7709	inclusion_22:46292202-46292328	22:46292202-46292328	ENSG00000075234	TTC38	0.0603566	0.0603566	0.0603566	0.340181	0.340181	0.340181	44.5972	1	2.42e-11	1.13e-09
7714	inclusion_22:50436987-50437068	22:50436987-50437068	ENSG00000100239	PPP6R2	0.66641	0.66641	0.66641	0.891072	0.891072	0.891072	15.9285	1	6.58e-05	0.000812189
7715	inclusion_3:100311877-100311832	3:100311877-100311832	ENSG00000036054	TBC1D23	0.852582	0.852582	0.852582	0.587163	0.587163	0.587163	20.021	1	7.66e-06	0.000123315
7720	inclusion_3:111932397-111932268	3:111932397-111932268	ENSG00000144824	PHLDB2	0.833118	0.833118	0.833118	0.67537	0.67537	0.67537	5.67402	1	0.017218	0.0895914
7728	inclusion_3:119513719-119513640	3:119513719-119513640	ENSG00000113845	TIMMDC1	0.983099	0.983099	0.983099	0.962583	0.962583	0.962583	6.4113	1	0.0113396	0.064338
7729	inclusion_3:119515939-119515859	3:119515939-119515859	ENSG00000113845	TIMMDC1	0.00976364	0.00976364	0.00976364	0.0447425	0.0447425	0.0447425	20.1687	1	7.09e-06	0.000116203
7730	inclusion_3:119674788-119674672	3:119674788-119674672	ENSG00000138495	COX17	0.0927083	0.0927083	0.0927083	0.351256	0.351256	0.351256	18.4473	1	1.75e-05	0.000255065
7731	inclusion_3:121719753-121719645	3:121719753-121719645	ENSG00000173230	GOLGB1	0.614963	0.614963	0.614963	0.415209	0.415209	0.415209	4.12658	1	0.0422147	0.172184
7737	inclusion_3:123835935-123835867	3:123835935-123835867	ENSG00000065534	MYLK	0.600266	0.600266	0.600266	0.355272	0.355272	0.355272	5.2788	1	0.0215866	0.107064
[truncated: 342 more rows]
